# Supplementary material for: Mutational landscape of cancer-driver genes across human cancers
Source: Sci Rep. 2023 Aug 7;13:12742. doi: 10.1038/s41598-023-39608-2 (PMC10406856; doi:10.1038/s41598-023-39608-2)
Supplement: Supplementary file 3 — Supplementary Information 2. [file 41598_2023_39608_MOESM3_ESM.xlsx]

## Sheet: Across Cancer Exclusive
genex	geney	corType	odds	pval	MutatedBoth	MutatedX	MutatedY	NoMutated
TP53	VHL	mutual exclusivity	0.295703	7.2838e-21	53	310	7387	12581
BRAF	TP53	mutual exclusivity	0.644529	8.06375e-13	369	7071	967	11924
KIT	TP53	mutual exclusivity	0.668699	3.15426e-09	301	7139	766	12125
BRAF	KRAS	mutual exclusivity	0.58045	9.53697e-08	92	2165	1244	16830
CTNNB1	TP53	mutual exclusivity	0.705934	2.81501e-06	254	7186	616	12275
KRAS	VHL	mutual exclusivity	0.410379	2.12164e-05	17	346	2240	17728
TP53	CDH1	mutual exclusivity	0.711956	2.90346e-05	211	509	7229	12382
TP53	RPL22	mutual exclusivity	0.561542	4.5147e-05	60	186	7380	12705
BAP1	TP53	mutual exclusivity	0.70591	0.000667611	132	7308	323	12568
TP53	NRAS	mutual exclusivity	0.741776	0.000918463	176	409	7264	12482
PIK3CA	VHL	mutual exclusivity	0.581403	0.00284488	27	336	2496	17472
TP53	HRAS	mutual exclusivity	0.672329	0.00402044	68	176	7372	12715
HRAS	KRAS	mutual exclusivity	0.553482	0.0102323	15	2242	229	17845
IDH1	KRAS	mutual exclusivity	0.735392	0.0192409	58	2199	635	17439
KRAS	NRAS	mutual exclusivity	0.722772	0.0229987	48	537	2209	17537

## Sheet: Across Cancer Mutations
genex	geney	corType	odds	pval	MutatedBoth	MutatedX	MutatedY	NoMutated
MUC16	LRP1B	co-occurrence	6.89236	0	1432	1303	2419	15177
CSMD3	MUC16	co-occurrence	6.5	0	1419	2432	1357	15123
FAT4	MUC16	co-occurrence	7.36217	0	1063	2788	811	15669
CSMD3	LRP1B	co-occurrence	8.59291	0	1236	1499	1540	16056
FAT3	LRP1B	co-occurrence	7.50787	2.93241e-303	890	1845	1062	16534
CSMD3	FAT3	co-occurrence	7.346	2.73932e-298	891	1061	1885	16494
MUC16	FAT3	co-occurrence	6.47122	9.66446e-296	1050	902	2801	15578
CSMD3	FAM135B	co-occurrence	9.92807	1.98531e-295	711	588	2065	16967
FAT4	LRP1B	co-occurrence	7.49838	4.24417e-294	860	1875	1014	16582
CNTNAP2	CSMD3	co-occurrence	10.0209	2.59812e-292	699	2077	570	16985
CNTNAP2	LRP1B	co-occurrence	9.83612	6.51899e-286	688	2047	581	17015
CSMD3	FAT4	co-occurrence	7.18135	1.80223e-282	853	1021	1923	16534
MUC16	FAM135B	co-occurrence	8.45029	1.00079e-275	802	497	3049	15983
FAM135B	LRP1B	co-occurrence	9.0047	9.05672e-268	678	2057	621	16975
DCC	LRP1B	co-occurrence	10.1824	2.03996e-264	620	2115	492	17104
LRP1B	PTPRT	co-occurrence	8.71914	1.88541e-261	675	637	2060	16959
CNTNAP2	MUC16	co-occurrence	8.14509	5.07945e-261	775	3076	494	15986
CSMD3	CDH10	co-occurrence	10.1367	7.48395e-261	615	479	2161	17076
CSMD3	CTNND2	co-occurrence	10.2837	7.72751e-257	600	458	2176	17097
MUC16	PTPRT	co-occurrence	7.58049	1.10452e-250	779	533	3072	15947
CSMD3	PTPRT	co-occurrence	8.31735	1.26455e-250	668	644	2108	16911
CSMD3	DCC	co-occurrence	9.55962	1.74299e-250	610	502	2166	17053
CDH10	LRP1B	co-occurrence	9.5193	6.52409e-245	595	2140	499	17097
PTPRD	LRP1B	co-occurrence	8.14221	7.75451e-245	659	2076	660	16936
LRP1B	PREX2	co-occurrence	8.53348	3.40671e-240	625	590	2110	17006
CSMD3	PTPRD	co-occurrence	7.85268	4.66761e-237	655	664	2121	16891
MUC16	DCC	co-occurrence	8.15884	1.36126e-232	686	426	3165	16054
FAT4	FAT3	co-occurrence	7.19979	1.81082e-232	659	1293	1215	17164
CNTNAP2	PTPRT	co-occurrence	11.4389	2.17115e-228	447	865	822	18197
CTNND2	LRP1B	co-occurrence	9.10484	4.76069e-228	567	2168	491	17105
MUC16	PREX2	co-occurrence	7.33575	7.98987e-227	717	498	3134	15982
ERBB4	LRP1B	co-occurrence	8.57813	9.99837e-225	580	2155	535	17061
MUC16	PTPRD	co-occurrence	6.75846	8.86199e-224	750	569	3101	15911
CSMD3	PREX2	co-occurrence	7.76769	5.31615e-219	606	609	2170	16946
CNTNAP2	FAT4	co-occurrence	8.89683	3.39884e-218	515	1359	754	17703
CTNNA2	LRP1B	co-occurrence	8.75192	6.63796e-218	554	2181	496	17100
MUC16	PTPRB	co-occurrence	8.76439	1.29026e-214	604	342	3247	16138
MUC16	TRRAP	co-occurrence	7.54613	7.87006e-214	661	440	3190	16040
CSMD3	PTPRB	co-occurrence	9.3492	2.08832e-213	522	424	2254	17131
FAT3	PTPRT	co-occurrence	8.32118	9.24609e-213	528	784	1424	17595
MUC16	PDE4DIP	co-occurrence	6.72938	1.97626e-212	712	537	3139	15943
LRP1B	ROBO2	co-occurrence	9.02522	2.45394e-211	526	452	2209	17144
ANK1	MUC16	co-occurrence	8.03117	2.2018e-210	624	3227	387	16093
FAT4	DCC	co-occurrence	9.45502	2.80497e-210	474	638	1400	17819
CNTNAP2	FAT3	co-occurrence	8.41087	6.57053e-210	516	1436	753	17626
LRP1B	PTPRB	co-occurrence	9.2318	6.68473e-210	515	431	2220	17165
CSMD3	ERBB4	co-occurrence	7.92975	2.674e-208	566	549	2210	17006
CNTNAP2	FAM135B	co-occurrence	10.4798	1.46981e-207	425	874	844	18188
CSMD3	CTNNA2	co-occurrence	8.27888	5.20375e-207	546	504	2230	17051
CSMD3	COL3A1	co-occurrence	9.65076	5.94276e-205	491	382	2285	17173
MUC16	COL3A1	co-occurrence	9.01257	2.26155e-204	565	308	3286	16172
PTPRD	FAT3	co-occurrence	7.98997	3.679e-204	520	1432	799	17580
MUC16	CTNND2	co-occurrence	7.45527	6.91342e-204	634	424	3217	16056
COL3A1	LRP1B	co-occurrence	9.5514	3.92476e-202	485	2250	388	17208
FAT4	FAM135B	co-occurrence	8.14063	2.00353e-201	503	796	1371	17661
CSMD3	NBEA	co-occurrence	8.07701	1.23939e-200	537	506	2239	17049
CNTNAP2	ERBB4	co-occurrence	11.223	1.27652e-200	390	725	879	18337
CSMD3	PDE4DIP	co-occurrence	6.99609	1.16173e-199	593	656	2183	16899
MUC16	NBEA	co-occurrence	7.37237	4.65713e-199	623	420	3228	16060
ERBB4	PTPRT	co-occurrence	10.8936	9.31024e-199	394	918	721	18298
ANK1	LRP1B	co-occurrence	8.24759	1.31676e-198	522	2213	489	17107
NBEA	LRP1B	co-occurrence	8.03527	1.65641e-198	531	2204	512	17084
CNTNAP2	DCC	co-occurrence	11.0421	6.25533e-197	386	726	883	18336
PREX2	PTPRT	co-occurrence	10.187	7.41301e-197	408	904	807	18212
FAT4	NBEA	co-occurrence	9.29937	1.89045e-196	445	598	1429	17859
CDH10	FAM135B	co-occurrence	10.9437	9.16585e-196	386	913	708	18324
FAM135B	FAT3	co-occurrence	7.76088	3.01858e-195	506	1446	793	17586
ANK1	CSMD3	co-occurrence	8.00659	1.47567e-193	520	2256	491	17064
CNTNAP2	PTPRD	co-occurrence	9.67066	1.439e-192	413	906	856	18156
MUC16	RNF213	co-occurrence	6.42029	3.51536e-191	660	514	3191	15966
FAT4	PTPRT	co-occurrence	7.72016	4.87459e-191	494	818	1380	17639
DCC	PTPRT	co-occurrence	10.5052	5.09719e-191	386	926	726	18293
DCC	PREX2	co-occurrence	11.0182	5.23139e-191	373	842	739	18377
MUC16	CDH10	co-occurrence	6.77356	2.46981e-190	631	463	3220	16017
CSMD3	TRRAP	co-occurrence	7.34364	1.0991e-189	541	560	2235	16995
GRIN2A	LRP1B	co-occurrence	7.37564	1.62915e-189	537	2198	564	17032
CTNND2	FAT3	co-occurrence	8.71659	2.76381e-189	449	1503	609	17770
CNTNAP2	PREX2	co-occurrence	10.0068	6.2869e-189	394	821	875	18241
DCC	FAM135B	co-occurrence	10.4463	1.10321e-188	382	917	730	18302
FAT4	TRRAP	co-occurrence	8.60491	1.32731e-188	449	652	1425	17805
GRIN2A	MUC16	co-occurrence	6.66997	2.72811e-188	631	3220	470	16010
MUC16	ROBO2	co-occurrence	7.35798	1.71127e-187	586	392	3265	16088
CNTNAP2	CTNND2	co-occurrence	10.8773	4.15978e-187	368	690	901	18372
NBEA	PTPRT	co-occurrence	10.6529	4.90489e-185	369	943	674	18345
KMT2D	MUC16	co-occurrence	4.6764	2.73511e-184	847	3004	937	15543
FAT4	PTPRB	co-occurrence	9.41027	7.26345e-184	411	535	1463	17922
CSMD3	ROBO2	co-occurrence	7.80884	3.42728e-183	499	479	2277	17076
FAT4	RNF213	co-occurrence	8.01542	3.47262e-183	458	716	1416	17741
PTPRD	PTPRT	co-occurrence	9.01603	1.94087e-182	409	903	910	18109
CNTNAP2	NBEA	co-occurrence	10.7175	2.46125e-182	361	682	908	18380
FAT4	ERBB4	co-occurrence	8.26806	3.15859e-182	445	670	1429	17787
CNTNAP2	CTNNA2	co-occurrence	10.6618	3.1881e-182	362	688	907	18374
PTPRD	PREX2	co-occurrence	9.44049	5.32645e-182	394	821	925	18191
LRP1B	TRRAP	co-occurrence	7.10569	8.96237e-182	528	573	2207	17023
LRP1B	PTPRK	co-occurrence	11.0584	1.64286e-181	400	268	2335	17328
BIRC6	LRP1B	co-occurrence	7.17763	1.91591e-181	523	2212	561	17035
CSMD3	RUNX1T1	co-occurrence	9.35904	2.1709e-181	440	346	2336	17209
MUC16	ROS1	co-occurrence	6.85023	4.29884e-181	594	427	3257	16053
RUNX1T1	LRP1B	co-occurrence	9.33598	3.1233e-180	436	2299	350	17246
FAT4	CTNND2	co-occurrence	8.4944	3.7363e-180	431	627	1443	17830
LRP1B	ROS1	co-occurrence	7.46028	5.60917e-180	504	517	2231	17079
GRIN2A	FAT3	co-occurrence	8.08663	7.49857e-180	448	1504	653	17726
DCC	FAT3	co-occurrence	8.01897	1.4452e-179	450	1502	662	17717
MUC16	ERBB4	co-occurrence	6.31785	1.91439e-179	625	490	3226	15990
BIRC6	MUC16	co-occurrence	6.45648	2.91705e-179	614	3237	470	16010
MUC16	CTNNA2	co-occurrence	6.62525	3.35412e-179	602	448	3249	16032
ANK1	FAT4	co-occurrence	8.73271	4.35704e-179	420	1454	591	17866
PTPRD	ERBB4	co-occurrence	9.81178	1.51312e-178	375	740	944	18272
CNTNAP2	PTPRB	co-occurrence	11.213	7.78887e-178	341	605	928	18457
CDH10	CTNND2	co-occurrence	11.371	1.06142e-177	336	722	758	18515
NBEA	FAT3	co-occurrence	8.3041	2.04e-177	433	1519	610	17769
ANK1	CNTNAP2	co-occurrence	10.6639	2.76944e-177	351	918	660	18402
FAT4	GRIN2A	co-occurrence	8.11326	1.2941e-176	436	665	1438	17792
FAT3	PREX2	co-occurrence	7.4139	7.51531e-176	467	748	1485	17631
GRIN2A	PTPRT	co-occurrence	9.77894	1.13738e-175	369	943	732	18287
FAT3	SETBP1	co-occurrence	10.758	1.41718e-175	363	382	1589	17997
CSMD3	NTRK3	co-occurrence	8.33875	2.45425e-175	456	404	2320	17151
FAT4	ROS1	co-occurrence	8.50114	3.01239e-175	418	603	1456	17854
FAT4	COL3A1	co-occurrence	9.57125	3.35449e-175	386	487	1488	17970
LRP1B	PDE4DIP	co-occurrence	6.27031	2.18107e-174	558	691	2177	16905
ATRX	IDH1	co-occurrence	15.4522	2.74102e-174	275	418	802	18836
DCC	ERBB4	co-occurrence	10.662	3.72328e-174	343	772	769	18447
PTPRD	DCC	co-occurrence	9.55403	4.29542e-173	369	743	950	18269
NBEA	ERBB4	co-occurrence	11.0398	8.60922e-173	332	783	711	18505
CSMD3	RGS7	co-occurrence	12.031	8.65587e-172	364	217	2412	17338
RNF213	TRRAP	co-occurrence	10.2451	1.16842e-171	347	754	827	18403
ERBB4	PREX2	co-occurrence	9.92074	3.51536e-171	354	861	761	18355
FAT4	PREX2	co-occurrence	7.37311	1.0558e-170	452	763	1422	17694
CTNND2	PTPRT	co-occurrence	9.77214	1.69892e-170	357	955	701	18318
CDH10	FAT3	co-occurrence	7.74681	2.19584e-170	436	1516	658	17721
FAM135B	PREX2	co-occurrence	8.97012	3.43442e-170	379	836	920	18196
LRP1B	SETBP1	co-occurrence	9.24003	4.12358e-170	413	332	2322	17264
CSMD3	ROS1	co-occurrence	7.05481	4.64575e-170	496	525	2280	17030
MUC16	AKAP9	co-occurrence	7.03397	8.46045e-170	545	377	3306	16103
CSMD3	GRIN2A	co-occurrence	6.64965	2.06143e-169	517	584	2259	16971
FAT4	PTPRD	co-occurrence	6.94481	3.99866e-169	470	849	1404	17608
BIRC6	CSMD3	co-occurrence	6.71328	4.61002e-169	512	2264	572	16983
CSMD3	SETBP1	co-occurrence	9.05822	1.471e-167	413	332	2363	17223
GRIN2A	FAM135B	co-occurrence	9.41806	1.8068e-167	359	940	742	18290
MUC16	MUC4	co-occurrence	5.67334	2.0101e-167	634	553	3217	15927
CNTNAP2	CDH10	co-occurrence	9.58322	2.41135e-167	354	740	915	18322
FAT3	TRRAP	co-occurrence	7.59359	2.49035e-167	434	667	1518	17712
FAT4	CDH10	co-occurrence	7.76473	4.3341e-167	424	670	1450	17787
EPHA3	LRP1B	co-occurrence	7.70332	1.32046e-166	454	2281	443	17153
PTPRD	FAM135B	co-occurrence	8.36425	2.21744e-166	390	909	929	18103
CDH10	CTNNA2	co-occurrence	10.7337	2.41831e-166	324	726	770	18511
CNTNAP2	ROBO2	co-occurrence	10.2785	2.5577e-166	335	643	934	18419
FAT3	ROBO2	co-occurrence	8.17645	1.74131e-165	406	572	1546	17807
FAM135B	PTPRT	co-occurrence	8.3504	1.87816e-165	388	924	911	18108
CNTNAP2	COL3A1	co-occurrence	11.087	2.341e-165	317	556	952	18506
MUC4	PDE4DIP	co-occurrence	9.0824	2.60418e-165	363	886	824	18258
EPHA7	LRP1B	co-occurrence	8.80894	4.32871e-165	412	2323	347	17249
FAT4	ROBO2	co-occurrence	8.31257	4.51958e-165	398	580	1476	17877
CSMD3	EPHA3	co-occurrence	7.58666	9.84677e-165	455	442	2321	17113
LRP1B	RGS7	co-occurrence	11.4417	2.01683e-164	355	226	2380	17370
CNTNAP2	GRIN2A	co-occurrence	9.38975	2.33377e-164	352	749	917	18313
ERBB4	FAT3	co-occurrence	7.3986	6.14536e-164	433	1519	682	17697
CSMD3	ZNF521	co-occurrence	8.46033	6.35982e-164	421	363	2355	17192
CSMD3	PTPRK	co-occurrence	9.81467	8.83151e-164	385	283	2391	17272
MUC16	SETBP1	co-occurrence	8.27796	1.23414e-163	472	273	3379	16207
AKAP9	TRRAP	co-occurrence	11.4927	1.46984e-163	304	797	618	18612
FAT4	PDE4DIP	co-occurrence	6.98615	2.1072e-163	450	799	1424	17658
LRP1B	PTPRC	co-occurrence	9.00727	2.33644e-163	402	330	2333	17266
ANK1	PTPRT	co-occurrence	9.62218	4.62855e-162	341	971	670	18349
BCLAF1	LRP1B	co-occurrence	9.53157	8.20836e-162	385	2350	297	17299
MUC16	MYH11	co-occurrence	7.40713	1.1352e-161	500	325	3351	16155
KMT2C	KMT2D	co-occurrence	5.84591	2.66053e-161	522	1262	1226	17321
CTNND2	FAM135B	co-occurrence	9.34632	2.87502e-161	346	953	712	18320
ALK	LRP1B	co-occurrence	7.87469	1.63782e-160	430	2305	407	17189
APC	KRAS	co-occurrence	4.91082	3.41925e-160	631	1626	1324	16750
DCC	PTPRK	co-occurrence	14.2861	4.42856e-160	262	406	850	18813
FAT3	PTPRB	co-occurrence	8.12718	6.24557e-160	393	553	1559	17826
GRIN2A	DCC	co-occurrence	9.93235	6.85283e-160	327	785	774	18445
CTNND2	DCC	co-occurrence	10.1823	9.27362e-160	321	791	737	18482
FAT3	PDE4DIP	co-occurrence	6.70562	4.14125e-159	454	795	1498	17584
MUC16	EPHA7	co-occurrence	7.86876	8.77443e-159	472	287	3379	16193
RNF213	LRP1B	co-occurrence	6.05757	9.66921e-159	519	2216	655	16941
CNTNAP2	ROS1	co-occurrence	9.55942	1.22637e-158	334	687	935	18375
NCOR2	ZFHX3	co-occurrence	12.4384	2.25104e-158	280	851	495	18705
CACNA1D	LRP1B	co-occurrence	8.63605	3.11727e-158	399	2336	341	17255
MUC16	MECOM	co-occurrence	8.32195	4.50973e-158	454	260	3397	16220
RNF213	PDE4DIP	co-occurrence	8.76773	1.41945e-157	353	896	821	18261
ANK1	DCC	co-occurrence	10.339	2.97677e-157	312	800	699	18520
LRP1B	MECOM	co-occurrence	8.85795	3.80688e-157	390	324	2345	17272
NBEA	PREX2	co-occurrence	9.57575	6.72105e-157	329	886	714	18402
DCC	ROS1	co-occurrence	10.2482	7.47302e-157	313	708	799	18511
DCC	PDE4DIP	co-occurrence	9.02077	1.44958e-156	343	906	769	18313
PTPRB	PTPRT	co-occurrence	9.76033	1.48203e-156	325	987	621	18398
CSMD3	TNC	co-occurrence	8.57002	1.48698e-156	398	336	2378	17219
FAT4	PTPRK	co-occurrence	10.7119	1.7502e-156	320	348	1554	18109
CSMD3	NRG1	co-occurrence	8.91273	2.40046e-156	388	314	2388	17241
RNF213	POLE	co-occurrence	11.9552	3.43999e-156	283	496	891	18661
PTPRD	CTNND2	co-occurrence	8.99818	4.64601e-156	343	715	976	18297
PTPRD	COL3A1	co-occurrence	10.2566	7.83506e-156	313	560	1006	18452
BCLAF1	MUC16	co-occurrence	8.57944	1.08691e-155	439	3412	243	16237
NRG1	PTPRT	co-occurrence	12.1271	1.70261e-155	282	1030	420	18599
MUC16	NCOR2	co-occurrence	7.53365	3.25079e-155	474	301	3377	16179
PTPRD	SETBP1	co-occurrence	11.498	5.15748e-155	290	455	1029	18557
FAM135B	PTPRB	co-occurrence	9.72778	5.22122e-155	322	624	977	18408
CTNND2	PREX2	co-occurrence	9.37135	9.29261e-155	329	886	729	18387
MUC16	CUX1	co-occurrence	8.30919	1.46787e-154	444	254	3407	16226
FAT4	MYH11	co-occurrence	8.89438	1.48664e-154	354	471	1520	17986
MUC16	RUNX1T1	co-occurrence	7.3885	2.97041e-154	477	309	3374	16171
CTNNA2	PTPRT	co-occurrence	8.97645	3.22622e-154	339	973	711	18308
PTPRT	ROS1	co-occurrence	9.11816	9.91198e-154	334	687	978	18332
PTPRB	TRRAP	co-occurrence	10.6484	1.11236e-153	298	803	648	18582
CACNA1D	MUC16	co-occurrence	7.78825	1.36154e-153	459	3392	281	16199
COL3A1	PTPRT	co-occurrence	10.1471	1.54965e-153	310	1002	563	18456
CSMD3	PTPRC	co-occurrence	8.41891	2.13165e-153	394	338	2382	17217
CSMD3	RNF213	co-occurrence	5.86327	2.18441e-153	516	658	2260	16897
FAT4	KMT2D	co-occurrence	5.43087	4.25388e-153	531	1253	1343	17204
BIRC6	FAT4	co-occurrence	7.25495	4.55114e-153	406	1468	678	17779
DCC	TRRAP	co-occurrence	9.5447	5.70005e-153	320	781	792	18438
KMT2D	RNF213	co-occurrence	7.04359	8.66674e-153	413	761	1371	17786
MUC16	ALK	co-occurrence	6.91538	8.95067e-153	494	343	3357	16137
CDH10	PTPRT	co-occurrence	8.66152	1.32757e-152	344	968	750	18269
ANK1	TRRAP	co-occurrence	10.1205	1.4034e-152	306	795	705	18525
ANK1	PTPRB	co-occurrence	11.1604	1.54227e-152	286	660	725	18660
PDE4DIP	TRRAP	co-occurrence	8.86515	2.2325e-152	337	764	912	18318
RNF213	FAT1	co-occurrence	7.68821	4.34379e-152	378	1115	796	18042
LRP1B	NRG1	co-occurrence	8.70282	4.4245e-152	381	321	2354	17275
CSMD3	AKAP9	co-occurrence	6.89967	8.37423e-152	447	475	2329	17080
MUC16	PTPRK	co-occurrence	8.50139	1.83329e-151	429	239	3422	16241
RNF213	FAT3	co-occurrence	6.69917	2.22015e-151	430	1522	744	17635
EPHA7	FAT3	co-occurrence	9.14958	2.57592e-151	342	1610	417	17962
ANK1	FAT3	co-occurrence	7.38904	2.95396e-151	397	1555	614	17765
MUC16	TNC	co-occurrence	7.72011	3.67615e-151	454	280	3397	16200
GPC5	LRP1B	co-occurrence	10.8054	4.00616e-151	335	2400	224	17372
CSMD3	GPC5	co-occurrence	10.7676	4.20745e-151	337	222	2439	17333
GRM3	MUC16	co-occurrence	7.45382	4.86869e-151	464	3387	297	16183
CNTNAP2	NRG1	co-occurrence	11.9935	5.93593e-151	274	428	995	18634
KMT2C	MUC16	co-occurrence	4.11429	1.19131e-150	784	3067	964	15516
CSMD3	EPHA7	co-occurrence	8.01251	1.35639e-150	399	360	2377	17195
PTPRT	ROBO2	co-occurrence	9.21426	1.37656e-150	324	654	988	18365
CNTNAP2	RUNX1T1	co-occurrence	10.9492	2.37905e-150	288	498	981	18564
DCC	MECOM	co-occurrence	12.7116	2.46682e-150	261	453	851	18766
CNTNAP2	AKAP9	co-occurrence	9.75099	3.64441e-150	310	612	959	18450
NBEA	PTPRD	co-occurrence	8.75902	1.02357e-149	334	985	709	18303
CACNA1D	FAT4	co-occurrence	9.40777	1.08734e-149	330	1544	410	18047
LRP1B	PRKCB	co-occurrence	9.72797	1.10791e-149	351	262	2384	17334
FAT4	MECOM	co-occurrence	9.68289	1.26049e-149	324	390	1550	18067
KMT2D	FAT1	co-occurrence	6.01078	1.29664e-149	465	1028	1319	17519
AKAP9	LRP1B	co-occurrence	6.83903	2.03382e-149	441	2294	481	17115
FAT4	RUNX1T1	co-occurrence	8.95159	2.09102e-149	340	446	1534	18011
FAM135B	TRRAP	co-occurrence	8.51754	2.24972e-149	340	761	959	18271
GRIN2A	NBEA	co-occurrence	9.72233	3.1073e-149	307	736	794	18494
RNF213	PTPRT	co-occurrence	8.12223	4.83658e-149	352	960	822	18197
CACNA1D	NBEA	co-occurrence	12.7378	6.2835e-149	257	786	483	18805
CSMD3	CDH11	co-occurrence	8.34717	6.8166e-149	384	331	2392	17224
EPHA7	PTPRT	co-occurrence	10.9347	6.96605e-149	286	1026	473	18546
PTPRD	ROBO2	co-occurrence	9.09434	7.11503e-149	323	655	996	18357
COL3A1	DCC	co-occurrence	10.8561	8.33784e-149	284	828	589	18630
CSMD3	UBR5	co-occurrence	7.85689	9.77036e-149	399	367	2377	17188
CSMD3	ZEB1	co-occurrence	10.8596	1.09404e-148	330	215	2446	17340
LRP1B	POLE	co-occurrence	7.77805	1.18276e-148	400	379	2335	17217
FAT4	PTPRC	co-occurrence	9.42163	1.5525e-148	327	405	1547	18052
PTPRD	EPHA7	co-occurrence	10.8566	3.24832e-148	286	473	1033	18539
CSMD3	CAMTA1	co-occurrence	7.81352	3.27365e-148	399	369	2377	17186
CTNNA2	FAM135B	co-occurrence	8.71495	4.22412e-148	331	968	719	18313
PTPRD	CDH10	co-occurrence	8.41508	4.38236e-148	340	754	979	18258
CNTNAP2	NTRK3	co-occurrence	10.1086	4.54342e-148	298	562	971	18500
CACNA1D	TRRAP	co-occurrence	12.2578	4.57102e-148	262	839	478	18752
GRIN2A	PTPRD	co-occurrence	8.37902	4.87287e-148	341	978	760	18252
CACNA1D	RNF213	co-occurrence	11.7987	5.41831e-148	269	905	471	18686
BIRC6	FAT3	co-occurrence	6.92273	6.23119e-148	408	1544	676	17703
LRP1B	TNC	co-occurrence	8.1392	7.18608e-148	386	348	2349	17248
NTRK3	LRP1B	co-occurrence	7.14504	8.3535e-148	422	2313	438	17158
PTPRD	CTNNA2	co-occurrence	8.62305	9.04336e-148	333	717	986	18295
MUC16	UBR5	co-occurrence	7.24402	1.07678e-147	462	304	3389	16176
GRM3	DCC	co-occurrence	11.9006	1.15435e-147	266	846	495	18724
RNF213	DCC	co-occurrence	8.89172	1.31898e-147	324	788	850	18369
PTPRT	SETBP1	co-occurrence	10.9779	2.80386e-147	282	463	1030	18556
KDR	LRP1B	co-occurrence	7.37072	6.80068e-147	410	2325	411	17185
CTNNA2	CTNND2	co-occurrence	9.78182	8.0062e-147	300	758	750	18523
MYH11	LRP1B	co-occurrence	7.33711	8.80498e-147	411	2324	414	17182
ZFHX3	TRRAP	co-occurrence	9.10211	1.10224e-146	316	785	815	18415
BCLAF1	FAT3	co-occurrence	9.69346	1.46572e-146	319	1633	363	18016
FAT3	RGS7	co-occurrence	11.171	1.65131e-146	294	287	1658	18092
CNTNAP2	PTPRC	co-occurrence	11.2687	2.07426e-146	275	457	994	18605
BCLAF1	CNTNAP2	co-occurrence	11.8919	3.56084e-146	266	1003	416	18646
CSMD3	KDR	co-occurrence	7.30337	3.60866e-146	412	409	2364	17146
FAT4	TNC	co-occurrence	9.25881	3.72981e-146	325	409	1549	18048
CTNNA2	FAT3	co-occurrence	6.99916	4.00832e-146	399	1553	651	17728
MUC16	NTRK3	co-occurrence	6.47275	6.01154e-146	494	366	3357	16114
FAT4	KIAA1549	co-occurrence	10.1337	6.53099e-146	307	350	1567	18107
NBEA	DCC	co-occurrence	9.47141	6.55418e-146	305	807	738	18481
KMT2C	PDE4DIP	co-occurrence	6.59986	6.85052e-146	414	835	1334	17748
ANK1	RNF213	co-occurrence	9.34288	9.1901e-146	308	866	703	18454
KMT2D	PDE4DIP	co-occurrence	6.52698	1.12015e-145	418	831	1366	17716
CTNNA2	ERBB4	co-occurrence	9.39798	1.34114e-145	306	809	744	18472
FAT4	EPHA7	co-occurrence	8.98261	1.39964e-145	330	429	1544	18028
ZFHX3	PDE4DIP	co-occurrence	8.38041	1.51362e-145	334	915	797	18285
ALK	PTPRT	co-occurrence	9.95668	1.64705e-145	296	1016	541	18478
FAM135B	RGS7	co-occurrence	13.3585	1.69964e-145	249	332	1050	18700
PTPRK	TRRAP	co-occurrence	13.0278	2.45854e-145	248	853	420	18810
NCOR2	RNF213	co-occurrence	11.1902	3.53376e-145	272	902	503	18654
RNF213	ZFHX3	co-occurrence	8.67366	3.63149e-145	324	807	850	18350
CACNA1D	ZFHX3	co-occurrence	11.8162	6.57547e-145	262	869	478	18722
COL3A1	FAM135B	co-occurrence	9.68024	6.64078e-145	300	999	573	18459
CDH11	LRP1B	co-occurrence	8.15793	8.8826e-145	377	2358	338	17258
KMT2D	TRRAP	co-occurrence	7.02173	9.83279e-145	390	711	1394	17836
LRP1B	ZNF521	co-occurrence	7.54748	9.97657e-145	397	387	2338	17209
FAT4	CAMTA1	co-occurrence	8.84699	1.232e-144	331	437	1543	18020
FAM135B	PDE4DIP	co-occurrence	7.67354	1.47329e-144	356	893	943	18139
CNTNAP2	TRRAP	co-occurrence	8.38886	1.92855e-144	331	770	938	18292
PTPRD	ROS1	co-occurrence	8.61026	1.94484e-144	325	696	994	18316
MUC16	FAT1	co-occurrence	4.36732	2.0481e-144	698	795	3153	15685
MECOM	PREX2	co-occurrence	11.6034	2.88156e-144	265	950	449	18667
ANK1	PTPRD	co-occurrence	8.6432	5.28269e-144	323	996	688	18324
CSMD3	ALK	co-occurrence	7.09663	5.42843e-144	414	423	2362	17132
RNF213	SETBP1	co-occurrence	11.4304	6.2507e-144	266	479	908	18678
PTPRK	PTPRT	co-occurrence	11.6963	6.41993e-144	265	1047	403	18616
CSMD3	NCOR2	co-occurrence	7.53694	9.50128e-144	396	379	2380	17176
CNTNAP2	PDE4DIP	co-occurrence	7.73932	1.08371e-143	351	898	918	18164
ALK	ERBB4	co-occurrence	10.8022	1.3021e-143	274	841	563	18653
MUC16	ZFHX3	co-occurrence	5.18469	1.55181e-143	583	548	3268	15932
COL3A1	FAT3	co-occurrence	7.83491	1.78521e-143	359	1593	514	17865
MUC16	KIAA1549	co-occurrence	8.1443	2.0173e-143	416	241	3435	16239
CDH10	DCC	co-occurrence	9.04329	3.22634e-143	309	803	785	18434
FAT4	SETBP1	co-occurrence	8.95619	7.88026e-143	324	421	1550	18036
CNTNAP2	ALK	co-occurrence	9.96966	8.87243e-143	289	548	980	18514
CACNA1D	GRIN2A	co-occurrence	11.8269	1.15873e-142	257	844	483	18747
TNC	TRRAP	co-occurrence	11.8932	1.37653e-142	256	845	478	18752
CNTNAP2	RNF213	co-occurrence	7.96273	2.93878e-142	339	835	930	18227
FAT4	AKAP9	co-occurrence	7.61424	3.5831e-142	361	561	1513	17896
CNTNAP2	TP63	co-occurrence	12.0726	3.61484e-142	256	391	1013	18671
PDE4DIP	PTPRT	co-occurrence	7.52599	3.73705e-142	355	957	894	18125
MUC16	ZEB1	co-occurrence	9.87143	4.98396e-142	370	175	3481	16305
CDH10	ERBB4	co-occurrence	8.95615	6.78231e-142	308	807	786	18430
GRIN2A	TRRAP	co-occurrence	8.98476	8.57408e-142	307	794	794	18436
EPHA3	PTPRT	co-occurrence	9.26516	8.96189e-142	302	1010	595	18424
RUNX1T1	FAT3	co-occurrence	8.38319	9.41163e-142	338	1614	448	17931
MUC16	PRKCB	co-occurrence	8.63434	1.03268e-141	397	216	3454	16264
ALK	ROS1	co-occurrence	11.2563	1.11406e-141	262	759	575	18735
GRIN2A	MECOM	co-occurrence	12.066	1.21633e-141	252	462	849	18768
MECOM	PTPRT	co-occurrence	10.9218	1.5906e-141	271	1041	443	18576
AKAP9	FAT3	co-occurrence	7.43874	2.53269e-141	367	1585	555	17824
ANK1	MECOM	co-occurrence	12.6716	2.68424e-141	243	471	768	18849
FAT4	UBR5	co-occurrence	8.67723	2.79997e-141	327	439	1547	18018
DCC	PTPRB	co-occurrence	9.8055	2.83451e-141	287	659	825	18560
CSMD3	KMT2D	co-occurrence	4.33777	3.33721e-141	643	1141	2133	16414
MUC16	EPHA3	co-occurrence	6.0696	3.7969e-141	501	396	3350	16084
FLNA	MUC16	co-occurrence	6.47123	4.1354e-141	477	3374	352	16128
NTRK3	PTPRD	co-occurrence	9.47067	4.46582e-141	296	1023	564	18448
FAT3	KDR	co-occurrence	8.07647	4.65237e-141	345	476	1607	17903
FAT4	ALK	co-occurrence	8.10306	5.30261e-141	342	495	1532	17962
EPHA3	FAT3	co-occurrence	7.55585	1.07385e-140	361	1591	536	17843
MUC16	WNK2	co-occurrence	8.44603	1.19157e-140	399	222	3452	16258
CACNA1D	PDE4DIP	co-occurrence	10.8529	1.26664e-140	269	980	471	18611
PTPRT	TRRAP	co-occurrence	8.04584	1.39791e-140	332	769	980	18250
UBR5	TRRAP	co-occurrence	11.3679	1.49324e-140	259	842	507	18723
DCC	EPHA7	co-occurrence	11.3758	1.56503e-140	259	500	853	18719
ANK1	FAM135B	co-occurrence	8.5362	1.6371e-140	317	982	694	18338
MUC16	RGS7	co-occurrence	9.0575	1.76722e-140	383	198	3468	16282
NBEA	TRRAP	co-occurrence	9.21551	1.90175e-140	298	803	745	18485
GRIN2A	ROS1	co-occurrence	9.33626	2.25101e-140	295	726	806	18504
LRP1B	SRGAP3	co-occurrence	11.0304	2.77147e-140	307	199	2428	17397
CSMD3	MYH11	co-occurrence	7.00404	4.52018e-140	406	419	2370	17136
KMT2A	MUC16	co-occurrence	5.99069	4.98172e-140	502	3349	402	16078
CDH11	FAT3	co-occurrence	8.92759	5.18186e-140	320	1632	395	17984
CNTNAP2	LIFR	co-occurrence	13.9925	1.49357e-139	232	300	1037	18762
MECOM	TRRAP	co-occurrence	11.8898	1.74611e-139	250	851	464	18766
MUC16	CAMTA1	co-occurrence	6.83314	1.93298e-139	453	315	3398	16165
CACNA1D	DCC	co-occurrence	11.5019	2.15302e-139	255	857	485	18734
LIFR	MUC16	co-occurrence	9.92123	2.20807e-139	362	3489	170	16310
PTPRC	PTPRT	co-occurrence	10.5582	2.65296e-139	272	1040	460	18559
RUNX1T1	FAM135B	co-occurrence	10.0671	2.85835e-139	280	1019	506	18526
FAT4	TP63	co-occurrence	9.80993	2.89661e-139	298	349	1576	18108
FAT3	PTPRC	co-occurrence	8.71256	3.74499e-139	323	409	1629	17970
BIRC6	TRRAP	co-occurrence	8.92409	3.92743e-139	302	799	782	18448
NBEA	CTNND2	co-occurrence	9.35222	6.9973e-139	291	767	752	18521
ANK1	NBEA	co-occurrence	9.62139	7.2774e-139	285	758	726	18562
PDE4DIP	ROS1	co-occurrence	8.58617	7.29602e-139	311	710	938	18372
NBEA	FAM135B	co-occurrence	8.28378	7.49165e-139	320	979	723	18309
MUC16	POLQ	co-occurrence	7.03133	8.35878e-139	442	298	3409	16182
CTNND2	ERBB4	co-occurrence	8.97104	8.59023e-139	300	815	758	18458
ANK1	COL3A1	co-occurrence	10.7939	9.09633e-139	263	610	748	18710
BCLAF1	CSMD3	co-occurrence	8.12224	9.66903e-139	363	2413	319	17236
GRIN2A	PREX2	co-occurrence	8.30722	1.37777e-138	318	897	783	18333
ERBB4	ROBO2	co-occurrence	9.41612	1.4774e-138	289	689	826	18527
GRIN2A	CTNND2	co-occurrence	9.02653	1.49729e-138	298	760	803	18470
FAT3	ROS1	co-occurrence	6.82408	1.91166e-138	384	637	1568	17742
TP63	PTPRT	co-occurrence	11.5548	1.99639e-138	256	1056	391	18628
CSMD3	POLE	co-occurrence	7.2508	2.11134e-138	391	388	2385	17167
NBEA	PTPN13	co-occurrence	13.1554	2.29606e-138	233	413	810	18875
FAT1	LRP1B	co-occurrence	4.7253	2.39876e-138	568	2167	925	16671
NBEA	PTPRB	co-occurrence	10.0081	2.4265e-138	276	670	767	18618
CTNND2	ROBO2	co-occurrence	9.70804	2.47016e-138	282	696	776	18577
SPEN	TRRAP	co-occurrence	9.33538	3.00061e-138	290	811	710	18520
PTPRD	SRGAP3	co-occurrence	14.2081	3.52432e-138	229	277	1090	18735
KMT2D	FAT3	co-occurrence	4.95349	3.78975e-138	522	1430	1262	17117
MUC16	PTPRC	co-occurrence	7.05579	6.56845e-138	438	294	3413	16186
BIRC6	DCC	co-occurrence	8.79779	8.28701e-138	302	810	782	18437
MUC16	POLE	co-occurrence	6.67339	8.64559e-138	455	324	3396	16156
CUX1	LRP1B	co-occurrence	7.92957	1.54733e-137	364	2371	334	17262
ERBB4	FAM135B	co-occurrence	7.87973	1.87843e-137	329	970	786	18246
FAT3	MECOM	co-occurrence	8.7826	2.18066e-137	317	397	1635	17982
CNTNAP2	EPHA3	co-occurrence	9.18133	2.19259e-137	293	604	976	18458
NBEA	RUNX1T1	co-occurrence	11.2786	2.62693e-137	253	533	790	18755
PREX2	ROBO2	co-occurrence	8.87068	4.1796e-137	299	679	916	18437
LRP1B	PTPN13	co-occurrence	8.45553	4.77201e-137	348	298	2387	17298
DCC	RGS7	co-occurrence	13.6758	4.85969e-137	227	354	885	18865
CNTNAP2	GPC5	co-occurrence	13.1472	4.9502e-137	235	324	1034	18738
FAT4	EPHA3	co-occurrence	7.52275	5.35391e-137	350	547	1524	17910
TP63	DCC	co-occurrence	12.5319	5.50903e-137	238	874	409	18810
FAT4	KDR	co-occurrence	8.00561	8.05923e-137	334	487	1540	17970
ERBB4	ROS1	co-occurrence	9.06011	8.3245e-137	293	728	822	18488
CSMD3	PTPN13	co-occurrence	8.40469	8.60073e-137	350	296	2426	17259
ERBB4	RGS7	co-occurrence	13.6275	9.10733e-137	227	354	888	18862
RUNX1T1	CTNND2	co-occurrence	11.1387	9.68932e-137	254	804	532	18741
FAT4	PTPN13	co-occurrence	9.63692	1.57141e-136	295	351	1579	18106
CTNNA2	DCC	co-occurrence	8.8912	2.40082e-136	296	816	754	18465
CTNNA2	ROBO2	co-occurrence	9.6285	2.52462e-136	279	699	771	18582
PTPRD	TRRAP	co-occurrence	7.8157	3.12995e-136	328	773	991	18239
MUC16	KDR	co-occurrence	6.31422	3.80716e-136	468	353	3383	16127
NTRK3	ERBB4	co-occurrence	10.0961	4.06166e-136	270	845	590	18626
ZFHX3	CUX1	co-occurrence	11.6244	5.2701e-136	247	451	884	18749
CACNA1D	CSMD3	co-occurrence	7.43928	5.40891e-136	377	2399	363	17192
PTPRD	ALK	co-occurrence	9.34206	5.62326e-136	287	550	1032	18462
MECOM	TNC	co-occurrence	15.0646	6.97438e-136	209	525	505	19092
FAT4	POLE	co-occurrence	8.27278	7.14935e-136	324	455	1550	18002
CNTNAP2	SETBP1	co-occurrence	10.3672	7.47679e-136	267	478	1002	18584
GRIN2A	PDE4DIP	co-occurrence	8.03366	1.06282e-135	319	930	782	18300
GRM3	LRP1B	co-occurrence	7.28817	1.25511e-135	380	2355	381	17215
CSMD3	MECOM	co-occurrence	7.6432	1.28551e-135	369	345	2407	17210
MUC16	CDH11	co-occurrence	7.0886	1.37238e-135	429	286	3422	16194
PTPRT	RGS7	co-occurrence	12.3664	1.50409e-135	241	340	1071	18679
RNF213	MECOM	co-occurrence	11.1489	1.62033e-135	253	461	921	18696
COL3A1	CTNND2	co-occurrence	10.2682	1.88065e-135	265	793	608	18665
POLE	TRRAP	co-occurrence	10.8457	2.24167e-135	256	845	523	18707
RNF213	UBR5	co-occurrence	10.567	3.00587e-135	261	505	913	18652
KMT2D	LRP1B	co-occurrence	4.24009	3.51748e-135	628	2107	1156	16440
DCC	ROBO2	co-occurrence	9.22107	5.09011e-135	285	693	827	18526
NCOR2	TRRAP	co-occurrence	10.8547	5.89454e-135	255	846	520	18710
NBEA	RNF213	co-occurrence	8.5645	7.45746e-135	301	873	742	18415
MUC16	PRDM16	co-occurrence	8.30624	1.43204e-134	385	217	3466	16263
CSMD3	FAT1	co-occurrence	4.61072	1.56405e-134	567	926	2209	16629
GRIN2A	ERBB4	co-occurrence	8.51992	1.89855e-134	301	814	800	18416
KMT2D	ZFHX3	co-occurrence	6.50911	2.29159e-134	383	748	1401	17799
MUC16	TP63	co-occurrence	7.70957	2.84248e-134	402	245	3449	16235
ERBB4	PTPRK	co-occurrence	11.957	4.27954e-134	239	429	876	18787
CTNND2	RGS7	co-occurrence	13.762	4.77274e-134	220	361	838	18912
FAT3	POLE	co-occurrence	8.03083	4.96467e-134	328	451	1624	17928
RUNX1T1	CDH10	co-occurrence	10.7165	5.3671e-134	255	839	531	18706
RUNX1T1	ERBB4	co-occurrence	10.5904	6.67405e-134	257	858	529	18687
EPHA3	ERBB4	co-occurrence	9.66924	7.11818e-134	273	842	624	18592
BIRC6	NBEA	co-occurrence	8.92419	7.6223e-134	289	754	795	18493
ERBB4	MECOM	co-occurrence	11.3497	7.83849e-134	246	468	869	18748
PTPRD	PTPRB	co-occurrence	8.47658	9.02752e-134	302	644	1017	18368
ERBB4	NRG1	co-occurrence	11.4828	1.07945e-133	244	458	871	18758
NBEA	MECOM	co-occurrence	11.7839	1.41074e-133	239	475	804	18813
CAMTA1	FAT3	co-occurrence	8.08966	1.62685e-133	325	1627	443	17936
LRP1B	ZEB1	co-occurrence	9.65818	1.75512e-133	313	232	2422	17364
RNF213	PRDM2	co-occurrence	13.7874	1.78316e-133	221	317	953	18840
CSMD3	GRM3	co-occurrence	7.14645	2.24706e-133	380	381	2396	17174
BIRC6	ROBO2	co-occurrence	9.26354	2.32812e-133	280	698	804	18549
DCC	EPHA3	co-occurrence	9.64247	3.27073e-133	272	625	840	18594
MUC16	SRGAP3	co-occurrence	9.93906	4.12019e-133	345	161	3506	16319
BIRC6	PTPRD	co-occurrence	7.74166	4.23421e-133	322	997	762	18250
ANK1	ROBO2	co-occurrence	9.65066	4.42741e-133	271	707	740	18613
CSMD3	FAM47C	co-occurrence	6.99316	4.84121e-133	385	395	2391	17160
FAT4	FAT1	co-occurrence	5.38405	5.60825e-133	455	1038	1419	17419
RNF213	AKAP9	co-occurrence	9.15527	6.36611e-133	282	640	892	18517
ALK	COL3A1	co-occurrence	11.7242	6.95978e-133	237	636	600	18858
COL3A1	PREX2	co-occurrence	9.30278	8.539e-133	279	936	594	18522
CACNA1D	UBR5	co-occurrence	13.9288	9.41647e-133	213	553	527	19038
FAM135B	ROS1	co-occurrence	8.08385	1.06246e-132	310	711	989	18321
PTPRD	TP63	co-occurrence	11.0546	1.42647e-132	251	396	1068	18616
FAT4	CTNNA2	co-occurrence	6.59409	1.46091e-132	375	675	1499	17782
TP63	MECOM	co-occurrence	16.0959	1.63085e-132	196	518	451	19166
MUC16	CARD11	co-occurrence	6.48369	1.75215e-132	446	326	3405	16154
PTPRD	RUNX1T1	co-occurrence	9.54424	1.76931e-132	275	511	1044	18501
CHD4	TRRAP	co-occurrence	11.2758	1.91526e-132	244	857	474	18756
PDE4DIP	PTPRB	co-occurrence	8.65731	2.45301e-132	293	653	956	18429
PRKCB	PTPRT	co-occurrence	11.5528	2.58175e-132	244	1068	369	18650
FAT3	PTPRK	co-occurrence	8.94819	2.58558e-132	301	367	1651	18012
POLE	PTPRT	co-occurrence	9.62076	2.75311e-132	273	1039	506	18513
NBEA	ROBO2	co-occurrence	9.41489	2.99385e-132	274	704	769	18584
FAT3	ZNF521	co-occurrence	7.89403	3.87185e-132	327	457	1625	17922
FAT4	GRM3	co-occurrence	8.21229	4.30872e-132	316	445	1558	18012
FAT4	NCOR2	co-occurrence	8.10112	4.33983e-132	319	456	1555	18001
PREX2	PTPRB	co-occurrence	8.77655	4.87187e-132	289	657	926	18459
MUC16	PTPN13	co-occurrence	7.58293	5.89992e-132	399	247	3452	16233
CNTNAP2	PTPRK	co-occurrence	10.9502	7.38132e-132	250	418	1019	18644
ANK1	CACNA1D	co-occurrence	11.5528	8.41603e-132	238	502	773	18818
GRIN2A	PTPRB	co-occurrence	9.27638	9.85527e-132	276	670	825	18560
MYH11	TRRAP	co-occurrence	10.1529	1.389e-131	259	842	566	18664
PTPRD	EPHA3	co-occurrence	8.65782	1.43242e-131	292	605	1027	18407
CNTNAP2	PRKCB	co-occurrence	11.6928	1.45465e-131	240	373	1029	18689
NTRK3	DCC	co-occurrence	9.80248	1.90958e-131	265	847	595	18624
GPC5	PTPRT	co-occurrence	12.3864	2.09889e-131	233	1079	326	18693
BCLAF1	PTPRB	co-occurrence	12.7301	2.61436e-131	223	723	459	18926
FAT4	SRGAP3	co-occurrence	11.5153	2.62112e-131	256	250	1618	18207
FAT4	MUC4	co-occurrence	6.06922	2.78919e-131	399	788	1475	17669
BCLAF1	PTPRD	co-occurrence	10.5141	2.78953e-131	256	1063	426	18586
ZFHX3	DCC	co-occurrence	8.2306	2.8643e-131	301	811	830	18389
DCC	SETBP1	co-occurrence	10.8225	2.93155e-131	248	497	864	18722
ANK1	PTPRK	co-occurrence	12.4064	3.21935e-131	227	441	784	18879
FAT4	CDH11	co-occurrence	8.55872	3.533e-131	305	410	1569	18047
NTRK3	PTPRT	co-occurrence	8.909	3.80263e-131	285	1027	575	18444
RNF213	ROS1	co-occurrence	8.47742	3.81977e-131	294	727	880	18430
CAMTA1	PTPRT	co-occurrence	9.64434	3.87169e-131	270	1042	498	18521
NBEA	COL3A1	co-occurrence	10.0575	4.54956e-131	259	614	784	18674
FAT4	NRG1	co-occurrence	8.67439	4.67219e-131	302	400	1572	18057
CNTNAP2	MECOM	co-occurrence	10.3466	5.60783e-131	257	457	1012	18605
CSMD3	ZNF479	co-occurrence	9.90139	5.66662e-131	304	215	2472	17340
FAT4	CARD11	co-occurrence	8.05823	7.43209e-131	317	455	1557	18002
MUC16	ZNF479	co-occurrence	9.44467	8.16767e-131	348	171	3503	16309
FAT4	KMT2A	co-occurrence	7.18928	1.44552e-130	344	560	1530	17897
FAT3	PTPN13	co-occurrence	9.08131	1.5135e-130	294	352	1658	18027
CACNA1D	KMT2D	co-occurrence	8.48191	1.58783e-130	303	1481	437	18110
NBEA	GPC5	co-occurrence	13.9349	1.97895e-130	212	347	831	18941
CACNA1D	MECOM	co-occurrence	14.3807	2.0218e-130	205	509	535	19082
NBEA	NRG1	co-occurrence	11.6427	3.92903e-130	234	468	809	18820
NTRK3	FAT3	co-occurrence	7.28725	4.28659e-130	341	1611	519	17860
TP63	PDE4DIP	co-occurrence	11.1753	4.69129e-130	243	1006	404	18678
FLNA	TRRAP	co-occurrence	10.0109	5.25548e-130	258	843	571	18659
NCOR2	PTPRT	co-occurrence	9.50732	5.37785e-130	270	1042	505	18514
COL3A1	PTPRB	co-occurrence	10.6003	6.63117e-130	247	699	626	18759
FAT4	RGS7	co-occurrence	10.0463	7.41582e-130	273	308	1601	18149
CNTNAP2	CDH11	co-occurrence	10.2505	8.54641e-130	256	459	1013	18603
PTPRD	RNF213	co-occurrence	7.22694	1.09242e-129	331	843	988	18169
MUC16	COL1A1	co-occurrence	8.56244	1.19845e-129	364	198	3487	16282
MUC16	MYH9	co-occurrence	6.48179	1.32806e-129	436	318	3415	16162
BCLAF1	FAT4	co-occurrence	8.78354	1.35053e-129	296	1578	386	18071
CNTNAP2	KDR	co-occurrence	9.26844	1.45668e-129	273	548	996	18514
CAMTA1	SETBP1	co-occurrence	13.5141	1.4898e-129	211	534	557	19029
PREX2	TRRAP	co-occurrence	7.85367	1.63544e-129	308	793	907	18323
MUC16	USP6	co-occurrence	9.41076	1.78664e-129	345	170	3506	16310
CSMD3	PRKCB	co-occurrence	8.34323	1.87602e-129	332	281	2444	17274
MUC16	FAM47C	co-occurrence	6.29055	2.235e-129	445	335	3406	16145
PTPRD	PDE4DIP	co-occurrence	6.9579	2.486e-129	341	908	978	18104
RNF213	PTPN13	co-occurrence	11.5132	2.51522e-129	236	410	938	18747
UBR5	LRP1B	co-occurrence	6.95046	2.59631e-129	374	2361	392	17204
CACNA1D	TP63	co-occurrence	15.3072	3.13467e-129	196	451	544	19140
RUNX1T1	PTPRT	co-occurrence	9.3614	3.3622e-129	271	1041	515	18504
POLQ	RNF213	co-occurrence	10.3909	3.42643e-129	251	923	489	18668
CACNA1D	FAT3	co-occurrence	8.081	3.60774e-129	314	1638	426	17953
CACNA1D	PTPRB	co-occurrence	11.8092	3.83067e-129	229	717	511	18874
CTNND2	TRRAP	co-occurrence	8.50108	3.99889e-129	288	813	770	18460
FAT3	KIAA1549	co-occurrence	8.8615	4.77527e-129	295	362	1657	18017
PTPRB	ROS1	co-occurrence	9.53554	5.10703e-129	264	757	682	18628
ROBO2	ROS1	co-occurrence	9.33357	5.6845e-129	268	753	710	18600
BIRC6	FAM135B	co-occurrence	7.6095	5.73366e-129	315	984	769	18263
ANK1	MYH11	co-occurrence	10.4942	5.95492e-129	247	578	764	18742
ERBB4	SETBP1	co-occurrence	10.6284	6.61741e-129	246	499	869	18717
DCC	GPC5	co-occurrence	13.2752	7.18705e-129	216	343	896	18876
KMT2C	TRRAP	co-occurrence	6.46682	8.0514e-129	367	734	1381	17849
EPHA7	ERBB4	co-occurrence	10.4807	8.2845e-129	248	867	511	18705
CTNND2	PTPRB	co-occurrence	9.31377	9.64157e-129	268	678	790	18595
PTPRD	POLE	co-occurrence	9.3643	9.83806e-129	270	509	1049	18503
LIFR	LRP1B	co-occurrence	9.51208	1.05896e-128	304	2431	228	17368
BIRC6	COL3A1	co-occurrence	9.66643	1.22128e-128	261	612	823	18635
NBEA	PDE4DIP	co-occurrence	7.9465	1.24659e-128	303	946	740	18342
GRIN2A	ROBO2	co-occurrence	8.89466	1.38171e-128	277	701	824	18529
RNF213	KIAA1549	co-occurrence	11.2932	1.83609e-128	237	420	937	18737
CTNND2	SETBP1	co-occurrence	10.915	2.51657e-128	240	505	818	18768
CACNA1D	NCOR2	co-occurrence	13.358	3.35234e-128	210	565	530	19026
RNF213	TNC	co-occurrence	10.3731	4.11368e-128	249	485	925	18672
NBEA	CDH11	co-occurrence	11.3208	4.1613e-128	234	481	809	18807
FAT3	PRDM16	co-occurrence	9.45912	4.38139e-128	281	321	1671	18058
AFF3	LRP1B	co-occurrence	7.49145	4.58217e-128	351	2384	339	17257
NCOR2	LRP1B	co-occurrence	6.82968	4.72173e-128	375	2360	400	17196
TP63	ROBO2	co-occurrence	12.6656	4.87738e-128	218	760	429	18924
AKAP9	FAM135B	co-occurrence	8.37547	5.26977e-128	290	1009	632	18400
RUNX1T1	PTPRB	co-occurrence	11.2252	5.72287e-128	234	712	552	18833
BIRC6	PDE4DIP	co-occurrence	7.72865	5.77013e-128	308	941	776	18306
BIRC6	RNF213	co-occurrence	8.00525	6.0884e-128	299	875	785	18372
GRIN2A	COL3A1	co-occurrence	9.52587	7.69401e-128	262	611	839	18619
MUC16	USP9X	co-occurrence	7.31858	8.3265e-128	395	253	3456	16227
FAM135B	KDR	co-occurrence	9.04165	8.76848e-128	274	547	1025	18485
KMT2A	RNF213	co-occurrence	8.96204	9.82832e-128	274	900	630	18527
PREX2	ROS1	co-occurrence	8.13023	1.03589e-127	295	726	920	18390
TP63	LRP1B	co-occurrence	7.88376	1.18992e-127	338	2397	309	17287
PTPRD	PTPRC	co-occurrence	9.71896	1.26059e-127	261	471	1058	18541
COL2A1	LRP1B	co-occurrence	8.4582	1.34073e-127	323	2412	274	17322
CACNA1D	PTPRK	co-occurrence	14.7447	1.99923e-127	197	471	543	19120
FAT4	TET1	co-occurrence	8.86602	2.00797e-127	289	372	1585	18085
COL2A1	MUC16	co-occurrence	7.88446	3.06305e-127	375	3476	222	16258
MUC4	ZFHX3	co-occurrence	7.71996	3.18482e-127	306	825	881	18319
GRIN2A	TP63	co-occurrence	11.7357	3.58963e-127	228	419	873	18811
ANK1	CDH10	co-occurrence	8.66316	3.62589e-127	279	815	732	18505
CNTNAP2	CAMTA1	co-occurrence	9.54982	4.30587e-127	262	506	1007	18556
ROS1	TRRAP	co-occurrence	8.57133	4.76016e-127	281	820	740	18490
BCLAF1	COL3A1	co-occurrence	12.9719	5.19828e-127	212	661	470	18988
FAT1	PDE4DIP	co-occurrence	6.4205	5.56832e-127	360	889	1133	17949
CSMD3	CNBD1	co-occurrence	11.372	6.2576e-127	274	167	2502	17388
CACNA1D	PTPRT	co-occurrence	9.62005	6.82302e-127	261	1051	479	18540
PTPRB	PTPRK	co-occurrence	12.5101	7.1777e-127	217	451	729	18934
CHD4	FAT4	co-occurrence	8.28107	7.20422e-127	301	1573	417	18040
MUC16	TPR	co-occurrence	6.89686	7.2191e-127	408	278	3443	16202
GRIN2A	RNF213	co-occurrence	7.87383	8.06903e-127	300	874	801	18356
BCORL1	FAT4	co-occurrence	8.43967	8.34192e-127	297	1577	403	18054
GRM3	FAT3	co-occurrence	7.78712	8.40232e-127	316	1636	445	17934
FAT4	ZFHX3	co-occurrence	6.08554	8.63535e-127	383	748	1491	17709
BCLAF1	PTPRT	co-occurrence	10.2105	8.74997e-127	251	1061	431	18588
CSMD3	KMT2C	co-occurrence	4.08898	8.93865e-127	612	1136	2164	16419
BIRC6	CNTNAP2	co-occurrence	7.60226	9.07412e-127	309	960	775	18287
NBEA	UBR5	co-occurrence	10.6722	9.71828e-127	240	526	803	18762
LIFR	PTPRD	co-occurrence	12.4271	9.93744e-127	224	1095	308	18704
FAT4	LIFR	co-occurrence	10.5912	1.21764e-126	258	274	1616	18183
KIAA1549	TRRAP	co-occurrence	11.5474	1.46273e-126	229	872	428	18802
KMT2C	FAT3	co-occurrence	4.71279	1.77241e-126	499	1453	1249	17130
NBEA	CTNNA2	co-occurrence	8.67073	1.81678e-126	277	773	766	18515
CACNA1D	PREX2	co-occurrence	9.99825	1.88941e-126	252	963	488	18628
FAT1	FAT3	co-occurrence	5.1006	1.91573e-126	456	1496	1037	17342
CACNA1D	CHD4	co-occurrence	13.8965	1.94706e-126	202	516	538	19075
FAM135B	MECOM	co-occurrence	9.89171	2.18574e-126	255	459	1044	18573
ERBB4	GPC5	co-occurrence	13.0009	2.23802e-126	214	345	901	18871
BIRC6	MYH11	co-occurrence	9.88153	2.53286e-126	252	573	832	18674
FAT4	CUX1	co-occurrence	8.42735	2.76111e-126	296	402	1578	18055
PTPRT	SRGAP3	co-occurrence	12.9633	3.08295e-126	218	288	1094	18731
CUX1	TRRAP	co-occurrence	11.0101	3.24422e-126	235	866	463	18767
MYH11	FAT3	co-occurrence	7.312	4.05113e-126	329	1623	496	17883
CNTNAP2	RGS7	co-occurrence	11.7111	5.41824e-126	229	352	1040	18710
CDH10	PREX2	co-occurrence	7.70452	6.67492e-126	303	912	791	18325
BCLAF1	FAM135B	co-occurrence	10.1944	7.74788e-126	249	1050	433	18599
AKAP9	MECOM	co-occurrence	12.0133	8.38088e-126	220	494	702	18915
RNF213	LARP4B	co-occurrence	17.1699	9.08363e-126	187	209	987	18948
NTRK3	FAM135B	co-occurrence	8.63982	9.69276e-126	278	1021	582	18450
CTNND2	MECOM	co-occurrence	11.0455	9.71703e-126	233	481	825	18792
CSMD3	POLQ	co-occurrence	6.93369	1.03266e-125	365	375	2411	17180
PTPRD	MECOM	co-occurrence	9.76427	1.05046e-125	256	458	1063	18554
NBEA	SETBP1	co-occurrence	10.801	1.10727e-125	236	509	807	18779
ALK	FAT3	co-occurrence	7.21607	1.17204e-125	331	1621	506	17873
RNF213	TPR	co-occurrence	10.7091	1.1953e-125	239	447	935	18710
APC	FBXW7	co-occurrence	6.6701	1.40794e-125	352	586	1603	17790
MYH11	ZFHX3	co-occurrence	9.58989	1.4226e-125	256	875	569	18631
FAT3	PRKCB	co-occurrence	9.14108	1.52605e-125	281	332	1671	18047
MUC16	RANBP2	co-occurrence	6.61853	2.0744e-125	415	295	3436	16185
KMT2C	FAT1	co-occurrence	5.33712	2.20803e-125	428	1065	1320	17518
ALK	CTNND2	co-occurrence	9.86024	2.35585e-125	250	808	587	18686
CSMD3	RANBP2	co-occurrence	7.14536	2.51633e-125	356	354	2420	17201
POLQ	LRP1B	co-occurrence	6.94696	2.54178e-125	362	2373	378	17218
CTNNA2	ROS1	co-occurrence	8.71482	2.79925e-125	273	748	777	18533
ALK	CTNNA2	co-occurrence	9.89356	3.43466e-125	249	801	588	18693
AFF3	FAT4	co-occurrence	8.43334	3.9156e-125	293	1581	397	18060
PDE4DIP	SPEN	co-occurrence	7.97358	4.04968e-125	293	707	956	18375
POLE	ROS1	co-occurrence	10.5572	4.42854e-125	238	783	541	18769
TPR	TRRAP	co-occurrence	11.0523	5.37371e-125	232	869	454	18776
ANK1	ZFHX3	co-occurrence	8.37322	5.43466e-125	281	850	730	18470
NCOR2	FAT3	co-occurrence	7.58958	5.45475e-125	317	1635	458	17921
FAT3	TNC	co-occurrence	7.89816	5.94503e-125	308	426	1644	17953
CAMTA1	CTNND2	co-occurrence	10.4276	6.10707e-125	240	818	528	18745
CSMD3	NF1	co-occurrence	4.6949	6.68093e-125	512	807	2264	16748
NBEA	POLE	co-occurrence	10.408	7.09571e-125	240	539	803	18749
FAT4	ARHGEF12	co-occurrence	11.5897	8.34504e-125	242	233	1632	18224
CAMTA1	TRRAP	co-occurrence	10.1747	9.0705e-125	244	857	524	18706
ERBB4	PTPRC	co-occurrence	10.4493	9.18012e-125	240	492	875	18724
NBEA	AKAP9	co-occurrence	9.29084	1.06959e-124	259	663	784	18625
CDH10	COL3A1	co-occurrence	9.35499	1.15621e-124	258	615	836	18622
CARD11	PTPRT	co-occurrence	9.18768	1.18984e-124	264	1048	508	18511
COL3A1	PTPRK	co-occurrence	12.9331	1.28556e-124	208	460	665	18998
CNTNAP2	EPHA7	co-occurrence	9.46325	1.33901e-124	258	501	1011	18561
PTPRD	CDH11	co-occurrence	9.67394	1.50347e-124	255	460	1064	18552
CSMD3	WNK2	co-occurrence	7.94285	1.62421e-124	329	292	2447	17263
CACNA1D	CUX1	co-occurrence	13.9658	1.68006e-124	198	500	542	19091
AKAP9	PDE4DIP	co-occurrence	8.35985	1.79241e-124	281	968	641	18441
ANK1	KMT2D	co-occurrence	6.57527	1.91148e-124	349	1435	662	17885
RNF213	ERBB4	co-occurrence	7.6885	2.69843e-124	299	816	875	18341
AFF3	CSMD3	co-occurrence	7.25605	2.94608e-124	349	2427	341	17214
ATR	PDE4DIP	co-occurrence	9.51213	3.06508e-124	256	993	504	18578
FAT1	TRRAP	co-occurrence	6.79566	3.17628e-124	334	767	1159	18071
FAT4	FLT4	co-occurrence	8.37783	3.29367e-124	292	398	1582	18059
KIAA1549	LRP1B	co-occurrence	7.58315	3.67339e-124	337	2398	320	17276
FAT3	NRG1	co-occurrence	8.12325	3.75102e-124	300	402	1652	17977
CDH11	PTPRT	co-occurrence	9.6729	3.83413e-124	254	1058	461	18558
FAT4	GPC5	co-occurrence	9.93676	4.27875e-124	262	297	1612	18160
ANK1	POLE	co-occurrence	10.5423	4.60262e-124	236	543	775	18777
FAT4	KMT2C	co-occurrence	4.73916	5.00442e-124	484	1264	1390	17193
MUC16	FLT4	co-occurrence	6.71226	5.56459e-124	406	284	3445	16196
KMT2D	NSD1	co-occurrence	7.73112	6.21187e-124	306	484	1478	18063
KMT2C	ZFHX3	co-occurrence	6.17303	8.36381e-124	366	765	1382	17818
NBEA	PTPRK	co-occurrence	11.5277	8.57194e-124	223	445	820	18843
CSMD3	TP53	co-occurrence	2.65857	9.61118e-124	1585	5855	1191	11700
RNF213	USP9X	co-occurrence	11.0188	1.01349e-123	231	417	943	18740
POLE	PTPRB	co-occurrence	10.9507	1.06974e-123	229	717	550	18835
FAT4	ATP2B3	co-occurrence	8.96081	1.27827e-123	278	352	1596	18105
CACNA1D	ERBB4	co-occurrence	10.2781	1.49606e-123	240	875	500	18716
ANK1	CAMTA1	co-occurrence	10.607	1.49782e-123	234	534	777	18786
CNTNAP2	KIAA1549	co-occurrence	10.4373	1.62559e-123	240	417	1029	18645
COL3A1	ROS1	co-occurrence	9.66986	1.62601e-123	249	772	624	18686
FAT4	ZEB1	co-occurrence	10.1059	1.92604e-123	258	287	1616	18170
FLT4	PTPRT	co-occurrence	9.87639	2.12364e-123	249	1063	441	18578
CNTNAP2	GRM3	co-occurrence	9.35995	2.5928e-123	257	504	1012	18558
UBR5	PDE4DIP	co-occurrence	9.3974	2.6038e-123	256	993	510	18572
CSMD3	SRGAP3	co-occurrence	9.51047	2.80601e-123	292	214	2484	17341
NBEA	ROS1	co-occurrence	8.63124	2.94664e-123	270	751	773	18537
CNTNAP2	MYH11	co-occurrence	8.84527	3.19682e-123	267	558	1002	18504
MYH11	PTPRT	co-occurrence	8.68522	3.51626e-123	271	1041	554	18465
AKAP9	POLE	co-occurrence	11.0855	3.52275e-123	226	553	696	18856
NBEA	TNC	co-occurrence	10.7174	3.60015e-123	232	502	811	18786
ANK1	ROS1	co-occurrence	8.7896	3.80039e-123	266	755	745	18565
CUX1	DCC	co-occurrence	10.702	3.98967e-123	233	879	465	18754
CACNA1D	FAM135B	co-occurrence	9.41481	4.2276e-123	256	1043	484	18548
NF1	TRRAP	co-occurrence	7.20262	4.24019e-123	313	788	1006	18224
ATR	RNF213	co-occurrence	9.7631	4.33522e-123	248	926	512	18645
PDE4DIP	PRDM2	co-occurrence	12.2964	4.56465e-123	217	321	1032	18761
KMT2D	NCOR2	co-occurrence	7.79115	4.60555e-123	302	473	1482	18074
LRP1B	NF1	co-occurrence	4.6705	5.33626e-123	505	814	2230	16782
CSMD3	TP63	co-occurrence	7.58032	5.5517e-123	335	312	2441	17243
ROBO2	SETBP1	co-occurrence	11.0037	6.24972e-123	227	518	751	18835
BCLAF1	PDE4DIP	co-occurrence	10.1911	6.34413e-123	242	1007	440	18642
LIFR	PTPRT	co-occurrence	12.0852	6.91137e-123	220	1092	312	18707
RNF213	TP63	co-occurrence	10.9596	7.53755e-123	230	417	944	18740
TP63	ROS1	co-occurrence	11.8634	8.71768e-123	217	804	430	18880
KMT2A	TRRAP	co-occurrence	8.99191	8.94758e-123	261	840	643	18587
FAT3	PDGFRA	co-occurrence	7.76304	9.03137e-123	306	430	1646	17949
TP63	ERBB4	co-occurrence	11.2702	9.85271e-123	225	890	422	18794
CNTNAP2	SRGAP3	co-occurrence	12.8089	1.08424e-122	212	294	1057	18768
CNTNAP2	TNC	co-occurrence	9.56081	1.09037e-122	252	482	1017	18580
BRAF	MUC16	co-occurrence	4.16798	1.14623e-122	616	3235	720	15760
NCOR2	PTPRD	co-occurrence	9.00755	1.26486e-122	263	1056	512	18500
ALK	PREX2	co-occurrence	8.93353	1.28806e-122	263	952	574	18542
MYH11	NBEA	co-occurrence	9.8442	1.47771e-122	244	799	581	18707
TRRAP	USP6	co-occurrence	13.5894	1.60083e-122	202	313	899	18917
BCLAF1	GRIN2A	co-occurrence	10.897	1.64751e-122	229	872	453	18777
CTNND2	ROS1	co-occurrence	8.51408	1.64855e-122	271	750	787	18523
NBEA	CDH10	co-occurrence	8.23552	1.91892e-122	278	816	765	18472
AFF3	MUC16	co-occurrence	6.62807	2.48426e-122	404	3447	286	16194
ATR	MUC16	co-occurrence	6.11077	2.66993e-122	429	3422	331	16149
NTRK3	CTNND2	co-occurrence	9.47739	2.72523e-122	250	808	610	18663
FAM135B	ZEB1	co-occurrence	11.844	2.92319e-122	221	324	1078	18708
NTRK3	PREX2	co-occurrence	8.74948	3.1754e-122	266	949	594	18522
UBR5	ZFHX3	co-occurrence	9.85383	3.31107e-122	244	887	522	18678
LIFR	TP63	co-occurrence	18.437	3.36124e-122	167	480	365	19319
PTEN	PIK3R1	co-occurrence	9.57832	3.44779e-122	251	467	1043	18570
MUC16	SPEN	co-occurrence	4.97976	3.67756e-122	510	490	3341	15990
ZFHX3	LRP1B	co-occurrence	5.08052	4.97885e-122	459	2276	672	16924
KMT2A	POLE	co-occurrence	11.1282	5.06157e-122	223	556	681	18871
COL2A1	CSMD3	co-occurrence	8.06227	5.26746e-122	319	2457	278	17277
LRP1B	ZNF479	co-occurrence	9.20922	5.28843e-122	293	226	2442	17370
POLQ	FAT3	co-occurrence	7.68994	5.41243e-122	306	1646	434	17945
ZFHX3	TNC	co-occurrence	10.1358	5.8197e-122	239	495	892	18705
FAT1	PTPRT	co-occurrence	6.06074	5.82102e-122	363	949	1130	17889
RNF213	CAMTA1	co-occurrence	9.60907	6.7896e-122	248	520	926	18637
GRIN2A	NTRK3	co-occurrence	9.22682	8.27443e-122	254	606	847	18624
ZFHX3	KIAA1549	co-occurrence	10.9723	8.94878e-122	227	430	904	18770
RGS7	ROS1	co-occurrence	12.7756	1.05364e-121	206	815	375	18935
MYH11	PTPRD	co-occurrence	8.5682	1.23604e-121	270	1049	555	18457
FAT4	SPEN	co-occurrence	6.36054	1.23691e-121	352	648	1522	17809
BCLAF1	ROS1	co-occurrence	11.3081	1.34675e-121	221	800	461	18849
COL3A1	ERBB4	co-occurrence	9.05478	1.41746e-121	257	858	616	18600
PTPRD	NF1	co-occurrence	6.43542	1.51941e-121	341	978	978	18034
CNTNAP2	POLE	co-occurrence	9.09087	1.64265e-121	258	521	1011	18541
DCC	NRG1	co-occurrence	10.5284	1.77166e-121	232	470	880	18749
ZFHX3	FAT3	co-occurrence	5.78445	2.19856e-121	384	1568	747	17632
COL3A1	MECOM	co-occurrence	12.0265	2.25107e-121	211	503	662	18955
PDE4DIP	PREX2	co-occurrence	6.93163	2.40101e-121	318	897	931	18185
FAT4	FLNA	co-occurrence	7.18165	2.80055e-121	318	511	1556	17946
COL2A1	FAT4	co-occurrence	9.19594	2.93369e-121	268	1606	329	18128
CTNND2	GPC5	co-occurrence	12.8559	3.20164e-121	205	354	853	18919
FAM135B	PTPRK	co-occurrence	10.0085	3.22274e-121	242	426	1057	18606
FAT4	CNTRL	co-occurrence	10.3279	3.22754e-121	250	271	1624	18186
CACNA1D	PTPN13	co-occurrence	14.3806	3.58751e-121	189	457	551	19134
FAT4	RANBP2	co-occurrence	8.02094	3.73857e-121	293	417	1581	18040
WNK2	LRP1B	co-occurrence	7.76851	4.4017e-121	323	2412	298	17298
EPHA7	FAM135B	co-occurrence	9.1131	4.61148e-121	257	1042	502	18530
ANK1	PDE4DIP	co-occurrence	7.70912	4.82715e-121	290	959	721	18361
RNF213	BCR	co-occurrence	14.7039	4.96036e-121	193	253	981	18904
KMT2D	FAM135B	co-occurrence	5.55429	5.07964e-121	395	904	1389	17643
PRDM16	TRRAP	co-occurrence	11.8269	6.54369e-121	215	886	387	18843
WNK2	FAT3	co-occurrence	8.73364	6.68464e-121	278	1674	343	18036
WNK2	TRRAP	co-occurrence	11.5456	6.89823e-121	218	883	403	18827
ANK1	CTNND2	co-occurrence	8.47036	7.02835e-121	268	790	743	18530
NACA	TRRAP	co-occurrence	14.4456	7.05702e-121	193	908	279	18951
CDH10	RGS7	co-occurrence	12.1965	7.70959e-121	211	370	883	18867
MYH9	TRRAP	co-occurrence	10.0134	8.7319e-121	238	863	516	18714
FLNA	CUX1	co-occurrence	12.5757	8.91597e-121	204	494	625	19008
CACNA1D	CNTNAP2	co-occurrence	9.37423	9.1705e-121	251	1018	489	18573
ATR	LRP1B	co-occurrence	6.59107	1.01607e-120	362	2373	398	17198
FAT4	USP6	co-occurrence	10.388	1.14048e-120	248	267	1626	18190
FLNA	KMT2D	co-occurrence	7.31032	1.1681e-120	310	1474	519	18028
PTPRD	PTPRK	co-occurrence	9.88547	1.2408e-120	243	425	1076	18587
NBEA	EPHA7	co-occurrence	10.2727	1.34176e-120	233	526	810	18762
PTPRK	ROS1	co-occurrence	11.3914	1.43536e-120	218	803	450	18860
NBEA	MYO5A	co-occurrence	13.5147	1.74376e-120	198	329	845	18959
CSMD3	IL7R	co-occurrence	9.63868	1.81055e-120	283	204	2493	17351
PDE4DIP	PRDM16	co-occurrence	10.9999	1.87203e-120	226	376	1023	18706
PRDM2	TRRAP	co-occurrence	12.8773	2.29307e-120	204	897	334	18896
RNF213	PTPRB	co-occurrence	8.27879	2.38092e-120	272	674	902	18483
RNF213	KDM5A	co-occurrence	11.557	2.48767e-120	218	371	956	18786
PRKCB	ROBO2	co-occurrence	12.4357	2.53498e-120	206	772	407	18946
SETBP1	SRGAP3	co-occurrence	17.1395	3.01117e-120	171	335	574	19251
FAT4	NTRK3	co-occurrence	6.95398	3.21417e-120	323	537	1551	17920
MUC16	NUP214	co-occurrence	8.33492	3.421e-120	342	190	3509	16290
NTRK3	CTNNA2	co-occurrence	9.37882	3.44139e-120	247	803	613	18668
FLNA	ZFHX3	co-occurrence	9.20017	3.74573e-120	251	880	578	18622
FAT4	PRDM2	co-occurrence	9.95047	4.10158e-120	253	285	1621	18172
SETBP1	TRRAP	co-occurrence	10.0464	4.31433e-120	236	865	509	18721
PTPRT	TNC	co-occurrence	9.21652	4.50453e-120	253	481	1059	18538
FAT3	ZEB1	co-occurrence	9.67637	4.76092e-120	259	286	1693	18093
GRIN2A	ALK	co-occurrence	9.27666	4.82314e-120	249	588	852	18642
DCC	SRGAP3	co-occurrence	13.4367	5.1174e-120	199	307	913	18912
DCC	PTPRC	co-occurrence	10.1056	5.54595e-120	235	497	877	18722
MUC16	BCR	co-occurrence	10.1417	5.69441e-120	307	139	3544	16341
CTNND2	PTPRC	co-occurrence	10.3992	5.72605e-120	230	502	828	18771
FLNA	RNF213	co-occurrence	8.99339	6.2765e-120	255	919	574	18583
NCOR1	ZFHX3	co-occurrence	9.11723	6.83725e-120	252	879	586	18614
CACNA1D	TNC	co-occurrence	13.005	7.04752e-120	198	536	542	19055
FAT3	TET1	co-occurrence	8.24426	8.40817e-120	286	375	1666	18004
ALK	FAM135B	co-occurrence	8.44352	9.25365e-120	268	1031	569	18463
GRIN2A	MYH11	co-occurrence	9.34449	1.01763e-119	247	578	854	18652
UBR5	FAT3	co-occurrence	7.37913	1.08968e-119	309	1643	457	17922
CACNA1D	KIAA1549	co-occurrence	14.0353	1.13584e-119	189	468	551	19123
MYH11	DCC	co-occurrence	9.28477	1.26545e-119	248	864	577	18642
NCOR2	WNK2	co-occurrence	14.1636	1.56168e-119	188	433	587	19123
FAT4	IL7R	co-occurrence	10.8238	1.56234e-119	240	247	1634	18210
AKAP9	PTPRT	co-occurrence	7.87073	1.59802e-119	282	1030	640	18379
ANK1	GRM3	co-occurrence	10.3548	2.01868e-119	229	532	782	18788
ANK1	ERBB4	co-occurrence	8.1275	2.34543e-119	273	842	738	18478
CACNA1D	ROS1	co-occurrence	10.4886	2.50137e-119	227	794	513	18797
DCC	ZEB1	co-occurrence	12.5611	2.79648e-119	205	340	907	18879
CNTNAP2	EBF1	co-occurrence	12.6674	2.81969e-119	207	289	1062	18773
LIFR	TRRAP	co-occurrence	12.8798	2.87696e-119	202	899	330	18900
GRIN2A	RGS7	co-occurrence	11.9927	3.61379e-119	210	371	891	18859
ANK1	TNC	co-occurrence	10.5925	4.1785e-119	225	509	786	18811
TP63	FAT3	co-occurrence	8.3361	4.75057e-119	282	1670	365	18014
PTPRD	RGS7	co-occurrence	10.8749	4.83696e-119	226	355	1093	18657
MUC16	ARHGEF12	co-occurrence	9.32596	4.92147e-119	318	157	3533	16323
ZFHX3	SPEN	co-occurrence	8.09444	5.4594e-119	273	727	858	18473
CAMTA1	LRP1B	co-occurrence	6.45851	6.14161e-119	362	2373	406	17190
GRIN2A	EPHA3	co-occurrence	8.79644	6.36645e-119	256	641	845	18589
PTPRB	SRGAP3	co-occurrence	14.5952	6.68831e-119	186	320	760	19065
A1CF	CSMD3	co-occurrence	12.2833	6.78635e-119	247	2529	138	17417
BIRC6	GRIN2A	co-occurrence	7.82516	7.67483e-119	280	821	804	18426
TP63	TRRAP	co-occurrence	11.0086	1.00271e-118	220	881	427	18803
GRM3	PTPRT	co-occurrence	8.89675	1.02787e-118	256	1056	505	18514
MYH11	FAM135B	co-occurrence	8.46283	1.03817e-118	265	1034	560	18472
EPHA7	ROS1	co-occurrence	10.2584	1.04106e-118	229	792	530	18780
DCC	TNC	co-occurrence	9.98958	1.09937e-118	234	500	878	18719
PTPRD	ZEB1	co-occurrence	11.419	1.11207e-118	219	326	1100	18686
BIRC6	UBR5	co-occurrence	9.84024	1.11504e-118	236	530	848	18717
NSD1	TRRAP	co-occurrence	9.54713	1.18288e-118	241	860	549	18681
ATP2B3	PDE4DIP	co-occurrence	10.4689	1.37157e-118	229	1020	401	18681
PREX2	RGS7	co-occurrence	11.3059	1.57311e-118	218	363	997	18753
GRIN2A	PTPRK	co-occurrence	10.7339	1.6622e-118	223	445	878	18785
PDE4DIP	POLE	co-occurrence	8.97089	1.84585e-118	253	526	996	18556
RNF213	ATP2B3	co-occurrence	10.8137	1.85094e-118	223	407	951	18750
RUNX1T1	RGS7	co-occurrence	14.6195	1.98315e-118	183	398	603	19147
MUC16	RGPD3	co-occurrence	9.69042	2.04571e-118	310	147	3541	16333
CSMD3	TPR	co-occurrence	6.98359	2.05779e-118	341	345	2435	17210
ANK1	TP63	co-occurrence	11.533	2.23756e-118	212	435	799	18885
CHD4	ZFHX3	co-occurrence	10.0238	2.39792e-118	233	898	485	18715
COL3A1	ROBO2	co-occurrence	9.56118	2.70777e-118	239	739	634	18719
IL7R	LRP1B	co-occurrence	9.48159	2.99823e-118	279	2456	208	17388
RNF213	FAM135B	co-occurrence	6.77958	3.15919e-118	315	984	859	18173
ANK1	PREX2	co-occurrence	7.67834	3.54549e-118	283	932	728	18388
KMT2D	NBEA	co-occurrence	6.19833	3.71011e-118	347	696	1437	17851
BIRC6	PTPRT	co-occurrence	7.05964	3.71271e-118	304	1008	780	18239
MUC16	ZNF521	co-occurrence	5.78488	3.97357e-118	432	352	3419	16128
GRIN2A	SETBP1	co-occurrence	9.89883	4.29252e-118	234	511	867	18719
BCLAF1	LIFR	co-occurrence	17.1553	4.37228e-118	167	365	515	19284
CSMD3	CUX1	co-occurrence	6.87112	4.56766e-118	344	354	2432	17201
KMT2D	POLE	co-occurrence	7.4908	6.14377e-118	297	482	1487	18065
CSMD3	TSHR	co-occurrence	10.3077	6.213e-118	267	179	2509	17376
GRM3	FAM135B	co-occurrence	8.89051	6.84594e-118	254	1045	507	18525
SPECC1	TRRAP	co-occurrence	16.9997	7.58962e-118	174	927	210	19020
POLQ	TRRAP	co-occurrence	9.92501	8.08372e-118	233	868	507	18723
LIFR	PDE4DIP	co-occurrence	11.889	9.23188e-118	211	1038	321	18761
CAMTA1	DCC	co-occurrence	9.61401	9.34138e-118	238	874	530	18689
CNTNAP2	COL2A1	co-occurrence	10.7495	9.5313e-118	224	373	1045	18689
BIRC6	RANBP2	co-occurrence	10.3027	9.97688e-118	227	483	857	18764
COL2A1	FAT3	co-occurrence	8.79733	1.06842e-117	269	1683	328	18051
CNTNAP2	CUX1	co-occurrence	9.55405	1.15647e-117	241	457	1028	18605
GRIN2A	GPC5	co-occurrence	12.2118	1.23663e-117	205	354	896	18876
AKAP9	PREX2	co-occurrence	8.10055	1.24385e-117	270	945	652	18464
MYH11	COL3A1	co-occurrence	10.5952	1.24425e-117	221	652	604	18854
PTPRB	PTPRC	co-occurrence	10.9214	1.33379e-117	217	515	729	18870
PTPRD	TNC	co-occurrence	9.02512	1.38837e-117	251	483	1068	18529
ANK1	SETBP1	co-occurrence	10.3628	1.43924e-117	225	520	786	18800
PDE4DIP	TNC	co-occurrence	9.2885	1.48665e-117	245	489	1004	18593
DICER1	TRRAP	co-occurrence	11.5023	1.53672e-117	212	889	391	18839
MYH11	PDE4DIP	co-occurrence	8.56815	1.77265e-117	259	990	566	18516
CHD4	MUC16	co-occurrence	6.175	1.88165e-117	408	3443	310	16170
KMT2D	CUX1	co-occurrence	8.07893	1.93669e-117	280	418	1504	18129
CDH11	FAM135B	co-occurrence	9.25614	2.15034e-117	246	1053	469	18563
CSMD3	ZFHX3	co-occurrence	4.91691	2.15486e-117	456	675	2320	16880
NBEA	NCOR2	co-occurrence	9.88803	2.21998e-117	232	543	811	18745
ERBB4	TET1	co-occurrence	10.6454	2.35648e-117	222	439	893	18777
NBEA	PTPRC	co-occurrence	10.2809	2.48256e-117	226	506	817	18782
PTPRB	TNC	co-occurrence	10.8781	2.49458e-117	217	517	729	18868
KMT2C	LRP1B	co-occurrence	3.91821	2.6462e-117	591	2144	1157	16439
FAT4	POLQ	co-occurrence	7.56634	2.95277e-117	295	445	1579	18012
AKAP9	ERBB4	co-occurrence	8.47739	3.31947e-117	259	856	663	18553
RUNX1T1	DCC	co-occurrence	9.42438	3.38224e-117	240	872	546	18673
PDE4DIP	ROBO2	co-occurrence	7.66579	3.46415e-117	281	697	968	18385
KMT2D	SPEN	co-occurrence	6.3202	3.63216e-117	338	662	1446	17885
AKAP9	FAT1	co-occurrence	7.24358	3.68907e-117	297	1196	625	18213
LRP1B	PRDM16	co-occurrence	7.73437	3.70098e-117	313	289	2422	17307
BIRC6	MECOM	co-occurrence	10.2161	3.87423e-117	227	487	857	18760
KMT2D	TNC	co-occurrence	7.76793	4.27472e-117	287	447	1497	18100
CACNA1D	SRGAP3	co-occurrence	16.7515	4.37537e-117	168	338	572	19253
MUC16	GPC5	co-occurrence	7.70477	4.73393e-117	349	210	3502	16270
MUC16	TET1	co-occurrence	6.59931	5.06233e-117	387	274	3464	16206
CREBBP	KMT2D	co-occurrence	6.00851	5.27829e-117	353	1431	732	17815
AFF3	CNTNAP2	co-occurrence	9.58533	5.47258e-117	239	1030	451	18611
IL7R	DCC	co-occurrence	13.5285	5.4738e-117	193	919	294	18925
MECOM	PTPRB	co-occurrence	11.057	6.0095e-117	214	732	500	18885
KMT2A	KMT2D	co-occurrence	6.72844	6.01527e-117	320	1464	584	17963
KMT2A	ZFHX3	co-occurrence	8.49855	6.03943e-117	258	873	646	18554
RNF213	ALK	co-occurrence	8.74686	6.15771e-117	253	584	921	18573
CACNA1D	AKAP9	co-occurrence	10.9535	6.63622e-117	215	707	525	18884
ZFHX3	PRDM2	co-occurrence	12.3298	7.16585e-117	203	335	928	18865
ARID1A	KMT2D	co-occurrence	4.78372	7.54919e-117	446	1338	1209	17338
NCOR1	RNF213	co-occurrence	8.73147	8.40596e-117	253	921	585	18572
CACNA1D	MYH11	co-occurrence	11.7415	8.61656e-117	205	620	535	18971
NTRK3	CAMTA1	co-occurrence	11.1457	8.94524e-117	212	556	648	18915
MYH11	PREX2	co-occurrence	8.65275	9.54303e-117	255	960	570	18546
MUC16	BCL9L	co-occurrence	8.41695	9.68557e-117	330	181	3521	16299
RNF213	COL1A1	co-occurrence	11.6487	1.11565e-116	210	352	964	18805
FAT3	FLT4	co-occurrence	7.79443	1.20243e-116	289	401	1663	17978
CACNA1D	PTPRD	co-occurrence	8.91172	1.20568e-116	251	1068	489	18523
CDH10	PTPRC	co-occurrence	9.94729	1.27446e-116	230	502	864	18735
COL2A1	DCC	co-occurrence	11.4383	1.41617e-116	211	901	386	18833
FAT4	NUP214	co-occurrence	9.75927	1.45113e-116	248	284	1626	18173
FAT3	TPR	co-occurrence	7.82256	1.5228e-116	288	398	1664	17981
GRM3	MECOM	co-occurrence	12.6651	1.55412e-116	195	519	566	19051
ANK1	NCOR2	co-occurrence	10.0068	1.62747e-116	228	547	783	18773
CDH11	DCC	co-occurrence	10.0087	1.75639e-116	229	883	486	18733
ROBO2	TRRAP	co-occurrence	8.18967	1.77157e-116	264	837	714	18516
ZFHX3	PTCH1	co-occurrence	10.92	1.84259e-116	217	409	914	18791
ERBB4	TNC	co-occurrence	9.80676	2.01329e-116	232	502	883	18714
SRGAP3	TRRAP	co-occurrence	13.1043	2.19757e-116	195	906	311	18919
FAT4	NCOR1	co-occurrence	6.89327	2.37113e-116	314	524	1560	17933
FAM135B	TNC	co-occurrence	9.01422	2.48621e-116	248	486	1051	18546
LIFR	FAT3	co-occurrence	9.58051	2.7659e-116	252	1700	280	18099
MYH11	AKAP9	co-occurrence	10.1337	2.77555e-116	225	697	600	18809
AKAP9	PTPN13	co-occurrence	11.9999	2.95419e-116	202	444	720	18965
RNF213	NF1	co-occurrence	6.63735	3.08957e-116	315	1004	859	18153
PDE4DIP	PTPRK	co-occurrence	9.84103	3.12884e-116	233	435	1016	18647
FAT4	NSD1	co-occurrence	7.16459	4.29977e-116	304	486	1570	17971
FLT4	LRP1B	co-occurrence	6.86311	4.42442e-116	337	2398	353	17243
NTRK3	TRRAP	co-occurrence	8.85599	4.52197e-116	248	853	612	18618
ACVR2A	RNF213	co-occurrence	13.4666	4.57215e-116	193	981	276	18881
PTPRD	GPC5	co-occurrence	10.942	5.88355e-116	219	340	1100	18672
NUP214	TRRAP	co-occurrence	12.5317	5.90547e-116	199	902	333	18897
CNTNAP2	FAT1	co-occurrence	5.94726	6.12298e-116	349	1144	920	17918
BIRC6	RUNX1T1	co-occurrence	9.47293	6.47593e-116	236	550	848	18697
CDH10	ROS1	co-occurrence	7.97434	7.0989e-116	268	753	826	18484
TP63	SETBP1	co-occurrence	13.6953	7.20545e-116	185	560	462	19124
GRIN2A	GRM3	co-occurrence	9.59066	8.01037e-116	234	527	867	18703
NBEA	ZFHX3	co-occurrence	7.71966	8.45056e-116	275	856	768	18432
MECOM	PDE4DIP	co-occurrence	9.34814	8.61139e-116	240	1009	474	18608
FAT3	GPC5	co-occurrence	9.1474	8.83242e-116	258	301	1694	18078
EPHA7	PREX2	co-occurrence	9.08677	1.01815e-115	244	971	515	18601
LRP1B	SPEN	co-occurrence	5.2755	1.0213e-115	418	582	2317	17014
NCOR2	TNC	co-occurrence	12.1951	1.07489e-115	198	536	577	19020
ZFHX3	BCL11B	co-occurrence	13.1429	1.0846e-115	194	298	937	18902
PRDM16	PTPRT	co-occurrence	10.3275	1.10086e-115	226	1086	376	18643
CACNA1D	KMT2A	co-occurrence	10.9813	1.18862e-115	212	692	528	18899
CTNND2	TNC	co-occurrence	10.047	1.20853e-115	226	508	832	18765
MUC16	ATP2B3	co-occurrence	6.80696	1.2126e-115	374	256	3477	16224
FAM135B	SETBP1	co-occurrence	8.87198	1.37005e-115	249	496	1050	18536
BIRC6	PTPRB	co-occurrence	8.38098	1.44924e-115	257	689	827	18558
NRG1	PREX2	co-occurrence	9.58685	1.45936e-115	235	980	467	18649
RNF213	SPEN	co-occurrence	7.73831	1.50645e-115	274	726	900	18431
RANBP2	ZFHX3	co-occurrence	9.89234	1.5082e-115	229	902	481	18719
GRIN2A	ZFHX3	co-occurrence	7.46357	1.60048e-115	282	849	819	18381
LRP1B	TSHR	co-occurrence	10.1032	1.6422e-115	263	183	2472	17413
ANK1	ZEB1	co-occurrence	12.8471	1.76301e-115	194	351	817	18969
CDH10	PTPRB	co-occurrence	8.33104	1.78888e-115	258	688	836	18549
ERBB4	TRRAP	co-occurrence	7.52232	1.80123e-115	280	821	835	18395
COL3A1	EPHA7	co-occurrence	11.0145	1.90087e-115	211	548	662	18910
ANK1	ALK	co-occurrence	9.4288	2.10709e-115	235	602	776	18718
KMT2A	UBR5	co-occurrence	10.7053	2.13148e-115	215	551	689	18876
CACNA1D	NUP214	co-occurrence	15.8647	2.15344e-115	170	362	570	19229
BCLAF1	DCC	co-occurrence	10.2649	2.18943e-115	223	889	459	18760
MUC16	NACA	co-occurrence	9.05112	2.19541e-115	313	159	3538	16321
ANK1	GRIN2A	co-occurrence	7.9645	2.21348e-115	267	834	744	18486
NBEA	CAMTA1	co-occurrence	9.79891	2.37813e-115	229	539	814	18749
RNF213	PTPRK	co-occurrence	10.1058	2.50999e-115	226	442	948	18715
NCOR2	PDE4DIP	co-occurrence	8.79434	2.98e-115	249	1000	526	18556
ALK	PTPRB	co-occurrence	9.80399	3.00672e-115	228	718	609	18776
MUC16	BCL11A	co-occurrence	7.47759	3.042e-115	350	217	3501	16263
AKAP9	PTPRK	co-occurrence	11.6169	3.16797e-115	204	464	718	18945
ERBB4	PTPRB	co-occurrence	8.22449	3.32789e-115	260	686	855	18530
FAM135B	POLE	co-occurrence	8.57792	3.42861e-115	254	525	1045	18507
RUNX1T1	COL3A1	co-occurrence	10.7375	3.45678e-115	214	659	572	18886
ARHGEF10	BIRC6	co-occurrence	14.1548	3.4778e-115	185	899	276	18971
PTPRD	PRDM16	co-occurrence	10.2575	3.58214e-115	226	376	1093	18636
DCC	KIAA1549	co-occurrence	10.5284	3.6535e-115	219	438	893	18781
GRIN2A	EPHA7	co-occurrence	9.55748	4.03134e-115	233	526	868	18704
MECOM	SETBP1	co-occurrence	12.6994	4.21549e-115	192	553	522	19064
LIFR	NBEA	co-occurrence	12.8247	4.24573e-115	194	849	338	18950
NBEA	CUX1	co-occurrence	10.45	4.27748e-115	219	479	824	18809
RNF213	PTCH1	co-occurrence	10.5762	5.21829e-115	219	407	955	18750
PTPRD	NRG1	co-occurrence	9.13806	5.3868e-115	243	459	1076	18553
CSMD3	NUTM1	co-occurrence	10.9638	5.64725e-115	252	158	2524	17397
COL1A1	TRRAP	co-occurrence	11.8956	6.07265e-115	203	898	359	18871
KAT6A	ZFHX3	co-occurrence	11.0018	6.11008e-115	213	918	397	18803
CSMD3	FLNA	co-occurrence	5.91515	6.51002e-115	376	453	2400	17102
PREX2	SETBP1	co-occurrence	9.1482	6.77461e-115	241	504	974	18612
ALK	PDE4DIP	co-occurrence	8.32963	7.0087e-115	258	991	579	18503
BIRC6	PTPRK	co-occurrence	10.5283	7.30009e-115	218	450	866	18797
ALK	ROBO2	co-occurrence	9.57972	7.31266e-115	231	747	606	18747
TP63	TNC	co-occurrence	13.7161	7.57288e-115	183	551	464	19133
MUC16	NRG1	co-occurrence	6.16474	7.96042e-115	399	303	3452	16177
CNTNAP2	PRDM16	co-occurrence	10.4343	8.33165e-115	222	380	1047	18682
NCOR2	CUX1	co-occurrence	12.5292	9.44053e-115	193	505	582	19051
ZFHX3	FAT1	co-occurrence	6.29685	9.47445e-115	327	1166	804	18034
BIRC6	AKAP9	co-occurrence	8.4656	9.88682e-115	253	669	831	18578
ANK1	UBR5	co-occurrence	9.95016	1.01997e-114	225	541	786	18779
ZFHX3	AKAP9	co-occurrence	8.2605	1.04145e-114	258	664	873	18536
WNK2	DCC	co-occurrence	10.9366	1.06068e-114	213	899	408	18811
BIRC6	SETBP1	co-occurrence	9.73526	1.08287e-114	229	516	855	18731
RUNX1T1	PREX2	co-occurrence	8.80508	1.09881e-114	247	968	539	18577
ACVR2A	ZFHX3	co-occurrence	13.5669	1.18283e-114	189	942	280	18920
ANK1	CDH11	co-occurrence	10.4257	1.26316e-114	218	497	793	18823
LRP1B	USP6	co-occurrence	8.70034	1.28393e-114	284	231	2451	17365
CACNA1D	PTPRC	co-occurrence	12.4908	1.34905e-114	193	539	547	19052
KDM5A	TRRAP	co-occurrence	11.4375	1.36104e-114	207	894	382	18848
AKAP9	TNC	co-occurrence	10.8192	1.37267e-114	212	522	710	18887
KDM5A	PRDM2	co-occurrence	18.2869	1.43038e-114	156	382	433	19360
NCOR2	KIAA1549	co-occurrence	13.0541	1.47206e-114	188	469	587	19087
CAMTA1	ERBB4	co-occurrence	9.3727	1.50463e-114	235	880	533	18683
MYH11	ALK	co-occurrence	10.6315	1.52102e-114	214	623	611	18883
MYH9	PDE4DIP	co-occurrence	8.91465	1.52854e-114	245	1004	509	18573
KDM5A	PDE4DIP	co-occurrence	10.6744	1.66804e-114	218	1031	371	18711
MUC16	NIN	co-occurrence	7.08605	1.86696e-114	360	236	3491	16244
MUC16	PRDM2	co-occurrence	7.81417	1.92581e-114	338	200	3513	16280
ANK1	BIRC6	co-occurrence	7.98356	1.93373e-114	264	820	747	18500
CSMD3	KIAA1549	co-occurrence	7.01298	1.97072e-114	328	329	2448	17226
TRRAP	USP9X	co-occurrence	10.6334	1.98013e-114	216	432	885	18798
ANK1	CTNNA2	co-occurrence	8.13102	2.16629e-114	260	790	751	18530
NRG1	SETBP1	co-occurrence	12.7734	2.21876e-114	190	555	512	19074
GRIN2A	RUNX1T1	co-occurrence	9.27853	2.47827e-114	236	550	865	18680
PDE4DIP	TPR	co-occurrence	9.51288	2.51594e-114	234	452	1015	18630
BCLAF1	TRRAP	co-occurrence	10.2376	2.55809e-114	221	880	461	18769
GRIN2A	POLE	co-occurrence	9.33332	2.58421e-114	235	544	866	18686
FAT4	WNK2	co-occurrence	8.43832	3.05477e-114	266	355	1608	18102
MYH9	RNF213	co-occurrence	9.1973	3.33705e-114	238	936	516	18641
ERBB4	SRGAP3	co-occurrence	12.7743	3.37516e-114	194	312	921	18904
EPHA3	FAM135B	co-occurrence	7.76013	3.39891e-114	271	1028	626	18406
KMT2A	SPEN	co-occurrence	8.95271	3.47299e-114	241	759	663	18668
WNK2	ZFHX3	co-occurrence	10.7883	3.592e-114	214	917	407	18793
FAM135B	KIAA1549	co-occurrence	9.60253	3.78044e-114	233	424	1066	18608
BCLAF1	ERBB4	co-occurrence	10.1492	4.05742e-114	222	893	460	18756
BMP5	DCC	co-occurrence	16.8712	4.30953e-114	169	943	202	19017
RUNX1T1	ROS1	co-occurrence	9.67551	4.39424e-114	228	793	558	18752
PRDM16	TNC	co-occurrence	14.3571	4.72082e-114	177	557	425	19172
CACNA1D	USP9X	co-occurrence	13.5346	4.92146e-114	183	465	557	19126
CDH10	EPHA3	co-occurrence	8.52206	5.44527e-114	250	647	844	18590
RANBP2	LRP1B	co-occurrence	6.60851	5.85522e-114	340	2395	370	17226
RNF213	NIN	co-occurrence	10.8765	7.36691e-114	213	383	961	18774
LIFR	ROBO2	co-occurrence	13.1658	7.89905e-114	188	790	344	19009
MECOM	ROBO2	co-occurrence	10.5765	8.17418e-114	214	764	500	18853
CTNND2	EPHA3	co-occurrence	8.67778	8.19187e-114	246	651	812	18622
TP63	PTPRB	co-occurrence	11.572	8.22345e-114	202	744	445	18940
CNTNAP2	COL1A1	co-occurrence	10.9179	8.82089e-114	214	348	1055	18714
GRIN2A	LIFR	co-occurrence	12.304	9.11134e-114	197	335	904	18895
BIRC6	CTNNA2	co-occurrence	7.765	1.06199e-113	268	782	816	18465
CREBBP	RNF213	co-occurrence	7.27807	1.06305e-113	283	891	802	18355
CACNA1D	TPR	co-occurrence	12.9584	1.2377e-113	187	499	553	19092
LIFR	RNF213	co-occurrence	11.8675	1.28849e-113	202	972	330	18827
KMT2D	MECOM	co-occurrence	7.72391	1.35621e-113	279	435	1505	18112
MYH11	ERBB4	co-occurrence	8.87132	1.36173e-113	242	873	583	18633
CTNNA2	PREX2	co-occurrence	7.27297	1.41534e-113	283	932	767	18349
CNTNAP2	ZFHX3	co-occurrence	6.79995	1.52651e-113	300	831	969	18231
FAT4	PRDM16	co-occurrence	8.5992	1.5539e-113	261	341	1613	18116
ZFHX3	POLE	co-occurrence	9.13782	1.59866e-113	237	542	894	18658
FAT3	ZNF479	co-occurrence	9.56223	1.6404e-113	246	273	1706	18106
COL3A1	TRRAP	co-occurrence	8.60692	1.74701e-113	247	854	626	18604
BCLAF1	SRGAP3	co-occurrence	17.1255	2.03332e-113	160	346	522	19303
ALK	TRRAP	co-occurrence	8.83516	2.40884e-113	242	859	595	18635
CNTNAP2	CNBD1	co-occurrence	13.3372	2.43494e-113	191	250	1078	18812
TP63	CAMTA1	co-occurrence	13.1401	2.62973e-113	185	583	462	19101
DROSHA	LRP1B	co-occurrence	9.17386	2.64791e-113	272	2463	209	17387
CUX1	PTPRT	co-occurrence	9.083	2.69651e-113	240	1072	458	18561
BIRC6	TNC	co-occurrence	9.72937	2.86426e-113	226	508	858	18739
RUNX1T1	CTNNA2	co-occurrence	9.45929	2.8876e-113	230	820	556	18725
ALK	DCC	co-occurrence	8.77957	2.94281e-113	243	869	594	18625
NBEA	STAG1	co-occurrence	13.7097	3.02944e-113	184	297	859	18991
ZFHX3	KDM5A	co-occurrence	11.1437	3.16446e-113	208	381	923	18819
FAT4	TPR	co-occurrence	7.76187	3.33432e-113	279	407	1595	18050
EPHA7	TRRAP	co-occurrence	9.41728	3.63001e-113	231	870	528	18702
MUC16	MACC1	co-occurrence	11.9353	3.67424e-113	268	102	3583	16378
FAM47C	LRP1B	co-occurrence	6.1297	3.72401e-113	358	2377	422	17174
BIRC6	PREX2	co-occurrence	7.11704	3.8132e-113	287	928	797	18319
BCLAF1	ROBO2	co-occurrence	10.8636	3.9859e-113	209	769	473	18880
AKAP9	PTPRB	co-occurrence	9.07327	4.1274e-113	236	710	686	18699
MUC16	DICER1	co-occurrence	6.92966	4.23664e-113	361	242	3490	16238
TP63	ZFHX3	co-occurrence	10.3764	4.30099e-113	217	914	430	18770
UBR5	FAT1	co-occurrence	7.95886	4.35351e-113	266	1227	500	18338
ERBB4	POLE	co-occurrence	9.17812	4.86753e-113	235	544	880	18672
BIRC6	ZFHX3	co-occurrence	7.4019	5.1639e-113	277	854	807	18393
ACVR2A	RNF43	co-occurrence	20.0413	5.54692e-113	147	443	322	19419
RNF213	NSD1	co-occurrence	8.82874	5.76526e-113	242	548	932	18609
ARHGEF10	MUC16	co-occurrence	9.06056	6.17451e-113	306	3545	155	16325
KMT2C	ROS1	co-occurrence	6.12661	6.22019e-113	333	688	1415	17895
FAT4	NIN	co-occurrence	8.62576	6.33889e-113	259	337	1615	18120
KMT2D	DICER1	co-occurrence	8.72558	6.51648e-113	255	348	1529	18199
CACNA1D	KDM5A	co-occurrence	14.3698	6.7402e-113	175	414	565	19177
BIRC6	CTNND2	co-occurrence	7.68313	7.85822e-113	268	790	816	18457
CDH10	EPHA7	co-occurrence	9.42694	7.98147e-113	230	529	864	18708
MUC16	NSD1	co-occurrence	5.53341	8.31698e-113	427	363	3424	16117
CTNND2	PDE4DIP	co-occurrence	7.09389	8.40719e-113	287	962	771	18311
NCOR2	MECOM	co-occurrence	12.135	9.64525e-113	193	521	582	19035
AFF3	TNC	co-occurrence	12.8788	1.02571e-112	186	548	504	19093
BIRC6	NUP98	co-occurrence	12.869	1.08317e-112	190	313	894	18934
ATP2B3	LRP1B	co-occurrence	7.18708	1.10587e-112	316	2419	314	17282
BCORL1	CSMD3	co-occurrence	6.58352	1.24512e-112	338	2438	362	17193
MYH11	MECOM	co-occurrence	11.6399	1.2916e-112	198	516	627	18990
RUNX1T1	EPHA3	co-occurrence	10.3476	1.29665e-112	214	683	572	18862
GRM3	ERBB4	co-occurrence	9.29374	1.31869e-112	232	883	529	18687
FAM135B	ROBO2	co-occurrence	7.26983	1.39179e-112	281	697	1018	18335
COL1A1	LRP1B	co-occurrence	7.90094	1.50917e-112	296	2439	266	17330
RNF213	BCL11B	co-occurrence	12.5382	1.53281e-112	194	298	980	18859
CNTNAP2	WNK2	co-occurrence	10.0082	1.55837e-112	223	398	1046	18664
CNTRL	TRRAP	co-occurrence	12.3774	1.74422e-112	194	907	327	18903
CDH11	TRRAP	co-occurrence	9.76096	1.77238e-112	224	877	491	18739
CARD11	LRP1B	co-occurrence	6.14522	1.77888e-112	355	2380	417	17179
NCOR2	PREX2	co-occurrence	8.74404	1.81092e-112	243	972	532	18584
IL7R	FAT3	co-occurrence	10.0181	1.9968e-112	237	1715	250	18129
MYH9	LRP1B	co-occurrence	6.24501	2.4106e-112	350	2385	404	17192
MUC16	NUP98	co-occurrence	8.19491	2.85154e-112	322	181	3529	16299
BCL11A	PDE4DIP	co-occurrence	10.795	3.0116e-112	212	1037	355	18727
NBEA	ALK	co-occurrence	9.04036	3.12632e-112	235	602	808	18686
NCOR2	CARD11	co-occurrence	11.4638	3.27842e-112	199	573	576	18983
ATR	FAT3	co-occurrence	7.03489	3.32799e-112	299	1653	461	17918
MYH9	NCOR2	co-occurrence	11.6441	3.36383e-112	197	578	557	18999
CHD4	UBR5	co-occurrence	12.1268	3.4892e-112	192	574	526	19039
FAT4	BCL11B	co-occurrence	10.0631	3.60688e-112	234	258	1640	18199
PTPRT	SPEN	co-occurrence	7.11262	3.83982e-112	285	715	1027	18304
KIAA1549	PDE4DIP	co-occurrence	9.64563	4.4264e-112	227	1022	430	18652
PDE4DIP	SETBP1	co-occurrence	8.82379	4.47731e-112	241	504	1008	18578
GPC5	PREX2	co-occurrence	11.0539	5.15098e-112	208	1007	351	18765
RNF43	ZFHX3	co-occurrence	11.0195	5.1587e-112	207	924	383	18817
POLE	TNC	co-occurrence	11.7972	5.32476e-112	195	539	584	19013
MYH11	RNF213	co-occurrence	8.51678	5.439e-112	246	928	579	18578
CACNA1D	SETBP1	co-occurrence	12.0815	5.8086e-112	192	553	548	19038
RNF213	ZNF521	co-occurrence	8.80336	6.70598e-112	240	544	934	18613
ANK1	AKAP9	co-occurrence	8.63849	6.72551e-112	242	680	769	18640
KMT2C	AKAP9	co-occurrence	6.47939	6.96447e-112	314	608	1434	17975
ZFHX3	PTPRT	co-occurrence	6.60508	6.9793e-112	303	1009	828	18191
LIFR	DCC	co-occurrence	12.0382	7.85149e-112	196	916	336	18883
KMT2D	ROS1	co-occurrence	6.02483	8.23668e-112	335	686	1449	17861
RUNX1T1	PDE4DIP	co-occurrence	8.49103	8.37476e-112	247	1002	539	18543
CNTNAP2	ZEB1	co-occurrence	10.9987	9.95332e-112	209	336	1060	18726
PREX2	TNC	co-occurrence	9.02356	1.01817e-111	236	498	979	18618
CNTNAP2	NCOR2	co-occurrence	8.49401	1.02399e-111	247	528	1022	18534
PRKCB	TRRAP	co-occurrence	10.8403	1.04079e-111	208	893	405	18825
CHD4	RNF213	co-occurrence	9.33288	1.10998e-111	230	944	488	18669
ANK1	KIAA1549	co-occurrence	10.8115	1.23572e-111	207	450	804	18870
PTPN13	TNC	co-occurrence	13.3607	1.39036e-111	180	554	466	19131
BIRC6	NCOR2	co-occurrence	9.25475	1.4437e-111	230	545	854	18702
FAT4	USP9X	co-occurrence	7.99851	1.45056e-111	269	379	1605	18078
KDR	ROS1	co-occurrence	9.22297	1.45472e-111	230	791	591	18719
FAT1	KDM5A	co-occurrence	9.53153	1.47741e-111	232	357	1261	18481
BIRC6	CAMTA1	co-occurrence	9.30917	1.54801e-111	229	539	855	18708
BIRC6	ROS1	co-occurrence	7.7742	1.55588e-111	262	759	822	18488
CHD2	PTPN13	co-occurrence	15.3659	1.60822e-111	166	480	434	19251
MUC4	LRP1B	co-occurrence	4.63705	1.69915e-111	457	2278	730	16866
UBR5	AKAP9	co-occurrence	10.2593	1.70578e-111	213	709	553	18856
CUX1	PDE4DIP	co-occurrence	9.19268	1.7369e-111	233	1016	465	18617
GRIN2A	WNK2	co-occurrence	10.7155	1.80301e-111	209	412	892	18818
GRIN2A	USP6	co-occurrence	12.377	2.16491e-111	192	323	909	18907
CDH10	ZNF521	co-occurrence	9.12297	2.19245e-111	232	552	862	18685
LIFR	ROS1	co-occurrence	12.5768	2.2726e-111	189	832	343	18967
NBEA	PRKCB	co-occurrence	11.1422	2.50661e-111	203	410	840	18878
MECOM	PRKCB	co-occurrence	14.0998	2.56701e-111	174	439	540	19178
NBEA	NTRK3	co-occurrence	8.82206	2.66819e-111	237	623	806	18665
ARHGEF12	LRP1B	co-occurrence	9.11262	2.81658e-111	268	2467	207	17389
ANK1	RANBP2	co-occurrence	10.205	2.89258e-111	214	496	797	18824
BRCA2	TRRAP	co-occurrence	8.22535	2.96969e-111	250	851	664	18566
BCL11B	TRRAP	co-occurrence	12.8321	3.00058e-111	188	913	304	18926
LIFR	TNC	co-occurrence	15.3802	3.04e-111	166	568	366	19231
CACNA1D	SPEN	co-occurrence	9.98102	3.05026e-111	217	783	523	18808
CNTNAP2	POLQ	co-occurrence	8.73176	3.38376e-111	241	499	1028	18563
BCLAF1	RNF213	co-occurrence	9.63898	3.56729e-111	224	950	458	18699
FAM135B	GPC5	co-occurrence	10.6022	3.59589e-111	213	346	1086	18686
CTNND2	NRG1	co-occurrence	10.0095	3.74964e-111	217	485	841	18788
NBEA	RGS7	co-occurrence	11.5811	3.94389e-111	198	383	845	18905
KMT2A	ROS1	co-occurrence	8.64167	4.42186e-111	240	781	664	18646
AKAP9	DCC	co-occurrence	8.12342	4.58501e-111	252	860	670	18549
MUC16	STAG1	co-occurrence	8.48397	4.8177e-111	312	169	3539	16311
CTNND2	PTPRK	co-occurrence	10.3551	5.18571e-111	212	456	846	18817
FLNA	NCOR2	co-occurrence	10.8388	5.28569e-111	204	571	625	18931
FAT4	ARHGAP5	co-occurrence	10.4944	5.38017e-111	226	238	1648	18219
NCOR2	DCC	co-occurrence	9.08005	5.73823e-111	232	880	543	18676
MUC16	NUTM1	co-occurrence	10.1668	6.02182e-111	283	127	3568	16353
LIFR	MECOM	co-occurrence	15.622	6.04796e-111	164	550	368	19249
KAT6A	MUC16	co-occurrence	6.73272	6.06831e-111	361	3490	249	16231
CACNA1D	FAT1	co-occurrence	8.01834	7.09058e-111	259	1234	481	18357
NBEA	SRGAP3	co-occurrence	12.8793	7.12856e-111	186	320	857	18968
ERBB4	KIAA1549	co-occurrence	10.1603	7.48045e-111	215	442	900	18774
KMT2C	PTPRT	co-occurrence	5.24186	8.10503e-111	379	933	1369	17650
BCORL1	KMT2D	co-occurrence	7.6725	8.50972e-111	273	1511	427	18120
FAT4	ARID1B	co-occurrence	6.5085	8.78965e-111	312	550	1562	17907
GRIN2A	TNC	co-occurrence	9.46	8.87892e-111	225	509	876	18721
DCC	PTPN13	co-occurrence	10.2929	9.27265e-111	213	433	899	18786
A1CF	LRP1B	co-occurrence	11.2808	9.61307e-111	238	2497	147	17449
GRIN2A	CDH10	co-occurrence	7.35724	1.01473e-110	272	822	829	18408
ACVR2A	RPL22	co-occurrence	41.9164	1.08529e-110	107	139	362	19723
NRG1	PTPN13	co-occurrence	13.6627	1.10242e-110	176	470	526	19159
FAT4	BCL9L	co-occurrence	9.60771	1.24722e-110	237	274	1637	18183
CAMTA1	PDE4DIP	co-occurrence	8.54881	1.24824e-110	243	1006	525	18557
BCLAF1	TP63	co-occurrence	13.9099	1.3364e-110	174	473	508	19176
RNF213	SPECC1	co-occurrence	15.342	1.51009e-110	172	212	1002	18945
BIRC6	NSD1	co-occurrence	9.06626	1.51253e-110	231	559	853	18688
PREX2	PTPN13	co-occurrence	9.78985	1.52021e-110	221	425	994	18691
LIFR	ERBB4	co-occurrence	11.8873	1.59014e-110	195	920	337	18879
UBR5	PTPRT	co-occurrence	8.33491	1.74807e-110	248	1064	518	18501
ARHGEF12	FAT3	co-occurrence	10.0635	2.00458e-110	232	1720	243	18136
PTPRT	TPR	co-occurrence	8.9938	2.06497e-110	235	451	1077	18568
MYH11	NCOR2	co-occurrence	10.8206	2.0834e-110	203	572	622	18934
PTPRD	ZFHX3	co-occurrence	6.52088	2.09052e-110	302	829	1017	18183
RUNX1T1	ROBO2	co-occurrence	9.64824	2.16562e-110	220	758	566	18787
ANK1	KAT6A	co-occurrence	11.291	2.55281e-110	199	411	812	18909
CDH11	ERBB4	co-occurrence	9.52734	2.78835e-110	223	892	492	18724
DICER1	POLE	co-occurrence	13.3511	2.94407e-110	178	601	425	19127
CACNA1D	POLE	co-occurrence	11.5628	3.25873e-110	194	585	546	19006
MUC16	MYO5A	co-occurrence	7.66448	3.37629e-110	329	198	3522	16282
ARID2	FAT4	co-occurrence	6.41439	3.38733e-110	314	1560	562	17895
FAT4	FAM47C	co-occurrence	6.92818	3.51209e-110	295	485	1579	17972
ROS1	TET1	co-occurrence	10.5771	3.63424e-110	207	454	814	18856
RUNX1T1	POLE	co-occurrence	11.1033	3.87352e-110	199	580	587	18965
ATR	TRRAP	co-occurrence	9.19211	4.00541e-110	228	873	532	18698
GRIN2A	PTPRC	co-occurrence	9.4264	4.42319e-110	224	508	877	18722
CSMD3	PRDM16	co-occurrence	7.27157	4.46414e-110	307	295	2469	17260
ACVR2A	TRRAP	co-occurrence	13.2165	4.49387e-110	183	918	286	18944
KMT2C	DCC	co-occurrence	5.71719	4.5215e-110	345	767	1403	17816
UBR5	SETBP1	co-occurrence	11.6209	5.0193e-110	193	552	573	19013
FAT4	NACA	co-occurrence	10.2429	5.13577e-110	227	245	1647	18212
CNTNAP2	BCR	co-occurrence	12.8116	5.15272e-110	189	257	1080	18805
EPHA7	PTPRB	co-occurrence	10.0418	5.60803e-110	213	733	546	18839
CACNA1D	PRDM16	co-occurrence	13.7874	5.88796e-110	174	428	566	19163
CSMD3	LIFR	co-occurrence	8.07436	6.0223e-110	286	246	2490	17309
PDE4DIP	PTPN13	co-occurrence	9.59894	6.48112e-110	223	423	1026	18659
RUNX1T1	SETBP1	co-occurrence	11.4142	6.7336e-110	195	550	591	18995
BIRC6	TP63	co-occurrence	10.3565	6.87183e-110	210	437	874	18810
BCLAF1	PREX2	co-occurrence	9.36288	7.64596e-110	226	989	456	18660
TP63	SRGAP3	co-occurrence	17.1842	7.76704e-110	154	352	493	19332
FAT1	ROS1	co-occurrence	6.46896	8.25721e-110	304	717	1189	18121
CSMD3	KAT6A	co-occurrence	7.1767	8.54381e-110	309	301	2467	17254
NUMA1	TRRAP	co-occurrence	11.9301	8.64804e-110	193	908	337	18893
AFF3	PTPRT	co-occurrence	8.91299	8.76516e-110	235	1077	455	18564
COL3A1	RGS7	co-occurrence	12.7207	8.8178e-110	183	398	690	19060
POLE	USP9X	co-occurrence	12.6246	9.00662e-110	183	465	596	19087
CUX1	ERBB4	co-occurrence	9.64929	9.07775e-110	220	895	478	18738
PTPRB	SETBP1	co-occurrence	10.1499	9.46674e-110	211	534	735	18851
GRM3	PTPRD	co-occurrence	8.3022	9.63982e-110	247	1072	514	18498
ZFHX3	ERBB4	co-occurrence	7.1164	1.02403e-109	277	838	854	18362
FAM135B	PRKCB	co-occurrence	9.75906	1.06389e-109	221	392	1078	18640
SMAD4	KRAS	co-occurrence	6.23124	1.07293e-109	329	1928	482	17592
DCC	KDR	co-occurrence	8.65505	1.13404e-109	237	584	875	18635
CSMD3	CARD11	co-occurrence	5.99268	1.1455e-109	354	418	2422	17137
AFF3	FAT3	co-occurrence	7.39267	1.33391e-109	281	1671	409	17970
NFATC2	TRRAP	co-occurrence	12.3382	1.42996e-109	189	912	318	18912
CNTNAP2	ITK	co-occurrence	14.4818	1.46272e-109	177	211	1092	18851
ANK1	RGS7	co-occurrence	11.633	1.55521e-109	194	387	817	18933
COL2A1	PTPRT	co-occurrence	9.89142	1.55629e-109	219	1093	378	18641
CNTNAP2	ZNF521	co-occurrence	8.29023	1.62182e-109	246	538	1023	18524
FAT4	ZNF521	co-occurrence	6.87009	1.66695e-109	295	489	1579	17968
KMT2A	FAT3	co-occurrence	6.14582	1.76229e-109	325	1627	579	17800
CARD11	TRRAP	co-occurrence	9.0506	1.78157e-109	229	872	543	18687
CSMD3	PDGFRA	co-occurrence	6.19303	1.8305e-109	344	392	2432	17163
BIRC6	ERBB4	co-occurrence	7.2778	1.83396e-109	271	844	813	18403
CAMTA1	SRGAP3	co-occurrence	15.2839	1.85334e-109	164	342	604	19221
CNTRL	PTPRB	co-occurrence	13.1413	1.93799e-109	180	766	341	19044
MUC16	NCOA2	co-occurrence	9.12195	2.25393e-109	295	148	3556	16332
RNF213	ARHGAP5	co-occurrence	12.7951	2.94016e-109	186	278	988	18879
MUC16	SALL4	co-occurrence	8.15505	2.94771e-109	314	177	3537	16303
NTRK3	SETBP1	co-occurrence	10.7186	3.05472e-109	202	543	658	18928
KIAA1549	PTPRB	co-occurrence	11.0261	3.17404e-109	199	747	458	18927
MUC16	DROSHA	co-occurrence	8.32602	3.42146e-109	310	171	3541	16309
CACNA1D	NACA	co-occurrence	16.5043	3.51524e-109	157	315	583	19276
BRCA2	FAT4	co-occurrence	6.19778	3.71544e-109	320	1554	594	17863
NCOR1	LRP1B	co-occurrence	5.66637	4.06594e-109	368	2367	470	17126
KAT6A	TRRAP	co-occurrence	10.649	4.31569e-109	205	896	405	18825
PREX2	PTPRK	co-occurrence	9.44397	4.57093e-109	223	445	992	18671
PTPRD	BCR	co-occurrence	12.461	4.60732e-109	191	255	1128	18757
UBR5	PREX2	co-occurrence	8.58735	4.8411e-109	238	977	528	18588
KAT6A	LRP1B	co-occurrence	7.16313	5.02496e-109	306	2429	304	17292
BIRC6	STAG1	co-occurrence	12.9285	5.03071e-109	183	298	901	18949
RNF213	FLT4	co-occurrence	9.39718	5.34636e-109	223	467	951	18690
RNF213	CLTCL1	co-occurrence	13.4137	5.46427e-109	181	257	993	18900
ERBB4	PDE4DIP	co-occurrence	6.70031	6.08924e-109	290	959	825	18257
ATR	POLE	co-occurrence	11.2399	6.31221e-109	195	584	565	18987
CNTNAP2	PRDM2	co-occurrence	10.847	7.17969e-109	205	333	1064	18729
AFF3	CTNND2	co-occurrence	9.94727	7.48313e-109	213	845	477	18796
FAM135B	FAT1	co-occurrence	5.61213	7.71087e-109	344	1149	955	17883
NBEA	KIAA1549	co-occurrence	10.3805	7.81235e-109	207	450	836	18838
CTNNA2	GPC5	co-occurrence	11.6541	7.93733e-109	193	366	857	18915
KMT2D	DCC	co-occurrence	5.61819	7.94542e-109	347	765	1437	17782
MECOM	PTPRK	co-occurrence	12.9857	7.94855e-109	178	490	536	19127
MYH11	PTPRB	co-occurrence	9.42115	7.95683e-109	220	726	605	18780
CSMD3	DROSHA	co-occurrence	8.76609	8.11476e-109	269	212	2507	17343
ANK1	SPEN	co-occurrence	8.0371	8.1785e-109	248	752	763	18568
GRIN2A	KDR	co-occurrence	8.64604	8.51828e-109	235	586	866	18644
FAT3	SRGAP3	co-occurrence	9.38313	8.59996e-109	238	268	1714	18111
MYH11	SETBP1	co-occurrence	10.9636	8.64186e-109	198	547	627	18959
FAM135B	SRGAP3	co-occurrence	11.2493	9.74356e-109	201	305	1098	18727
LIFR	PTPRB	co-occurrence	12.8485	9.76552e-109	181	765	351	19034
NTRK3	ROS1	co-occurrence	8.76042	9.9661e-109	232	789	628	18682
KMT2C	FAM135B	co-occurrence	5.20096	9.99764e-109	374	925	1374	17658
FAT4	MYH9	co-occurrence	7.0159	1.01075e-108	288	466	1586	17991
PRDM16	PREX2	co-occurrence	10.161	1.05408e-108	212	1003	390	18726
FAT4	VAV1	co-occurrence	11.0415	1.15084e-108	215	214	1659	18243
KMT2C	PTPRD	co-occurrence	5.15435	1.39258e-108	377	942	1371	17641
CIITA	PDE4DIP	co-occurrence	12.9473	1.43216e-108	185	1064	253	18829
POLE	SETBP1	co-occurrence	11.3557	1.4514e-108	193	552	586	19000
ATR	FAT4	co-occurrence	6.96805	1.54836e-108	289	1585	471	17986
GRM3	ROS1	co-occurrence	9.46997	1.6709e-108	219	802	542	18768
BCORL1	RNF213	co-occurrence	9.26631	1.68749e-108	224	950	476	18681
ATR	ZFHX3	co-occurrence	8.93867	1.84184e-108	229	902	531	18669
KMT2C	PREX2	co-occurrence	5.38289	1.86434e-108	360	855	1388	17728
MYO5A	TNC	co-occurrence	15.1086	1.94134e-108	163	571	364	19233
FAT4	SALL4	co-occurrence	9.75314	2.00924e-108	230	261	1644	18196
FAT1	POLE	co-occurrence	7.60067	2.05133e-108	263	516	1230	18322
WNK2	PTPRT	co-occurrence	9.51531	2.10016e-108	222	1090	399	18620
N4BP2	TRRAP	co-occurrence	14.9876	2.17125e-108	169	932	230	19000
ANK1	PRDM16	co-occurrence	11.2199	2.17728e-108	196	406	815	18914
AFF3	MECOM	co-occurrence	12.6508	2.20961e-108	180	534	510	19107
BCORL1	MUC16	co-occurrence	5.87254	2.35364e-108	390	3461	310	16170
ANK1	KMT2A	co-occurrence	8.51548	2.35898e-108	236	668	775	18652
CDH11	CTNND2	co-occurrence	9.6659	2.38759e-108	216	842	499	18774
BCL11A	FAT3	co-occurrence	8.5029	2.53367e-108	252	1700	315	18064
GRIN2A	KDM5A	co-occurrence	10.8599	2.61259e-108	201	388	900	18842
CSMD3	USP6	co-occurrence	8.19153	2.66551e-108	279	236	2497	17319
UBR5	PRDM2	co-occurrence	14.4478	2.6724e-108	167	371	599	19194
GRIN2A	ZEB1	co-occurrence	11.5188	2.93784e-108	194	351	907	18879
LRP1B	PDGFRA	co-occurrence	6.16639	2.95947e-108	340	396	2395	17200
KMT2D	KDM5A	co-occurrence	8.55886	3.01113e-108	247	342	1537	18205
NIN	TRRAP	co-occurrence	10.7564	3.1954e-108	202	899	394	18836
ANK1	EPHA3	co-occurrence	8.54803	3.20622e-108	235	662	776	18658
CNTNAP2	STAG1	co-occurrence	11.815	3.27081e-108	194	287	1075	18775
CSMD3	USP9X	co-occurrence	6.75132	3.37007e-108	318	330	2458	17225
KMT2A	NCOR2	co-occurrence	10.0372	3.46268e-108	209	566	695	18861
KMT2C	ERBB4	co-occurrence	5.63776	3.52207e-108	343	772	1405	17811
NCOR2	FLT4	co-occurrence	11.9581	3.86644e-108	186	504	589	19052
CSMD3	NUP214	co-occurrence	7.94639	3.8762e-108	284	248	2492	17307
UBR5	CUX1	co-occurrence	11.9546	3.88288e-108	186	512	580	19053
BRCA2	KMT2D	co-occurrence	6.28874	4.08182e-108	311	1473	603	17944
ATM	POLE	co-occurrence	8.38658	4.11303e-108	240	539	987	18565
KMT2D	TET1	co-occurrence	7.83517	4.16191e-108	262	399	1522	18148
CDH11	CTNNA2	co-occurrence	9.68616	4.57257e-108	215	835	500	18781
KMT2A	KMT2C	co-occurrence	6.38822	4.68917e-108	306	1442	598	17985
BIRC6	PTPN13	co-occurrence	10.2111	5.14908e-108	208	438	876	18809
A1CF	FAT4	co-occurrence	12.185	5.42364e-108	203	1671	182	18275
IL7R	MUC16	co-occurrence	8.11664	5.98154e-108	311	3540	176	16304
KDM5A	PTPRT	co-occurrence	9.86258	6.13407e-108	216	1096	373	18646
FAT4	COL1A1	co-occurrence	8.67764	6.27328e-108	246	316	1628	18141
LRP1B	TPR	co-occurrence	6.47866	6.31932e-108	326	360	2409	17236
LIFR	KDM5A	co-occurrence	17.3482	6.92462e-108	150	439	382	19360
TRRAP	TSHR	co-occurrence	13.5145	7.80559e-108	177	269	924	18961
RNF213	CUX1	co-occurrence	9.23529	7.98074e-108	223	475	951	18682
MECOM	ROS1	co-occurrence	9.83314	8.23916e-108	212	809	502	18808
ANK1	LIFR	co-occurrence	12.2627	8.47412e-108	185	347	826	18973
UBR5	KIAA1549	co-occurrence	12.4297	8.50737e-108	181	476	585	19089
DCTN1	RNF213	co-occurrence	14.5146	8.68035e-108	172	1002	224	18933
ANK1	EPHA7	co-occurrence	9.48335	9.85289e-108	217	542	794	18778
NBEA	TPR	co-occurrence	9.97829	1.01317e-107	210	476	833	18812
MYH11	MYH9	co-occurrence	10.7813	1.01921e-107	198	556	627	18950
BIRC6	USP9X	co-occurrence	10.1637	1.02087e-107	208	440	876	18807
FAT3	USP6	co-occurrence	9.15156	1.18328e-107	239	276	1713	18103
ZFHX3	SETBP1	co-occurrence	9.00156	1.22094e-107	226	519	905	18681
RUNX1T1	TRRAP	co-occurrence	8.81692	1.22953e-107	229	872	557	18673
BIRC6	SPEN	co-occurrence	7.65007	1.27719e-107	255	745	829	18502
PTPRD	KDR	co-occurrence	7.76849	1.29734e-107	254	567	1065	18445
CSMD3	WRN	co-occurrence	8.98444	1.41527e-107	262	201	2514	17354
CTNNA2	TRRAP	co-occurrence	7.36497	1.47449e-107	263	838	787	18443
KMT2C	RNF213	co-occurrence	5.45344	1.52975e-107	352	822	1396	17761
CNTNAP2	CARD11	co-occurrence	8.2502	1.58531e-107	242	530	1027	18532
MUC16	CIITA	co-occurrence	9.04986	1.76607e-107	291	147	3560	16333
LIFR	PREX2	co-occurrence	11.0599	1.77429e-107	199	1016	333	18783
BIRC6	CUX1	co-occurrence	9.62582	1.78192e-107	215	483	869	18764
KAT6A	RNF213	co-occurrence	10.1433	1.84652e-107	209	965	401	18756
MUC16	WRN	co-occurrence	8.51456	1.87156e-107	301	162	3550	16318
KMT2D	PTCH1	co-occurrence	8.11623	1.87519e-107	254	372	1530	18175
CNTNAP2	PTPN13	co-occurrence	9.33205	1.91565e-107	222	424	1047	18638
AKAP9	SPEN	co-occurrence	8.40845	1.93651e-107	236	764	686	18645
TP63	PREX2	co-occurrence	9.53692	1.97293e-107	218	997	429	18687
A1CF	MUC16	co-occurrence	10.5402	2.02304e-107	269	3582	116	16364
BIRC6	NTRK3	co-occurrence	8.37708	2.14547e-107	237	623	847	18624
NTRK3	CDH10	co-occurrence	8.33327	2.16403e-107	238	856	622	18615
BCL11B	PDE4DIP	co-occurrence	11.6014	2.29428e-107	194	1055	298	18784
LIFR	CTNND2	co-occurrence	11.9063	2.35049e-107	188	870	344	18929
POLE	ROBO2	co-occurrence	9.47558	2.43144e-107	216	762	563	18790
CACNA1D	ROBO2	co-occurrence	9.80469	2.45582e-107	211	767	529	18824
DCC	USP6	co-occurrence	11.8811	2.56079e-107	189	326	923	18893
NRG1	ROBO2	co-occurrence	10.1609	2.58924e-107	206	772	496	18857
KMT2D	RANBP2	co-occurrence	7.39409	2.83676e-107	271	439	1513	18108
EPHA7	PDE4DIP	co-occurrence	8.39792	2.92024e-107	238	1011	521	18561
GRIN2A	NF1	co-occurrence	6.47855	3.07565e-107	294	1025	807	18205
TP63	ALK	co-occurrence	11.8163	3.0894e-107	186	651	461	19033
ZFHX3	PTPN13	co-occurrence	9.90744	3.28471e-107	211	435	920	18765
PTPN13	PTPRT	co-occurrence	9.15496	3.2961e-107	225	1087	421	18598
BIRC6	KMT2D	co-occurrence	5.63959	3.45056e-107	340	1444	744	17803
CHD4	SPEN	co-occurrence	9.86507	3.48428e-107	210	790	508	18823
FLT4	TRRAP	co-occurrence	9.59541	3.57944e-107	215	886	475	18755
CTNNA2	EPHA3	co-occurrence	8.29494	3.60585e-107	238	659	812	18622
ARHGEF10	TRRAP	co-occurrence	13.0578	3.80437e-107	179	922	282	18948
ATR	PTPRD	co-occurrence	8.14638	3.84579e-107	244	1075	516	18496
CTNND2	KDR	co-occurrence	8.73008	4.21611e-107	229	592	829	18681
MUC16	BCL11B	co-occurrence	7.963	4.34891e-107	312	180	3539	16300
BIRC6	CDH11	co-occurrence	9.43708	4.4894e-107	217	498	867	18749
KMT2D	KIAA1549	co-occurrence	7.80527	4.68273e-107	260	397	1524	18150
RANBP2	RNF213	co-occurrence	9.07118	4.69833e-107	224	950	486	18671
KMT2A	PDE4DIP	co-occurrence	7.48826	4.8701e-107	259	990	645	18437
NCOR2	ATP2B3	co-occurrence	12.6241	4.88651e-107	178	452	597	19104
SALL4	TRRAP	co-occurrence	12.382	4.94437e-107	184	917	307	18923
SND1	LRP1B	co-occurrence	9.80678	5.12015e-107	247	2488	176	17420
FAT3	NSD1	co-occurrence	6.59488	5.28816e-107	299	491	1653	17888
PTPRT	ZNF521	co-occurrence	7.99254	5.30086e-107	247	537	1065	18482
EPHA7	MECOM	co-occurrence	11.7288	5.47459e-107	186	528	573	19044
BRAF	FAT4	co-occurrence	4.9114	5.95828e-107	392	1482	944	17513
RNF213	RUNX1T1	co-occurrence	8.46294	5.9949e-107	235	551	939	18606
TP63	COL3A1	co-occurrence	11.4822	6.14815e-107	189	684	458	19000
ATM	BIRC6	co-occurrence	6.77863	6.16302e-107	281	803	946	18301
NBEA	EPHA3	co-occurrence	8.31173	6.30209e-107	237	660	806	18628
ANK1	MUC4	co-occurrence	7.18721	6.34838e-107	267	920	744	18400
MUC16	MTOR	co-occurrence	5.26856	6.43547e-107	421	375	3430	16105
PREX2	PRKCB	co-occurrence	9.87718	6.65713e-107	212	401	1003	18715
PTPRD	TSHR	co-occurrence	12.2127	7.02038e-107	189	257	1130	18755
CDH10	ZNF479	co-occurrence	11.8669	7.20909e-107	188	331	906	18906
CSMD3	TET1	co-occurrence	6.57629	7.90894e-107	320	341	2456	17214
BRCA2	NBEA	co-occurrence	8.20934	8.02544e-107	239	804	675	18613
ZFHX3	DICER1	co-occurrence	10.3836	8.18905e-107	204	399	927	18801
CNTNAP2	QKI	co-occurrence	12.9733	8.68564e-107	182	243	1087	18819
NCOR1	PTPRT	co-occurrence	7.63892	9.08676e-107	255	1057	583	18436
UBR5	KDM5A	co-occurrence	13.3198	9.25263e-107	172	417	594	19148
RNF213	PRDM16	co-occurrence	10.1811	9.88108e-107	207	395	967	18762
KMT2D	MYH9	co-occurrence	7.05921	1.13219e-106	279	475	1505	18072
LRP1B	MYO5A	co-occurrence	7.94014	1.17222e-106	279	248	2456	17348
ZFHX3	FLT4	co-occurrence	9.41344	1.19024e-106	217	473	914	18727
FAT4	RGPD3	co-occurrence	10.2233	1.19676e-106	220	237	1654	18220
CACNA1D	MYH9	co-occurrence	11.4684	1.19806e-106	188	566	552	19025
MUC16	SND1	co-occurrence	9.32389	1.29631e-106	284	139	3567	16341
PTPRK	TNC	co-occurrence	12.5064	1.35215e-106	178	556	490	19107
KMT2D	WNK2	co-occurrence	8.10861	1.37299e-106	252	369	1532	18178
NCOR1	PDE4DIP	co-occurrence	7.82861	1.39741e-106	249	1000	589	18493
CTNND2	KIAA1549	co-occurrence	10.1058	1.49682e-106	206	451	852	18822
FAT1	SETBP1	co-occurrence	7.72146	1.64416e-106	255	490	1238	18348
ERBB4	PRKCB	co-occurrence	10.3114	1.71852e-106	204	409	911	18807
FAT4	CSF1R	co-occurrence	11.6136	1.74024e-106	205	193	1669	18264
CDH11	COL3A1	co-occurrence	10.6736	1.75613e-106	197	676	518	18940
UBR5	MYO5A	co-occurrence	14.4356	1.88637e-106	164	363	602	19202
COL3A1	PTPRC	co-occurrence	10.5013	1.98048e-106	199	533	674	18925
ATR	TP63	co-occurrence	12.4792	2.05736e-106	178	469	582	19102
MUC4	NCOR2	co-occurrence	8.45525	2.1012e-106	234	541	953	18603
CSMD3	MUC4	co-occurrence	4.47106	2.104e-106	453	734	2323	16821
MECOM	RGS7	co-occurrence	14.0417	2.12912e-106	166	415	548	19202
KDR	PTPRT	co-occurrence	7.71881	2.15735e-106	252	1060	569	18450
KDR	PTPRB	co-occurrence	9.27086	2.20182e-106	217	729	604	18781
UBR5	LARP4B	co-occurrence	18.2167	2.24696e-106	146	250	620	19315
FAT3	FLT3	co-occurrence	8.30384	2.50004e-106	251	321	1701	18058
MUC16	NF1	co-occurrence	3.82971	2.5192e-106	584	735	3267	15745
CACNA1D	COL1A1	co-occurrence	14.0433	2.66634e-106	166	396	574	19195
BRCA2	MUC16	co-occurrence	4.76469	2.78731e-106	459	3392	455	16025
MYH11	TP63	co-occurrence	11.8271	2.80453e-106	184	463	641	19043
AKAP9	ROS1	co-occurrence	8.23195	2.94763e-106	237	784	685	18625
CNBD1	LRP1B	co-occurrence	9.33177	3.08081e-106	252	2483	189	17407
CACNA1D	NIN	co-occurrence	13.442	3.16431e-106	170	426	570	19165
MUC16	NCOR1	co-occurrence	5.05204	3.4178e-106	434	404	3417	16076
KMT2D	ARID1B	co-occurrence	6.43775	3.45401e-106	299	563	1485	17984
GRM3	TRRAP	co-occurrence	8.90447	3.65037e-106	224	877	537	18693
KMT2D	AKAP9	co-occurrence	6.16927	3.6796e-106	310	612	1474	17935
ANK1	NIN	co-occurrence	11.092	3.69887e-106	193	403	818	18917
RNF213	WRN	co-occurrence	12.4611	3.75629e-106	183	280	991	18877
KMT2D	BCL11A	co-occurrence	8.66537	3.78885e-106	240	327	1544	18220
RGS7	SRGAP3	co-occurrence	17.8954	4.03185e-106	145	361	436	19389
GRM3	CTNND2	co-occurrence	9.10413	4.07286e-106	220	838	541	18732
CNTNAP2	ATP2B3	co-occurrence	9.40114	4.09212e-106	218	412	1051	18650
GPC5	ROBO2	co-occurrence	11.8565	4.11004e-106	185	793	374	18979
POLQ	DCC	co-occurrence	9.01878	4.12251e-106	222	890	518	18701
NBEA	USP9X	co-occurrence	10.2488	4.39827e-106	203	445	840	18843
NCOR2	PTPN13	co-occurrence	12.2987	4.56805e-106	179	467	596	19089
CACNA1D	ALK	co-occurrence	10.6701	4.66636e-106	196	641	544	18950
RNF213	CHD2	co-occurrence	10.1479	4.78799e-106	206	394	968	18763
RNF213	PREX2	co-occurrence	6.47436	4.98203e-106	290	925	884	18232
CDH10	SETBP1	co-occurrence	9.05417	5.04122e-106	221	524	873	18713
LRP1B	MTOR	co-occurrence	5.73934	5.07503e-106	353	443	2382	17153
ACVR2A	UBR5	co-occurrence	15.7553	5.183e-106	156	610	313	19252
ATP2B3	TRRAP	co-occurrence	10.1382	5.21332e-106	205	896	425	18805
RNF213	ARHGEF12	co-occurrence	12.1818	5.25872e-106	185	290	989	18867
BCLAF1	CTNND2	co-occurrence	9.79948	5.35273e-106	209	849	473	18800
TP63	CTNND2	co-occurrence	10.169	5.50311e-106	204	854	443	18830
ZFHX3	ROS1	co-occurrence	7.28925	5.56948e-106	261	760	870	18440
MUC16	ARHGEF10L	co-occurrence	9.03911	5.63425e-106	287	145	3564	16335
NUP98	TRRAP	co-occurrence	12.0258	5.99318e-106	185	916	318	18912
FAT4	BCL11A	co-occurrence	8.47396	6.0704e-106	245	322	1629	18135
CARD11	FAT3	co-occurrence	6.64571	6.14356e-106	294	1658	478	17901
UBR5	SPEN	co-occurrence	9.34998	6.46109e-106	215	785	551	18780
FLNA	UBR5	co-occurrence	10.4783	6.84488e-106	198	568	631	18934
CSMD3	ARHGEF12	co-occurrence	8.62764	6.90647e-106	264	211	2512	17344
BCLAF1	SETBP1	co-occurrence	12.1335	7.05344e-106	180	565	502	19084
CACNA1D	GRM3	co-occurrence	11.3243	7.22122e-106	188	573	552	19018
NCOR2	SETBP1	co-occurrence	11.1394	7.46912e-106	190	555	585	19001
CACNA1D	NSD1	co-occurrence	11.0505	7.61746e-106	191	599	549	18992
GPC5	ROS1	co-occurrence	11.5381	8.012e-106	188	833	371	18939
CAMTA1	CUX1	co-occurrence	11.6978	8.94087e-106	184	514	584	19049
NCOR2	SPEN	co-occurrence	9.26693	9.19622e-106	216	784	559	18772
PDE4DIP	SRGAP3	co-occurrence	11.1779	9.40586e-106	195	311	1054	18771
GRM3	PTPRB	co-occurrence	9.69126	9.43168e-106	209	737	552	18833
NRG1	PTPRK	co-occurrence	12.7888	9.63828e-106	174	494	528	19135
NSD1	PDE4DIP	co-occurrence	8.08222	9.66596e-106	241	1008	549	18533
WNK2	MECOM	co-occurrence	13.305	9.85921e-106	170	544	451	19166
MUC16	PDGFRA	co-occurrence	5.53296	9.96321e-106	399	337	3452	16143
FAM135B	PDGFRA	co-occurrence	8.29933	1.00938e-105	237	499	1062	18533
DCC	PRKCB	co-occurrence	10.2597	1.02933e-105	203	410	909	18809
NBEA	NSD1	co-occurrence	8.92585	1.07212e-105	222	568	821	18720
SRGAP3	TNC	co-occurrence	15.1994	1.16455e-105	158	576	348	19249
PTPN13	TRRAP	co-occurrence	9.92569	1.25845e-105	207	894	439	18791
BIRC6	CDH10	co-occurrence	7.15392	1.3752e-105	264	830	820	18417
KMT2A	LRP1B	co-occurrence	5.25896	1.39926e-105	380	2355	524	17072
CSMD3	RGPD3	co-occurrence	8.92311	1.40155e-105	258	199	2518	17356
CARD11	MECOM	co-occurrence	11.4613	1.4299e-105	186	528	586	19031
CHD2	PDE4DIP	co-occurrence	9.78043	1.47481e-105	211	1038	389	18693
CUX1	FAT3	co-occurrence	7.10581	1.54108e-105	278	1674	420	17959
AFF1	NCOR2	co-occurrence	16.4638	1.56193e-105	152	623	286	19270
LARP4B	TRRAP	co-occurrence	14.6759	1.58991e-105	166	935	230	19000
COL2A1	PREX2	co-occurrence	9.95663	1.62554e-105	208	1007	389	18727
EPHA3	SETBP1	co-occurrence	10.129	1.69541e-105	202	543	695	18891
NBEA	NCOR1	co-occurrence	8.57942	1.70432e-105	228	610	815	18678
NBEA	FAT1	co-occurrence	6.20002	1.71451e-105	302	1191	741	18097
AFF3	CACNA1D	co-occurrence	12.0481	1.81415e-105	180	560	510	19081
FAT4	NF1	co-occurrence	4.89813	1.84102e-105	387	932	1487	17525
ZFHX3	NUMA1	co-occurrence	11.3193	1.9793e-105	191	339	940	18861
RNF213	PML	co-occurrence	12.9494	2.01399e-105	178	261	996	18896
PDE4DIP	PRKCB	co-occurrence	9.61473	2.07849e-105	213	400	1036	18682
COL1A1	ERBB4	co-occurrence	10.9008	2.10721e-105	195	920	367	18849
NBEA	DROSHA	co-occurrence	12.7794	2.16171e-105	177	304	866	18984
PREX2	PTPRC	co-occurrence	8.60637	2.17694e-105	229	503	986	18613
BRCA2	RNF213	co-occurrence	7.59652	2.24072e-105	251	923	663	18494
KMT2D	MUC4	co-occurrence	5.29462	2.24805e-105	355	832	1429	17715
KMT2D	TPR	co-occurrence	7.46583	2.253e-105	264	422	1520	18125
NF1	POLE	co-occurrence	7.90408	2.34009e-105	245	534	1074	18478
ANK1	PTPRC	co-occurrence	9.53215	2.41104e-105	211	521	800	18799
CACNA1D	STAG1	co-occurrence	15.6845	2.46191e-105	155	326	585	19265
CHD4	FAT3	co-occurrence	6.95421	2.49404e-105	282	1670	436	17943
RNF213	NRG1	co-occurrence	9.01705	2.50597e-105	221	481	953	18676
NCOR2	CNTRL	co-occurrence	14.3076	2.50945e-105	163	358	612	19198
KMT2D	TP63	co-occurrence	7.78545	2.52679e-105	256	391	1528	18156
POLQ	PDE4DIP	co-occurrence	8.41363	2.60202e-105	233	1016	507	18575
CTNNA2	RGS7	co-occurrence	10.9822	2.65934e-105	193	388	857	18893
MYH11	UBR5	co-occurrence	10.4586	2.70788e-105	197	569	628	18937
UBR5	CHD2	co-occurrence	12.9708	2.82642e-105	172	428	594	19137
AFF1	PDE4DIP	co-occurrence	12.5524	2.97233e-105	182	1067	256	18826
BCORL1	ZFHX3	co-occurrence	9.21403	3.11846e-105	217	914	483	18717
PTPRB	ROBO2	co-occurrence	8.24735	3.12893e-105	234	744	712	18641
AFF3	GRIN2A	co-occurrence	9.44448	3.24504e-105	213	888	477	18753
ANK1	CHD4	co-occurrence	9.64647	3.31342e-105	209	509	802	18811
AFF3	NBEA	co-occurrence	9.73447	3.5212e-105	208	835	482	18806
ROS1	TNC	co-occurrence	9.44706	3.62305e-105	212	522	809	18788
EBF1	LRP1B	co-occurrence	8.26697	3.62403e-105	268	2467	228	17368
PTPRK	SRGAP3	co-occurrence	16.0974	3.81899e-105	152	354	516	19309
AFF3	LIFR	co-occurrence	15.1615	3.8584e-105	157	375	533	19266
RNF213	SALL4	co-occurrence	11.7626	3.8613e-105	187	304	987	18853
BCR	PTPRT	co-occurrence	12.0476	3.86586e-105	187	1125	259	18760
CACNA1D	EPHA3	co-occurrence	10.1413	4.22883e-105	201	696	539	18895
RNF213	BCL9	co-occurrence	11.6432	4.24982e-105	188	309	986	18848
NCOR2	BCL11B	co-occurrence	14.9256	4.34767e-105	159	333	616	19223
CACNA1D	ARHGEF12	co-occurrence	15.8031	4.4643e-105	154	321	586	19270
FAT4	PML	co-occurrence	10.4428	4.70146e-105	214	225	1660	18232
CNTRL	PTPRT	co-occurrence	10.5824	5.00662e-105	201	1111	320	18699
NCOR2	ERBB4	co-occurrence	8.65707	5.10823e-105	226	889	549	18667
GRIN2A	KMT2D	co-occurrence	5.50851	5.19025e-105	340	1444	761	17786
CACNA1D	CTNND2	co-occurrence	9.19336	5.32079e-105	216	842	524	18749
PRKCB	PTPRB	co-occurrence	11.1835	5.42133e-105	189	757	424	18961
MYH11	KIAA1549	co-occurrence	11.5715	5.54217e-105	184	473	641	19033
NBEA	CNTRL	co-occurrence	11.9467	5.5482e-105	183	338	860	18950
ANK1	COL2A1	co-occurrence	10.966	5.77322e-105	192	405	819	18915
UBR5	TNC	co-occurrence	11.2496	5.94345e-105	187	547	579	19018
ZFHX3	USP9X	co-occurrence	9.70162	6.28953e-105	209	439	922	18761
KAT6A	PDE4DIP	co-occurrence	9.60954	6.5307e-105	212	1037	398	18684
GRIN2A	AKAP9	co-occurrence	7.80231	6.73401e-105	244	678	857	18552
GRM3	CDH10	co-occurrence	8.84535	7.15243e-105	222	872	539	18698
FAT1	USP9X	co-occurrence	8.40567	7.2645e-105	236	412	1257	18426
CTNNA2	ZNF521	co-occurrence	8.87725	7.30412e-105	221	563	829	18718
RGS7	ROBO2	co-occurrence	11.3939	7.33292e-105	187	791	394	18959
CACNA1D	BCL11B	co-occurrence	15.3349	7.88018e-105	156	336	584	19255
CAMTA1	CDH11	co-occurrence	11.4166	7.94174e-105	185	530	583	19033
UBR5	PTPN13	co-occurrence	12.2584	8.05394e-105	177	469	589	19096
ALK	CAMTA1	co-occurrence	10.3056	8.05518e-105	198	570	639	18924
CHD4	NCOR2	co-occurrence	11.3132	8.8602e-105	186	589	532	19024
CACNA1D	LIFR	co-occurrence	14.4318	8.96303e-105	161	371	579	19220
COL3A1	PDE4DIP	co-occurrence	7.52451	9.06055e-105	252	997	621	18461
ERBB4	KDR	co-occurrence	8.32181	9.26081e-105	232	589	883	18627
CHD4	PDE4DIP	co-occurrence	8.54828	9.95911e-105	229	1020	489	18593
MUC4	RNF213	co-occurrence	6.49672	1.01516e-104	285	889	902	18255
AFF3	CUX1	co-occurrence	12.4451	1.02135e-104	175	523	515	19118
CNTNAP2	UBR5	co-occurrence	8.11438	1.04271e-104	238	528	1031	18534
FAT4	MACC1	co-occurrence	12.2588	1.06809e-104	196	174	1678	18283
BCLAF1	PTPRK	co-occurrence	12.9201	1.10406e-104	171	497	511	19152
BIRC6	ZNF521	co-occurrence	8.70521	1.11821e-104	224	560	860	18687
AKAP9	PTPRC	co-occurrence	10.0108	1.1376e-104	202	530	720	18879
NTRK3	COL3A1	co-occurrence	9.32586	1.1654e-104	212	661	648	18810
CSMD3	COL1A1	co-occurrence	7.35218	1.2061e-104	289	273	2487	17282
CACNA1D	MUC4	co-occurrence	8.60019	1.21617e-104	227	960	513	18631
TP63	NF1	co-occurrence	8.93117	1.2305e-104	223	1096	424	18588
CAMTA1	PTPN13	co-occurrence	12.2157	1.29654e-104	177	469	591	19094
BCL11A	TRRAP	co-occurrence	10.8286	1.31334e-104	194	907	373	18857
PTCH1	TRRAP	co-occurrence	10.0658	1.3331e-104	203	898	423	18807
KMT2A	CUX1	co-occurrence	10.4547	1.36498e-104	196	502	708	18925
FAT4	KAT6A	co-occurrence	7.91776	1.39844e-104	253	357	1621	18100
COL3A1	SRGAP3	co-occurrence	13.5018	1.44764e-104	168	338	705	19120
SALL4	FAT3	co-occurrence	9.27171	1.44817e-104	230	1722	261	18118
POLQ	PTPRD	co-occurrence	8.12891	1.49302e-104	238	1081	502	18510
ANK1	SRGAP3	co-occurrence	12.3904	1.54969e-104	178	328	833	18992
TP63	KDR	co-occurrence	11.6866	1.56092e-104	182	639	465	19045
NRG1	TRRAP	co-occurrence	9.28017	1.61363e-104	214	887	488	18742
GRIN2A	NRG1	co-occurrence	9.28017	1.61363e-104	214	488	887	18742
KMT2D	NACA	co-occurrence	9.93471	1.6775e-104	217	255	1567	18292
CNTNAP2	FLT4	co-occurrence	8.69685	1.68772e-104	226	464	1043	18598
MTOR	TRRAP	co-occurrence	8.5312	1.75538e-104	227	874	569	18661
ALK	SETBP1	co-occurrence	10.4806	1.92489e-104	195	550	642	18944
KMT2A	FAT1	co-occurrence	6.70522	1.94171e-104	279	1214	625	18213
KDR	PREX2	co-occurrence	7.91907	1.99044e-104	241	974	580	18536
KMT2A	NSD1	co-occurrence	9.61593	1.99859e-104	207	583	697	18844
ATR	CSMD3	co-occurrence	5.82843	2.00142e-104	344	2432	416	17139
TP63	KIAA1549	co-occurrence	13.5167	2.04116e-104	166	491	481	19193
BMP5	ROS1	co-occurrence	16.0277	2.19185e-104	156	865	215	19095
DCC	PRDM16	co-occurrence	10.28	2.23199e-104	200	402	912	18817
MTOR	PTPRK	co-occurrence	11.6397	2.24982e-104	182	486	614	19049
QKI	ZFHX3	co-occurrence	13.4433	2.26359e-104	172	959	253	18947
ANK1	NF1	co-occurrence	6.66832	2.35787e-104	278	1041	733	18279
ANK1	RUNX1T1	co-occurrence	9.02115	2.3693e-104	217	569	794	18751
MUC4	FAT3	co-occurrence	5.05519	2.39924e-104	371	1581	816	17563
KMT2A	AKAP9	co-occurrence	8.72283	2.40695e-104	222	700	682	18727
DICER1	PTPRB	co-occurrence	11.2532	2.50147e-104	187	759	416	18969
GRM3	ZEB1	co-occurrence	13.861	2.54625e-104	164	381	597	19189
FLNA	MYH11	co-occurrence	9.86051	2.55227e-104	203	622	626	18880
AFF3	DCC	co-occurrence	9.32358	2.58691e-104	213	899	477	18742
AKAP9	DICER1	co-occurrence	11.4239	2.62419e-104	185	418	737	18991
BCLAF1	NBEA	co-occurrence	9.7424	2.67425e-104	206	837	476	18812
MUC16	KTN1	co-occurrence	10.6203	2.78159e-104	260	111	3591	16369
CACNA1D	RANBP2	co-occurrence	11.6896	3.33509e-104	181	529	559	19062
QKI	PTPRT	co-occurrence	12.4516	3.45569e-104	182	1130	243	18776
AKAP9	KIAA1549	co-occurrence	10.7337	3.64023e-104	192	465	730	18944
ANK1	CARD11	co-occurrence	9.11353	3.69592e-104	215	557	796	18763
TP63	PRDM2	co-occurrence	15.5556	3.90541e-104	153	385	494	19299
FLNA	LRP1B	co-occurrence	5.50724	4.02773e-104	359	2376	470	17126
DCC	ZNF521	co-occurrence	8.54375	4.0494e-104	226	558	886	18661
CUX1	TNC	co-occurrence	11.8782	4.15048e-104	179	555	519	19078
WNK2	CUX1	co-occurrence	13.3117	4.30251e-104	167	531	454	19179
RUNX1T1	MECOM	co-occurrence	11.186	4.4409e-104	186	528	600	19017
EPHA3	ROBO2	co-occurrence	8.44237	4.5036e-104	227	751	670	18683
BIRC6	KMT2A	co-occurrence	7.91558	4.69433e-104	239	665	845	18582
CACNA1D	CAMTA1	co-occurrence	11.0849	4.74449e-104	187	581	553	19010
ARHGEF10	LRP1B	co-occurrence	8.74911	4.9383e-104	256	2479	205	17391
ALK	MECOM	co-occurrence	10.7443	5.01278e-104	191	523	646	18971
NF1	ROS1	co-occurrence	6.61425	5.02599e-104	279	742	1040	18270
RANBP2	PDE4DIP	co-occurrence	8.56499	5.15756e-104	227	1022	483	18599
SND1	PDE4DIP	co-occurrence	12.7867	5.24835e-104	178	1071	245	18837
ZFHX3	TET1	co-occurrence	9.49324	5.28848e-104	210	451	921	18749
CACNA1D	POLQ	co-occurrence	11.3511	5.51102e-104	184	556	556	19035
NBEA	NF1	co-occurrence	6.53047	5.62835e-104	282	1037	761	18251
FLT3	PTPRT	co-occurrence	9.74969	6.14435e-104	209	1103	363	18656
CREBBP	TRRAP	co-occurrence	7.03837	6.21474e-104	263	838	822	18408
JAK1	ZFHX3	co-occurrence	12.3607	6.40955e-104	179	952	288	18912
ATR	CACNA1D	co-occurrence	11.1441	7.07186e-104	186	554	574	19017
KAT6A	SETBP1	co-occurrence	12.8895	7.08142e-104	170	575	440	19146
LIFR	COL3A1	co-occurrence	12.9078	7.14453e-104	171	702	361	19097
COL3A1	POLE	co-occurrence	9.8684	7.19673e-104	202	577	671	18881
AKAP9	SRGAP3	co-occurrence	12.9848	7.55834e-104	171	335	751	19074
CDH10	KDR	co-occurrence	8.35105	7.5711e-104	229	592	865	18645
FAT4	CHD2	co-occurrence	7.96863	7.69912e-104	250	350	1624	18107
PREX2	SRGAP3	co-occurrence	11.1454	7.80989e-104	191	315	1024	18801
QKI	RNF213	co-occurrence	13.1167	7.92558e-104	174	1000	251	18906
EPHA3	PREX2	co-occurrence	7.4552	8.00133e-104	251	964	646	18470
MUC16	PTCH1	co-occurrence	6.19274	8.23258e-104	358	268	3493	16212
ZFHX3	ARID1B	co-occurrence	7.94614	8.242e-104	238	624	893	18576
AFF1	TRRAP	co-occurrence	13.2131	8.81703e-104	172	929	266	18964
CIITA	TRRAP	co-occurrence	13.2131	8.81703e-104	172	929	266	18964
PDE4DIP	USP9X	co-occurrence	9.11167	8.95801e-104	217	431	1032	18651
CACNA1D	USP6	co-occurrence	14.6534	9.51124e-104	158	357	582	19234
BIRC6	CACNA1D	co-occurrence	8.97485	1.01633e-103	217	523	867	18724
CNTNAP2	VAV1	co-occurrence	12.4966	1.02e-103	180	249	1089	18813
POLE	PRDM16	co-occurrence	12.6247	1.03211e-103	172	430	607	19122
FAT4	NUP98	co-occurrence	9.16006	1.04835e-103	228	275	1646	18182
PDE4DIP	TET1	co-occurrence	8.97903	1.0517e-103	219	442	1030	18640
RNF213	N4BP2	co-occurrence	13.8466	1.1373e-103	169	230	1005	18927
NTRK3	ALK	co-occurrence	9.49693	1.17687e-103	207	630	653	18841
PTPRD	CARD11	co-occurrence	7.84631	1.21556e-103	242	530	1077	18482
CACNA1D	CDH11	co-occurrence	11.5773	1.24917e-103	181	534	559	19057
BIRC6	NCOR1	co-occurrence	8.26941	1.34183e-103	230	608	854	18639
ZFHX3	LARP4B	co-occurrence	14.1977	1.38962e-103	166	230	965	18970
FAT1	SPEN	co-occurrence	6.26927	1.41946e-103	293	707	1200	18131
ACVR2A	PRDM2	co-occurrence	19.5549	1.53188e-103	135	403	334	19459
ABL2	MUC16	co-occurrence	9.05229	1.53302e-103	280	3571	141	16339
LRP1B	MACC1	co-occurrence	10.8856	1.60098e-103	226	144	2509	17452
PTPRD	KDM5A	co-occurrence	9.47765	1.61854e-103	212	377	1107	18635
NSD1	POLE	co-occurrence	10.4763	1.69581e-103	193	586	597	18955
KDM5A	PTCH1	co-occurrence	14.8026	1.81515e-103	156	470	433	19272
ARHGEF10	CSMD3	co-occurrence	8.66592	1.92773e-103	257	2519	204	17351
KMT2C	RANBP2	co-occurrence	7.24105	2.05737e-103	264	446	1484	18137
PTPRD	PRKCB	co-occurrence	9.19378	2.06344e-103	216	397	1103	18615
FLNA	POLE	co-occurrence	10.1517	2.13976e-103	197	582	632	18920
FAM135B	PTPN13	co-occurrence	8.91696	2.34645e-103	220	426	1079	18606
ZFHX3	TPR	co-occurrence	9.2005	2.41726e-103	213	473	918	18727
RNF213	BCL11A	co-occurrence	10.3433	2.50864e-103	198	369	976	18788
CSMD3	ATP2B3	co-occurrence	6.63238	2.58332e-103	307	323	2469	17232
PTPRD	PDGFRA	co-occurrence	8.07901	2.61587e-103	236	500	1083	18512
CHD4	POLE	co-occurrence	11.1344	2.65091e-103	185	594	533	19019
ASXL2	MUC16	co-occurrence	7.38539	2.82756e-103	315	3536	196	16284
BIRC6	LIFR	co-occurrence	11.3308	2.91279e-103	186	346	898	18901
PTPRD	AKAP9	co-occurrence	6.98958	2.98055e-103	264	658	1055	18354
RNF213	ROBO2	co-occurrence	7.17679	3.0491e-103	257	721	917	18436
EPHA3	GPC5	co-occurrence	12.1631	3.1294e-103	176	383	721	19051
AFF3	FAM135B	co-occurrence	8.50411	3.16957e-103	227	1072	463	18569
MECOM	ZEB1	co-occurrence	14.3007	3.20787e-103	159	386	555	19231
RGS7	SETBP1	co-occurrence	13.2697	3.28155e-103	166	579	415	19171
CNTNAP2	BMP5	co-occurrence	14.1781	3.33012e-103	168	203	1101	18859
ARHGEF10L	LRP1B	co-occurrence	9.23591	3.33119e-103	246	2489	186	17410
KMT2D	NIN	co-occurrence	8.13307	3.4682e-103	243	353	1541	18194
UBR5	PTPRK	co-occurrence	11.8071	3.5013e-103	178	490	588	19075
BCLAF1	CACNA1D	co-occurrence	11.905	3.5273e-103	177	563	505	19086
ROBO2	TNC	co-occurrence	9.53001	3.5876e-103	206	528	772	18825
RANBP2	CTNND2	co-occurrence	9.31309	3.68136e-103	210	848	500	18773
TP63	PTPRK	co-occurrence	13.2135	3.70821e-103	166	502	481	19182
KMT2A	TNC	co-occurrence	9.98531	3.80251e-103	199	535	705	18892
ERBB4	PRDM16	co-occurrence	10.1569	3.87116e-103	199	403	916	18813
JAK1	KDM5A	co-occurrence	18.3186	3.92023e-103	139	450	328	19414
FLT4	ROS1	co-occurrence	9.68739	4.08282e-103	204	817	486	18824
NTRK3	EPHA3	co-occurrence	9.05793	4.09697e-103	213	684	647	18787
RUNX1T1	EPHA7	co-occurrence	10.6515	4.47581e-103	190	569	596	18976
PTPRD	FAT1	co-occurrence	5.35902	4.6582e-103	339	1154	980	17858
UBR5	POLE	co-occurrence	10.6471	4.71435e-103	190	589	576	18976
BCL11B	PTCH1	co-occurrence	16.8504	4.77284e-103	145	481	347	19358
UBR5	MECOM	co-occurrence	11.2732	4.77436e-103	183	531	583	19034
CSMD3	NIN	co-occurrence	6.91208	4.83017e-103	297	299	2479	17256
ARHGEF10	TNC	co-occurrence	15.9563	4.88939e-103	150	584	311	19286
KMT2D	UBR5	co-occurrence	6.79424	4.91157e-103	277	489	1507	18058
TRRAP	ZEB1	co-occurrence	11.0028	5.31945e-103	189	356	912	18874
CNTRL	PDE4DIP	co-occurrence	10.6566	5.33854e-103	195	1054	326	18756
ZFHX3	PTPRK	co-occurrence	9.34497	5.39537e-103	210	458	921	18742
PTPRT	TSHR	co-occurrence	11.8063	5.50513e-103	185	261	1127	18758
NCOR2	ROBO2	co-occurrence	9.18022	5.5726e-103	211	767	564	18789
ANK1	COL1A1	co-occurrence	11.2716	5.62632e-103	185	377	826	18943
WNK2	KIAA1549	co-occurrence	13.7281	5.67094e-103	162	495	459	19215
NBEA	CHD2	co-occurrence	10.5502	5.86891e-103	193	407	850	18881
FOXP1	PDE4DIP	co-occurrence	11.783	5.96778e-103	184	1065	276	18806
RNF213	NUP98	co-occurrence	11.3102	6.01603e-103	187	316	987	18841
MYH9	SETBP1	co-occurrence	11.0622	6.27498e-103	185	560	569	19017
FLNA	KMT2A	co-occurrence	9.21026	6.46738e-103	210	694	619	18808
AKAP9	FLT4	co-occurrence	10.2671	6.47113e-103	195	495	727	18914
RNF213	USP6	co-occurrence	11.0975	6.54285e-103	189	326	985	18831
FLNA	FAT1	co-occurrence	7.00066	6.62793e-103	265	1228	564	18274
CNTNAP2	KMT2C	co-occurrence	5.07153	6.7232e-103	361	1387	908	17675
SALL4	LRP1B	co-occurrence	8.167	6.74959e-103	264	2471	227	17369
ZFHX3	CIITA	co-occurrence	12.9163	6.85117e-103	173	265	958	18935
CSMD3	BCL11B	co-occurrence	8.11778	7.15486e-103	266	226	2510	17329
KMT2A	USP9X	co-occurrence	10.8458	7.22899e-103	188	460	716	18967
KMT2C	TNC	co-occurrence	7.04678	7.37066e-103	268	466	1480	18117
BIRC6	PRKCB	co-occurrence	10.1568	7.39736e-103	198	415	886	18832
PDE4DIP	ZEB1	co-occurrence	10.2754	7.70711e-103	199	346	1050	18736
CAMTA1	MECOM	co-occurrence	11.2335	7.79385e-103	183	531	585	19032
NBEA	BCL11A	co-occurrence	10.9874	7.898e-103	188	379	855	18909
EP300	PDE4DIP	co-occurrence	7.26084	8.02492e-103	254	995	649	18433
PBRM1	VHL	co-occurrence	18.1348	8.21541e-103	142	221	684	19284
MYH11	POLE	co-occurrence	10.1327	8.27763e-103	196	583	629	18923
BIRC6	CHD4	co-occurrence	9.09046	8.4156e-103	213	505	871	18742
SND1	UBR5	co-occurrence	16.6235	8.51882e-103	147	619	276	19289
KAT6A	TNC	co-occurrence	12.8886	8.70803e-103	168	566	442	19155
A1CF	PTPRD	co-occurrence	13.3902	8.82623e-103	173	1146	212	18800
NTRK3	MECOM	co-occurrence	10.4529	9.08741e-103	192	522	668	18949
BIRC6	POLQ	co-occurrence	8.90593	9.08782e-103	216	524	868	18723
FAT3	USP9X	co-occurrence	7.33384	9.11402e-103	264	384	1688	17995
CACNA1D	NF1	co-occurrence	8.01329	9.732e-103	236	1083	504	18508
EPHA3	PTPN13	co-occurrence	10.9077	9.85045e-103	187	459	710	18975
RGPD3	DCC	co-occurrence	12.5562	1.02373e-102	175	937	282	18937
MUC16	BCL9	co-occurrence	7.54275	1.06522e-102	309	188	3542	16292
RUNX1T1	TP63	co-occurrence	11.8183	1.17207e-102	177	470	609	19075
POLQ	KDM5A	co-occurrence	13.1305	1.17429e-102	166	423	574	19168
AKAP9	NSD1	co-occurrence	9.36523	1.18194e-102	207	583	715	18826
NTRK3	PTPRC	co-occurrence	10.2698	1.21457e-102	194	538	666	18933
NBEA	NUP98	co-occurrence	12.024	1.22795e-102	178	325	865	18963
FAM135B	PTPRC	co-occurrence	8.12925	1.22884e-102	233	499	1066	18533
RNF213	RNF43	co-occurrence	9.98088	1.24864e-102	201	389	973	18768
MUC16	NOTCH2	co-occurrence	5.15683	1.24895e-102	411	373	3440	16107
KIAA1549	PTPRT	co-occurrence	8.71277	1.27674e-102	222	1090	435	18584
RGPD3	FAM135B	co-occurrence	11.5789	1.36602e-102	186	1113	271	18761
NTRK3	ROBO2	co-occurrence	8.56433	1.3676e-102	221	757	639	18714
MUC16	TSHR	co-occurrence	8.40914	1.41237e-102	289	157	3562	16323
RNF213	BCL9L	co-occurrence	11.1318	1.42966e-102	188	323	986	18834
GLI1	MUC16	co-occurrence	7.48904	1.43432e-102	310	3541	190	16290
ALK	POLE	co-occurrence	10.0207	1.45401e-102	197	582	640	18912
EPHA7	GPC5	co-occurrence	13.4074	1.47494e-102	164	395	595	19177
FAT4	PDGFRA	co-occurrence	6.80704	1.51066e-102	277	459	1597	17998
PTPRC	ROS1	co-occurrence	9.26143	1.64022e-102	209	812	523	18787
LRP1B	WRN	co-occurrence	8.58502	1.64165e-102	255	208	2480	17388
ITK	LRP1B	co-occurrence	10.2228	1.76233e-102	231	2504	157	17439
UBR5	NIN	co-occurrence	12.7123	1.76733e-102	169	427	597	19138
MUC16	KDM5A	co-occurrence	6.44363	1.78812e-102	343	246	3508	16234
KIAA1549	TNC	co-occurrence	12.2018	1.80972e-102	173	561	484	19113
RANBP2	TRRAP	co-occurrence	9.05552	1.82119e-102	213	888	497	18733
FAT1	KIAA1549	co-occurrence	8.1614	1.86697e-102	235	422	1258	18416
KIAA1549	MECOM	co-occurrence	12.4211	1.99485e-102	171	543	486	19131
AKAP9	ECT2L	co-occurrence	18.4249	2.00897e-102	142	190	780	19219
MYH9	FAT3	co-occurrence	6.57533	2.03644e-102	286	1666	468	17911
UBR5	FAM135B	co-occurrence	7.87239	2.10752e-102	238	1061	528	18504
FAT4	PTCH1	co-occurrence	7.62765	2.1219e-102	254	372	1620	18085
ZFHX3	NF1	co-occurrence	6.1666	2.20886e-102	292	1027	839	18173
FAT4	DICER1	co-occurrence	7.8409	2.34726e-102	249	354	1625	18103
ZFHX3	RPL22	co-occurrence	22.8511	2.3975e-102	134	112	997	19088
KMT2A	NUP214	co-occurrence	12.4664	2.43333e-102	172	360	732	19067
CACNA1D	LARP4B	co-occurrence	17.8767	2.47381e-102	141	255	599	19336
KDR	ROBO2	co-occurrence	8.79915	2.52338e-102	216	762	605	18748
ARID1A	RNF213	co-occurrence	5.40136	2.54688e-102	335	839	1320	17837
FAT4	TSHR	co-occurrence	10.0285	2.62179e-102	213	233	1661	18224
CNTNAP2	NF1	co-occurrence	5.79084	2.65027e-102	310	1009	959	18053
NTRK3	PTPRK	co-occurrence	10.8922	2.73373e-102	186	482	674	18989
SALL4	PDE4DIP	co-occurrence	11.0998	2.79085e-102	189	1060	302	18780
TP63	FAM135B	co-occurrence	8.82611	2.97957e-102	219	1080	428	18604
COL1A1	PTPRK	co-occurrence	14.481	3.07334e-102	156	512	406	19257
NTRK3	RGS7	co-occurrence	12.0186	3.12444e-102	175	406	685	19065
DICER1	ROS1	co-occurrence	10.5728	3.14803e-102	191	830	412	18898
FAT4	WRN	co-occurrence	9.69466	3.34697e-102	217	246	1657	18211
ROS1	TSHR	co-occurrence	13.3558	3.35887e-102	167	279	854	19031
ECT2L	TRRAP	co-occurrence	16.7296	3.5359e-102	151	950	181	19049
BIRC6	ZEB1	co-occurrence	11.0159	3.57645e-102	187	358	897	18889
ALK	KDM5A	co-occurrence	12.088	3.96588e-102	174	415	663	19079
DCC	NACA	co-occurrence	12.1587	4.09758e-102	177	295	935	18924
NCOR2	PTPRB	co-occurrence	9.29593	4.12921e-102	207	739	568	18817
NCOR2	POLE	co-occurrence	10.4786	4.57681e-102	190	589	585	18967
RNF213	NUP214	co-occurrence	10.7357	4.90801e-102	191	341	983	18816
CACNA1D	MYO5A	co-occurrence	14.1693	5.07038e-102	158	369	582	19222
CDH10	ROBO2	co-occurrence	7.39402	5.14563e-102	247	731	847	18506
CNTRL	LRP1B	co-occurrence	7.68832	5.32544e-102	272	2463	249	17347
SETBP1	TNC	co-occurrence	11.1686	5.34762e-102	182	552	563	19034
CSMD3	QKI	co-occurrence	9.23388	5.77305e-102	244	181	2532	17374
COL2A1	TRRAP	co-occurrence	10.185	6.02464e-102	196	905	401	18829
COL1A1	PDE4DIP	co-occurrence	9.95909	6.07504e-102	201	1048	361	18721
NCOR2	ROS1	co-occurrence	8.87753	6.20688e-102	214	807	561	18749
GRIN2A	CARD11	co-occurrence	8.52737	6.33462e-102	221	551	880	18679
SND1	TNC	co-occurrence	16.9281	6.39176e-102	144	590	279	19318
ROBO2	TSHR	co-occurrence	13.6438	6.44488e-102	164	282	814	19071
ATR	CNTNAP2	co-occurrence	7.97879	6.57953e-102	234	1035	526	18536
GRIN2A	TPR	co-occurrence	9.22643	6.86081e-102	209	477	892	18753
CNTNAP2	FLT3	co-occurrence	9.74307	6.88887e-102	204	368	1065	18694
RNF213	ZEB1	co-occurrence	10.5248	6.89569e-102	193	352	981	18805
PTCH1	TNC	co-occurrence	12.5525	6.99539e-102	169	565	457	19140
CACNA1D	NCOR1	co-occurrence	10.2943	7.12263e-102	192	646	548	18945
BIRC6	NF1	co-occurrence	6.29131	7.3844e-102	285	1034	799	18213
NTRK3	TP63	co-occurrence	11.0936	7.50507e-102	183	464	677	19007
FAT4	SPECC1	co-occurrence	11.4677	7.82823e-102	197	187	1677	18270
AFF3	TP63	co-occurrence	12.7724	8.06426e-102	167	480	523	19161
GRIN2A	FAT1	co-occurrence	5.8579	8.18765e-102	306	1187	795	18043
RGPD3	PTPRT	co-occurrence	11.4374	8.36378e-102	186	1126	271	18748
KMT2A	PTPRT	co-occurrence	7.01661	8.53941e-102	259	1053	645	18374
CDH11	ROS1	co-occurrence	9.35221	8.69052e-102	206	815	509	18801
BRCA2	POLE	co-occurrence	9.43217	8.76918e-102	204	575	710	18842
NF1	TNC	co-occurrence	7.99608	8.76923e-102	234	500	1085	18512
NCOR2	BCR	co-occurrence	15.6432	8.8061e-102	150	296	625	19260
BCLAF1	FLT3	co-occurrence	14.038	8.96996e-102	158	414	524	19235
RUNX1T1	TNC	co-occurrence	10.7672	9.04604e-102	186	548	600	18997
UBR5	DCC	co-occurrence	8.51248	9.24779e-102	221	891	545	18674
FAT4	MET	co-occurrence	8.41046	9.24972e-102	236	311	1638	18146
ZFHX3	NSD1	co-occurrence	8.26466	9.5506e-102	226	564	905	18636
MUC16	CNTRL	co-occurrence	7.14263	9.70775e-102	317	204	3534	16276
FAT4	ARHGEF10L	co-occurrence	10.2613	9.90573e-102	209	223	1665	18234
GRM3	NBEA	co-occurrence	8.85923	1.02143e-101	214	829	547	18741
BCORL1	LRP1B	co-occurrence	6.07903	1.06742e-101	322	2413	378	17218
ZFHX3	NUP98	co-occurrence	11.4044	1.10863e-101	183	320	948	18880
CACNA1D	NCOA1	co-occurrence	16.3874	1.1177e-101	146	290	594	19301
MECOM	SPECC1	co-occurrence	18.6488	1.12405e-101	137	247	577	19370
CHD4	MYH11	co-occurrence	10.587	1.13249e-101	188	637	530	18976
NBEA	PRDM16	co-occurrence	10.4053	1.21857e-101	192	410	851	18878
BCL9	TRRAP	co-occurrence	11.6763	1.22415e-101	180	921	317	18913
CACNA1D	PRDM2	co-occurrence	13.8998	1.26655e-101	159	379	581	19212
ROBO2	SRGAP3	co-occurrence	12.2942	1.29351e-101	173	333	805	19020
NCOR2	NIN	co-occurrence	12.5179	1.34511e-101	169	427	606	19129
ANK1	NACA	co-occurrence	12.7476	1.34572e-101	170	302	841	19018
ARHGEF10L	TRRAP	co-occurrence	13.0914	1.35622e-101	169	932	263	18967
SRGAP3	ZEB1	co-occurrence	17.929	1.39134e-101	138	407	368	19418
RNF213	DICER1	co-occurrence	9.73465	1.39259e-101	202	401	972	18756
MYH11	CARD11	co-occurrence	10.0871	1.40139e-101	194	578	631	18928
AKAP9	CHD2	co-occurrence	11.1941	1.42872e-101	182	418	740	18991
KMT2C	NBEA	co-occurrence	5.6001	1.44362e-101	322	721	1426	17862
BCLAF1	RUNX1T1	co-occurrence	11.2896	1.44407e-101	180	606	502	19043
TP63	EPHA3	co-occurrence	10.7864	1.44734e-101	186	711	461	18973
MECOM	NRG1	co-occurrence	11.7846	1.47017e-101	175	527	539	19090
ERBB4	PTPN13	co-occurrence	9.52654	1.4797e-101	204	442	911	18774
GRIN2A	CTNNA2	co-occurrence	7.04508	1.48725e-101	256	794	845	18436
BCLAF1	KAT6A	co-occurrence	13.3798	1.49169e-101	162	448	520	19201
CNTNAP2	KAT6A	co-occurrence	9.26432	1.49546e-101	210	400	1059	18662
CLTCL1	TRRAP	co-occurrence	12.9341	1.50789e-101	170	931	268	18962
KAT6A	LARP4B	co-occurrence	20.1153	1.51104e-101	131	265	479	19456
MUC16	KAT6B	co-occurrence	7.2599	1.52333e-101	313	198	3538	16282
GRIN2A	PRKCB	co-occurrence	9.95677	1.52973e-101	198	415	903	18815
CHD4	CSMD3	co-occurrence	5.93379	1.55415e-101	329	2447	389	17166
BIRC6	PRDM16	co-occurrence	10.1697	1.75443e-101	195	407	889	18840
CDH11	PTPN13	co-occurrence	12.4444	1.93208e-101	169	477	546	19139
BCR	POLE	co-occurrence	15.5406	1.95357e-101	150	629	296	19256
GRM3	PREX2	co-occurrence	8.12542	2.00553e-101	229	986	532	18584
FAT3	NIN	co-occurrence	7.71758	2.059e-101	251	345	1701	18034
AKAP9	ZNF521	co-occurrence	9.31511	2.08863e-101	205	579	717	18830
NUMA1	PDE4DIP	co-occurrence	10.3662	2.11558e-101	195	1054	335	18747
CLIP1	RNF213	co-occurrence	12.7867	2.12837e-101	172	1002	254	18903
ATM	KMT2D	co-occurrence	5.0644	2.25187e-101	356	1428	871	17676
RNF213	CTNND2	co-occurrence	6.761	2.27802e-101	265	793	909	18364
CTNNA2	EPHA7	co-occurrence	8.81496	2.33359e-101	214	545	836	18736
ZFHX3	BCL11A	co-occurrence	10.3726	2.34088e-101	193	374	938	18826
BCORL1	FLNA	co-occurrence	10.7066	2.35759e-101	186	643	514	18988
LRP1B	TET1	co-occurrence	6.32192	2.37056e-101	311	350	2424	17246
CNTNAP2	TPR	co-occurrence	8.51099	2.38417e-101	222	464	1047	18598
ATR	ERBB4	co-occurrence	8.51519	2.39613e-101	220	895	540	18676
DCC	FAT1	co-occurrence	5.80573	2.4704e-101	307	1186	805	18033
PPFIBP1	PTPRD	co-occurrence	15.294	2.48913e-101	160	1159	170	18842
RNF213	TRIM33	co-occurrence	14.5561	2.53582e-101	161	207	1013	18950
BRCA2	ZFHX3	co-occurrence	7.51715	2.6469e-101	242	889	672	18528
PRKCB	TNC	co-occurrence	12.6727	2.66262e-101	167	567	446	19151
UBR5	PTPRB	co-occurrence	9.29955	3.0726e-101	205	741	561	18824
NTRK3	RNF213	co-occurrence	7.6416	3.15953e-101	239	935	621	18536
KAT6A	AKAP9	co-occurrence	11.0283	3.17743e-101	183	739	427	18982
CTNNA2	SETBP1	co-occurrence	8.91363	3.19384e-101	212	533	838	18748
TNC	TPR	co-occurrence	11.7164	3.27894e-101	175	511	559	19086
NIN	POLE	co-occurrence	12.4333	3.28413e-101	169	610	427	19125
RNF213	NACA	co-occurrence	11.713	3.4725e-101	180	292	994	18865
PTPRD	NSD1	co-occurrence	7.58166	3.47613e-101	242	548	1077	18464
CDH11	MECOM	co-occurrence	11.6024	3.5409e-101	176	538	539	19078
RUNX1T1	AKAP9	co-occurrence	9.28212	3.55037e-101	205	717	581	18828
RNF213	PTPRC	co-occurrence	8.47508	3.56151e-101	221	511	953	18646
CNTNAP2	MUC4	co-occurrence	6.07474	3.61637e-101	292	895	977	18167
PTPN13	ROS1	co-occurrence	9.97411	3.68248e-101	196	825	450	18860
AFF3	ROS1	co-occurrence	9.52933	3.76987e-101	202	819	488	18822
KDR	KIAA1549	co-occurrence	11.2265	3.7984e-101	180	477	641	19033
MUC16	NFATC2	co-occurrence	7.28367	4.00015e-101	311	196	3540	16284
MUC4	PTPRT	co-occurrence	5.96819	4.00024e-101	297	1015	890	18129
CUX1	FAM135B	co-occurrence	8.29396	4.00554e-101	226	1073	472	18560
AKAP9	CDH10	co-occurrence	7.60576	4.13148e-101	239	855	683	18554
RUNX1T1	GPC5	co-occurrence	12.94	4.1501e-101	165	394	621	19151
PREX2	ZEB1	co-occurrence	10.264	4.2836e-101	195	350	1020	18766
MUC4	CUX1	co-occurrence	8.69351	4.35124e-101	217	481	970	18663
APC	TCF7L2	co-occurrence	9.71206	4.56229e-101	216	232	1739	18144
KMT2A	PTPN13	co-occurrence	10.7012	4.56874e-101	186	460	718	18967
TRRAP	VAV1	co-occurrence	13.101	4.6312e-101	168	261	933	18969
KIAA1549	POLE	co-occurrence	11.5954	4.67729e-101	176	603	481	19071
JAK1	RNF213	co-occurrence	11.8001	4.75491e-101	179	995	288	18869
MYH11	CAMTA1	co-occurrence	10.0733	5.06176e-101	193	575	632	18931
PDE4DIP	STAG1	co-occurrence	11.1555	5.11198e-101	186	295	1063	18787
EP300	KMT2D	co-occurrence	6.02208	5.18598e-101	300	1484	603	17944
MSH6	POLE	co-occurrence	16.0362	5.27615e-101	147	632	280	19272
BRCA2	FAT3	co-occurrence	5.74863	5.2819e-101	316	1636	598	17781
LRP1B	USP9X	co-occurrence	6.3979	5.33655e-101	307	341	2428	17255
ASXL2	FAT3	co-occurrence	8.67815	5.89214e-101	231	1721	280	18099
CHD2	PRDM2	co-occurrence	15.899	5.99241e-101	146	392	454	19339
BCORL1	TRRAP	co-occurrence	9.02878	6.05338e-101	210	891	490	18740
CAMTA1	ROBO2	co-occurrence	9.08131	6.11525e-101	208	770	560	18793
MYH11	ROBO2	co-occurrence	8.67324	6.33148e-101	215	763	610	18743
IL7R	FAM135B	co-occurrence	10.8186	6.40479e-101	190	1109	297	18735
MUC4	NBEA	co-occurrence	6.75296	6.46392e-101	264	779	923	18365
LIFR	ZFHX3	co-occurrence	10.8418	6.52241e-101	187	944	345	18855
PTPN13	SPEN	co-occurrence	10.0708	6.7286e-101	194	806	452	18879
ATR	NBEA	co-occurrence	8.80741	6.77791e-101	213	830	547	18741
MUC16	CLTCL1	co-occurrence	8.41385	6.94259e-101	284	154	3567	16326
CTNND2	CUX1	co-occurrence	9.2452	6.95306e-101	206	492	852	18781
GRM3	TP63	co-occurrence	11.877	6.9786e-101	173	474	588	19096
BCL11A	BCL11B	co-occurrence	17.6753	7.15384e-101	138	354	429	19410
ZFHX3	CAMTA1	co-occurrence	8.3574	7.46926e-101	222	546	909	18654
RUNX1T1	PRDM16	co-occurrence	12.2342	7.65915e-101	170	432	616	19113
CAMTA1	PTPRK	co-occurrence	11.547	7.66552e-101	176	492	592	19071
LIFR	SETBP1	co-occurrence	13.8543	7.70886e-101	158	587	374	19212
MYH11	CTNNA2	co-occurrence	8.31892	7.81917e-101	222	828	603	18678
RNF213	MYO5A	co-occurrence	10.6979	7.8941e-101	189	338	985	18819
KDM5A	MECOM	co-occurrence	13.2165	8.11721e-101	162	552	427	19190
BCLAF1	PTPRC	co-occurrence	11.7425	8.13335e-101	174	558	508	19091
MECOM	NACA	co-occurrence	15.6006	8.36675e-101	148	324	566	19293
LIFR	CLTCL1	co-occurrence	20.2318	8.46867e-101	129	309	403	19490
CACNA1D	WNK2	co-occurrence	12.4336	8.63285e-101	168	453	572	19138
CHD4	TPR	co-occurrence	11.8427	8.66985e-101	173	513	545	19100
AR	PTPRT	co-occurrence	9.40225	8.69411e-101	207	1105	372	18647
BIRC6	ARID1B	co-occurrence	7.94563	8.90402e-101	230	632	854	18615
FAT1	NSD1	co-occurrence	7.10278	9.63329e-101	256	534	1237	18304
CSMD3	NSD1	co-occurrence	5.51971	1.00325e-100	347	443	2429	17112
CUX1	PTPRB	co-occurrence	9.8481	1.00371e-100	196	750	502	18883
PRDM16	PRDM2	co-occurrence	15.8278	1.00414e-100	146	392	456	19337
COL1A1	PTPRT	co-occurrence	9.60917	1.0059e-100	204	1108	358	18661
ZFHX3	COL3A1	co-occurrence	7.69646	1.00607e-100	236	637	895	18563
ERBB4	FLT3	co-occurrence	10.327	1.01389e-100	192	380	923	18836
FAT4	LARP4B	co-occurrence	11.0056	1.05522e-100	199	197	1675	18260
ZFHX3	ATP2B3	co-occurrence	9.55189	1.06539e-100	202	428	929	18772
MUC16	NCOA1	co-occurrence	8.43692	1.0774e-100	283	153	3568	16327
CNTRL	SRGAP3	co-occurrence	18.3646	1.07961e-100	135	371	386	19439
KMT2A	NBEA	co-occurrence	7.88177	1.08295e-100	231	812	673	18615
MYH11	ROS1	co-occurrence	8.4426	1.11564e-100	219	802	606	18704
CTNND2	EPHA7	co-occurrence	8.72778	1.14028e-100	214	545	844	18728
FAT3	PRDM2	co-occurrence	8.30285	1.1423e-100	237	301	1715	18078
ALK	ZEB1	co-occurrence	12.629	1.15003e-100	167	378	670	19116
FAT1	PTPRB	co-occurrence	6.34402	1.15022e-100	281	665	1212	18173
ANK1	FAT1	co-occurrence	6.09981	1.16902e-100	291	1202	720	18118
ROS1	ZEB1	co-occurrence	11.2337	1.22766e-100	181	364	840	18946
NACA	PDE4DIP	co-occurrence	11.2865	1.27252e-100	184	1065	288	18794
GRIN2A	NCOR2	co-occurrence	8.41652	1.27924e-100	220	555	881	18675
PTPRD	ERG	co-occurrence	13.4191	1.31859e-100	169	206	1150	18806
FAT4	KDM5A	co-occurrence	7.86369	1.33748e-100	244	345	1630	18112
BCLAF1	NCOR2	co-occurrence	11.2934	1.39677e-100	178	597	504	19052
DCC	SPEN	co-occurrence	7.15303	1.40865e-100	250	750	862	18469
KMT2D	SETBP1	co-occurrence	6.79172	1.41565e-100	270	475	1514	18072
BCLAF1	MACC1	co-occurrence	19.6053	1.41607e-100	132	238	550	19411
CDH10	PDE4DIP	co-occurrence	6.38002	1.42101e-100	277	972	817	18265
NBEA	POLQ	co-occurrence	8.93782	1.4954e-100	210	530	833	18758
FAM135B	NRG1	co-occurrence	8.22263	1.52133e-100	226	476	1073	18556
PTPRD	FLT3	co-occurrence	9.44122	1.57814e-100	206	366	1113	18646
CLIP1	TRRAP	co-occurrence	13.111	1.5797e-100	167	934	259	18971
TP63	NRG1	co-occurrence	12.4787	1.61123e-100	167	535	480	19149
TET1	TRRAP	co-occurrence	9.35769	1.61296e-100	204	897	457	18773
CDH10	TRRAP	co-occurrence	6.8295	1.64176e-100	260	841	834	18396
[truncated: 125,766 more rows]

## Sheet: Each Gene Pair in Cancer Type
tumortype	genex	geney	corType	odds	pval	MutatedBoth	MutatedX	MutatedY	NoMutated
LGG	TP53	ATRX	co-occurrence	37.2101	8.22613e-59	179	16	69	245
LUAD	CSMD3	MUC16	co-occurrence	7.39595	7.39631e-54	250	180	134	719
LUAD	CSMD3	LRP1B	co-occurrence	6.86604	8.42768e-47	212	136	172	763
SKCM	BRAF	NRAS	mutual exclusivity	0.0757449	1.06327e-44	27	193	382	200
LUAD	MUC16	LRP1B	co-occurrence	6.11626	7.15896e-43	222	126	208	727
GBM	FGFR1OP	GNAQ	co-occurrence	2083.17	2.30602e-41	28	1	2	430
COADREAD	KMT2D	RNF213	co-occurrence	10.2588	1.34198e-40	97	102	123	1336
GBM	CHST11	FGFR1OP	co-occurrence	1385.56	3.44357e-40	28	2	2	429
GBM	FGFR1OP	PRDM2	co-occurrence	912.857	5.90799e-39	29	6	1	425
UCEC	RGPD3	MYO5A	co-occurrence	63.7771	2.28135e-38	49	16	18	411
GBM	FGFR1OP	MAP3K1	co-occurrence	1087.58	2.69822e-38	30	11	0	420
GBM	BCLAF1	FGFR1OP	co-occurrence	1087.58	2.69822e-38	30	0	11	420
SKCM	MUC16	PTPRT	co-occurrence	16.4019	9.11896e-38	254	12	292	244
GBM	MAP3K1	PRDM2	co-occurrence	344.85	9.85362e-38	32	3	9	417
COADREAD	RNF213	POLE	co-occurrence	13.7957	1.63976e-37	72	57	127	1402
COADREAD	CACNA1D	UBR5	co-occurrence	18.2495	2.71164e-37	59	73	64	1462
GIST	KIT	PDGFRA	mutual exclusivity	0.00868851	3.32457e-37	2	50	500	73
GBM	GNAQ	PRDM2	co-occurrence	772.125	3.52488e-37	28	7	1	425
GBM	CHST11	WIF1	co-occurrence	750.75	4.59799e-37	27	3	3	428
GBM	FGFR1OP	WIF1	co-occurrence	750.75	4.59799e-37	27	3	3	428
UCEC	APC	BIRC6	co-occurrence	36.0753	4.67912e-37	60	30	20	384
GBM	CEP89	PRDM2	co-occurrence	363.389	8.50394e-37	30	5	5	421
GBM	BCR	PRDM2	co-occurrence	297.956	1.83945e-36	31	4	8	418
GBM	BCR	FGFR1OP	co-occurrence	575.455	2.293e-36	29	1	10	421
COADREAD	RNF213	MECOM	co-occurrence	19.6294	2.71186e-36	59	30	140	1429
COADREAD	ACVR2A	MUC16	co-occurrence	11.3284	3.30192e-36	96	307	33	1222
COADREAD	CSMD3	AKAP9	co-occurrence	12.307	3.49879e-36	79	44	193	1342
UCEC	BCORL1	CDH11	co-occurrence	42.5308	4.38956e-36	56	12	39	387
UCEC	RGPD3	POLE	co-occurrence	44.6625	4.40582e-36	53	31	14	396
GBM	FGFR1OP	MAF	co-occurrence	774	4.66619e-36	26	2	4	429
GBM	CHST11	PRDM2	co-occurrence	513.542	5.20461e-36	28	7	2	424
UCEC	RGPD3	ATRX	co-occurrence	43.0769	7.16208e-36	55	38	12	389
COADREAD	RNF213	FAT1	co-occurrence	9.02106	9.56195e-36	91	124	108	1335
UCEC	NIN	PDGFRA	co-occurrence	59.0617	1.62997e-35	45	17	17	415
GBM	MAF	PRDM2	co-occurrence	662.667	1.84225e-35	27	8	1	425
GBM	BCLAF1	CHST11	co-occurrence	484.615	2.83583e-35	29	1	12	419
GBM	CHST11	MAP3K1	co-occurrence	484.615	2.83583e-35	29	12	1	419
COADREAD	CSMD3	RNF213	co-occurrence	7.92875	2.86327e-35	102	97	170	1289
GBM	CHST11	GNAQ	co-occurrence	579.15	4.47053e-35	26	3	4	428
STAD	CNTNAP2	PTPRT	co-occurrence	11.6371	5.10391e-35	103	63	61	443
UCEC	BIRC6	ATRX	co-occurrence	27.6498	5.10585e-35	63	30	27	374
GBM	LASP1	MAF	co-occurrence	1082.5	6.81962e-35	24	4	1	432
UCEC	ATRX	CHD2	co-occurrence	36.2812	7.42989e-35	56	15	37	386
STAD	CNTNAP2	ERBB4	co-occurrence	11.9883	8.39296e-35	99	56	65	450
UCEC	KDR	PDGFRA	co-occurrence	73.4132	9.80677e-35	41	21	10	422
UCEC	GRIN2A	CHD2	co-occurrence	44.0217	1.15539e-34	49	22	19	404
COADREAD	BRAF	RNF43	co-occurrence	9.66948	1.66817e-34	83	80	144	1351
UCEC	NTRK3	CDH11	co-occurrence	45.2222	1.77933e-34	48	20	20	406
GBM	BCR	MAP3K1	co-occurrence	170.775	2.13106e-34	32	9	7	413
UCEC	ARHGAP5	RET	co-occurrence	46.9665	2.42468e-34	47	18	21	408
GBM	POT1	PRDM2	co-occurrence	440.741	2.62367e-34	27	8	2	424
UCEC	POLE	ROS1	co-occurrence	34.7742	3.6278e-34	54	19	30	391
UCEC	POLE	SETD2	co-occurrence	33.0909	4.09637e-34	55	21	29	389
GBM	GNAQ	MAF	co-occurrence	559	5.82564e-34	25	3	4	429
UCEC	KDR	ROS1	co-occurrence	65.2903	6.06298e-34	43	30	8	413
LUAD	MUC16	FAT3	co-occurrence	5.94068	6.41357e-34	166	81	264	772
UCEC	ETV1	MSH6	co-occurrence	63.3	8.69287e-34	41	19	13	421
GBM	BCLAF1	GNAQ	co-occurrence	435	9.11062e-34	28	1	13	419
GBM	GNAQ	MAP3K1	co-occurrence	435	9.11062e-34	28	13	1	419
UCEC	RNF213	ATRX	co-occurrence	23.9291	9.18199e-34	65	28	34	367
UCEC	BIRC6	RGPD3	co-occurrence	37.0421	9.60862e-34	53	14	37	390
UCEC	NCOA1	ROS1	co-occurrence	45.2222	1.00422e-33	47	26	15	406
UCEC	NBEA	ATRX	co-occurrence	24.2929	1.12988e-33	64	29	32	369
GBM	BCR	CHST11	co-occurrence	339.139	1.2738e-33	28	2	11	420
STAD	CNTNAP2	DCC	co-occurrence	12.4865	1.31398e-33	91	45	73	461
UCEC	GRIN2A	ATRX	co-occurrence	35.5667	1.34033e-33	54	39	14	387
GBM	LASP1	PRDM2	co-occurrence	1009.27	1.4116e-33	25	10	0	426
UCEC	NCOR1	TRRAP	co-occurrence	29.1142	1.42357e-33	59	40	18	377
UCEC	RGPD3	USP9X	co-occurrence	36.199	1.54714e-33	54	41	13	386
GBM	FGFR1OP	LASP1	co-occurrence	769.643	1.96892e-33	24	1	6	430
COADREAD	NCOR2	TRRAP	co-occurrence	10.8564	2.15102e-33	72	116	79	1391
UCEC	AKAP9	TRRAP	co-occurrence	23.7946	2.45722e-33	64	35	27	368
UCEC	RGPD3	CDH11	co-occurrence	42.2857	2.55761e-33	47	21	20	406
GBM	CEP89	CHST11	co-occurrence	329.778	2.57683e-33	27	3	8	423
GBM	CEP89	FGFR1OP	co-occurrence	329.778	2.57683e-33	27	3	8	423
GBM	PRDM2	WIF1	co-occurrence	329.778	2.57683e-33	27	3	8	423
UCEC	ATRX	TNC	co-occurrence	36.5958	2.61674e-33	53	13	40	388
UCEC	RGPD3	ZNF479	co-occurrence	65.1778	2.66987e-33	41	9	26	418
GBM	BCR	MAF	co-occurrence	454.462	3.03344e-33	27	1	12	421
UCEC	CACNA1D	POLE	co-occurrence	28.4082	3.30447e-33	57	27	27	383
STAD	CNTNAP2	CTNNA2	co-occurrence	12.1944	3.38528e-33	91	46	73	460
GBM	CHST11	MAF	co-occurrence	464.75	3.47205e-33	25	3	5	428
GBM	FGFR1OP	SMAD2	co-occurrence	464.75	3.47205e-33	25	3	5	428
SKCM	MUC16	FAT3	co-occurrence	14.1497	4.94161e-33	234	12	312	244
UCEC	RGPD3	SETD2	co-occurrence	37.688	6.28345e-33	49	27	18	400
COADREAD	KMT2D	NCOR2	co-occurrence	9.85833	6.60426e-33	77	74	143	1364
UCEC	BIRC6	CHD2	co-occurrence	32.042	6.78607e-33	54	17	36	387
UCEC	APC	RGPD3	co-occurrence	36.3763	7.44698e-33	50	17	30	397
UCEC	CACNA1D	RGPD3	co-occurrence	35.5363	7.53598e-33	51	16	33	394
GBM	BCLAF1	PRDM2	co-occurrence	179.111	7.72534e-33	30	5	11	415
UCEC	IRS4	TET1	co-occurrence	39.1806	7.86208e-33	48	17	27	402
UCEC	APC	ATRX	co-occurrence	27.0773	8.98613e-33	58	35	22	379
UCEC	CCND2	MAF	co-occurrence	49.6196	1.00763e-32	43	22	15	414
UCEC	RNF213	SETD2	co-occurrence	27.9474	1.11361e-32	58	18	41	377
UCEC	KAT6A	MYO5A	co-occurrence	41.687	1.11522e-32	46	19	22	407
UCEC	CDH11	TET1	co-occurrence	41.687	1.11522e-32	46	19	22	407
COADREAD	FAT4	MUC16	co-occurrence	4.84557	1.15927e-32	166	237	158	1097
GBM	CEP89	MAF	co-occurrence	382.5	1.17549e-32	26	2	9	424
UCEC	RGPD3	ROS1	co-occurrence	37.975	1.23926e-32	48	25	19	402
UCEC	RGPD3	KDR	co-occurrence	59.1111	1.28386e-32	41	10	26	417
UCEC	BIRC6	NF1	co-occurrence	24.1542	1.2875e-32	61	31	29	373
GBM	BCLAF1	WIF1	co-occurrence	289.31	1.32689e-32	28	2	13	418
GBM	MAP3K1	WIF1	co-occurrence	289.31	1.32689e-32	28	2	13	418
GBM	FGFR1OP	ROBO2	co-occurrence	289.31	1.32689e-32	28	13	2	418
UCEC	KAT6A	NIN	co-occurrence	43.6574	1.39494e-32	45	17	23	409
COADREAD	KMT2D	TRRAP	co-occurrence	8.36526	1.51721e-32	86	102	134	1336
UCEC	NTRK3	ARHGEF12	co-occurrence	46.35	1.51885e-32	44	15	24	411
UCEC	ARHGEF12	CDH11	co-occurrence	46.35	1.51885e-32	44	24	15	411
UCEC	KIT	PDGFRA	co-occurrence	48.0526	1.52505e-32	43	19	18	414
UCEC	PDGFRA	ZEB1	co-occurrence	48.0526	1.52505e-32	43	18	19	414
UCEC	MYO5A	TSHR	co-occurrence	69.465	1.66449e-32	39	8	26	421
COADREAD	NCOR2	RNF213	co-occurrence	10.1932	1.92924e-32	73	126	78	1381
UCEC	ARHGAP5	SETD2	co-occurrence	35.7143	2.10965e-32	49	27	19	399
UCEC	CDH11	ERBB4	co-occurrence	38.419	2.35341e-32	47	22	21	404
STAD	LRP1B	ROBO2	co-occurrence	13.4191	2.36657e-32	107	20	150	393
UCEC	RNF213	MSH6	co-occurrence	41.0694	2.41964e-32	51	9	48	386
GBM	FGFR1OP	POT1	co-occurrence	370.933	2.4893e-32	25	4	5	427
GBM	GNAQ	WIF1	co-occurrence	370.933	2.4893e-32	25	5	4	427
GBM	FGFR1OP	SET	co-occurrence	511.905	2.52579e-32	24	2	6	429
GBM	MAF	MAP3K1	co-occurrence	392	2.72095e-32	27	14	1	419
UCEC	BRCA2	CDH11	co-occurrence	33.4771	2.7862e-32	51	17	33	393
UCEC	GRIN2A	POLE	co-occurrence	33.4771	2.7862e-32	51	33	17	393
UCEC	APC	CHD2	co-occurrence	32.6032	2.83833e-32	51	20	29	394
COADREAD	MYH11	ZFHX3	co-occurrence	10.5549	2.91995e-32	73	164	57	1364
COADREAD	AKAP9	TRRAP	co-occurrence	12.2373	3.11779e-32	64	124	59	1411
UCEC	NBEA	CHD2	co-occurrence	30.0392	3.14987e-32	55	16	41	382
UCEC	ATRX	POLE	co-occurrence	24.8571	3.3481e-32	59	25	34	376
UCEC	KMT2A	NCOR1	co-occurrence	30.8121	3.41391e-32	52	25	25	392
GBM	BCLAF1	BCR	co-occurrence	133.495	3.52561e-32	31	8	10	412
UCEC	CHD2	POLE	co-occurrence	31.4788	3.56496e-32	52	32	19	391
UCEC	AKAP9	ERBB4	co-occurrence	31.6018	3.6198e-32	53	16	38	387
UCEC	ERBB4	PDGFRA	co-occurrence	41.8089	3.85416e-32	45	17	24	408
UCEC	APC	POLE	co-occurrence	27.7128	3.85964e-32	55	29	25	385
UCEC	NCOR1	USP9X	co-occurrence	26.9109	3.86837e-32	57	38	20	379
UCEC	NCOR1	RNF213	co-occurrence	26.4798	4.07847e-32	58	41	19	376
UCEC	BRCA2	KMT2A	co-occurrence	28.6828	4.14541e-32	54	23	30	387
STAD	CSMD3	ERBB4	co-occurrence	10.2709	4.20856e-32	121	34	130	385
GBM	BCR	GNAQ	co-occurrence	302.256	4.28096e-32	27	2	12	420
GBM	BCR	POT1	co-occurrence	302.256	4.28096e-32	27	2	12	420
UCEC	ZMYM3	ERBB4	co-occurrence	35.8145	4.42864e-32	48	21	24	401
UCEC	ROS1	TET1	co-occurrence	37.8012	4.47917e-32	47	18	26	403
UCEC	NTRK3	ATRX	co-occurrence	31.8567	4.68331e-32	53	40	15	386
STAD	DCC	ERBB4	co-occurrence	11.9119	4.82696e-32	87	68	49	466
UCEC	ATRX	SETD2	co-occurrence	27.2857	5.64019e-32	56	20	37	381
UCEC	RGPD3	CHD2	co-occurrence	36.9371	6.27071e-32	47	24	20	403
UCEC	ANK1	ZEB1	co-occurrence	38.9818	6.48576e-32	47	14	32	401
UCEC	PDGFRA	TRIM33	co-occurrence	47.3228	7.33784e-32	42	17	20	415
UCEC	APC	FAT1	co-occurrence	24.0815	7.72728e-32	64	56	16	358
LUAD	CSMD3	CTNND2	co-occurrence	8.46652	8.13237e-32	110	40	274	859
UCEC	APC	MET	co-occurrence	41.6286	9.02282e-32	46	12	34	402
COADREAD	KMT2C	FAT1	co-occurrence	7.41584	9.0385e-32	93	122	134	1309
GBM	CLIP1	BCR	co-occurrence	406.929	9.76658e-32	26	13	1	421
UCEC	KAT6A	RGPD3	co-occurrence	37.7115	1.05929e-31	46	21	22	405
UCEC	CDH11	USP6	co-occurrence	37.7115	1.05929e-31	46	21	22	405
UCEC	EZH2	POLE	co-occurrence	77.7	1.10043e-31	41	43	4	406
GBM	BCR	CEP89	co-occurrence	162.468	1.10705e-31	29	6	10	416
GBM	CEP89	GNAQ	co-occurrence	286.2	1.11357e-31	26	3	9	423
GBM	CEP89	POT1	co-occurrence	286.2	1.11357e-31	26	3	9	423
STAD	ALK	CTNND2	co-occurrence	19.577	1.15947e-31	61	65	24	520
GBM	BCR	LASP1	co-occurrence	733.2	1.1599e-31	25	0	14	422
UCEC	NBEA	RGPD3	co-occurrence	31.5	1.18621e-31	53	14	43	384
UCEC	FAT4	CDH11	co-occurrence	31.6628	1.35405e-31	58	10	61	365
UCEC	BIRC6	GRIN2A	co-occurrence	31.0965	1.35593e-31	52	16	38	388
UCEC	BIRC6	KAT6A	co-occurrence	31.0965	1.35593e-31	52	16	38	388
UCEC	BIRC6	CDH11	co-occurrence	31.0965	1.35593e-31	52	16	38	388
COADREAD	RNF213	ZFHX3	co-occurrence	7.54465	1.43776e-31	91	146	108	1313
STAD	CNTNAP2	CSMD3	co-occurrence	9.45	1.61998e-31	125	126	39	380
UCEC	BCLAF1	POLE	co-occurrence	34.375	1.79825e-31	49	35	15	395
UCEC	BIRC6	ZNF521	co-occurrence	43.2	1.80515e-31	47	9	43	395
UCEC	KAT6A	KIT	co-occurrence	41	1.82921e-31	44	17	24	409
UCEC	ATRX	STAG2	co-occurrence	29.9053	1.83378e-31	53	16	40	385
UCEC	KMT2A	ATRX	co-occurrence	25.9773	1.8885e-31	56	37	21	380
UCEC	CACNA1D	USP9X	co-occurrence	23.3888	2.09113e-31	59	36	25	374
UCEC	FAT1	PDGFRA	co-occurrence	39.0303	2.09456e-31	55	7	65	367
UCEC	NBEA	MYO5A	co-occurrence	32.473	2.15522e-31	52	13	44	385
UCEC	CDH11	USP9X	co-occurrence	30.218	2.25384e-31	53	42	15	384
COADREAD	KMT2D	FAT1	co-occurrence	7.44492	2.31308e-31	91	124	129	1314
UCEC	PTPN13	SETD2	co-occurrence	33.7931	2.32183e-31	48	28	19	399
UCEC	MSH6	PDGFRA	co-occurrence	44.7243	2.33626e-31	42	20	18	414
UCEC	CHD2	IRS4	co-occurrence	32.0451	2.41866e-31	49	26	22	397
UCEC	APC	SETD2	co-occurrence	28.5834	2.48005e-31	52	24	28	390
UCEC	RGPD3	ARHGEF12	co-occurrence	42.6541	2.62752e-31	43	16	24	411
UCEC	ATRX	NF1	co-occurrence	21.7822	2.66134e-31	61	31	32	370
UCEC	CHD2	NCOA1	co-occurrence	38.5226	2.72096e-31	45	17	26	406
UCEC	MAP3K13	RNF213	co-occurrence	50.4582	3.0468e-31	47	52	6	389
UCEC	ATR	MSH6	co-occurrence	41.963	3.26971e-31	43	17	23	411
UCEC	RNF213	CHD2	co-occurrence	27.817	3.30576e-31	55	16	44	379
GBM	GNAQ	LASP1	co-occurrence	492.571	3.40435e-31	23	2	6	430
UCEC	ARHGAP5	PTCH1	co-occurrence	32.0161	3.58384e-31	49	30	19	396
GBM	MAP3K1	POT1	co-occurrence	260.711	3.82239e-31	27	2	14	418
UCEC	CDH10	CHD2	co-occurrence	32.6667	3.88213e-31	48	23	24	399
UCEC	ATRX	TRIP11	co-occurrence	53.1079	4.12466e-31	45	6	48	395
UCEC	CHD2	TRIP11	co-occurrence	50.9912	4.14906e-31	41	10	30	413
GBM	BCR	WIF1	co-occurrence	226.154	4.16632e-31	27	3	12	419
UCEC	KDR	NCOA1	co-occurrence	53.9744	4.29779e-31	39	23	12	420
UCEC	CDH11	MYO5A	co-occurrence	37.1468	4.55178e-31	45	20	23	406
UCEC	TRIM33	USP9X	co-occurrence	37.7176	4.78468e-31	49	46	10	389
UCEC	MET	MYO5A	co-occurrence	43.6324	4.8873e-31	42	23	16	413
UCEC	POLE	ZNF479	co-occurrence	52.9048	4.99012e-31	43	7	41	403
GBM	NOTCH2	FGFR1OP	co-occurrence	416.433	5.04998e-31	30	0	29	402
UCEC	CHD2	ERBB4	co-occurrence	33.5583	5.68702e-31	47	22	24	401
UCEC	FAT4	RNF213	co-occurrence	17.6327	5.72388e-31	71	28	48	347
LUAD	CSMD3	FAT3	co-occurrence	5.5063	5.84029e-31	152	95	232	804
UCEC	NTRK3	NCOA1	co-occurrence	38.7474	5.95964e-31	44	18	24	408
GBM	BCLAF1	MAP3K1	co-occurrence	108.694	6.13277e-31	31	10	10	410
GBM	MAP3K1	ROBO2	co-occurrence	108.694	6.13277e-31	31	10	10	410
UCEC	NCOR1	FAT1	co-occurrence	24.0254	6.13361e-31	62	58	15	359
COADREAD	CSMD3	NCOR2	co-occurrence	8.45126	6.31124e-31	83	68	189	1318
COADREAD	ACVR2A	BRAF	co-occurrence	10.283	6.47221e-31	70	157	59	1372
COADREAD	RNF213	PDE4DIP	co-occurrence	8.62753	6.54055e-31	78	101	121	1358
UCEC	GRIN2A	NF1	co-occurrence	29.4275	6.72298e-31	52	40	16	386
UCEC	BRCA2	TET1	co-occurrence	32.2712	6.72343e-31	49	16	35	394
UCEC	RANBP2	POLE	co-occurrence	24.1568	6.75152e-31	56	28	30	380
UCEC	PDGFRA	SETD2	co-occurrence	35.9412	6.8734e-31	46	30	16	402
UCEC	NBEA	SETD2	co-occurrence	25.0906	7.01523e-31	56	20	40	378
UCEC	KIT	NIN	co-occurrence	42.3857	7.16349e-31	42	20	19	413
UCEC	GRIN2A	SETD2	co-occurrence	32.1034	7.3879e-31	48	28	20	398
UCEC	NTRK3	SETD2	co-occurrence	32.1034	7.3879e-31	48	28	20	398
UCEC	CDH11	SETD2	co-occurrence	32.1034	7.3879e-31	48	28	20	398
UCEC	ATRX	MYO5A	co-occurrence	31.2806	7.5783e-31	51	14	42	387
GBM	LASP1	MAP3K1	co-occurrence	643.882	7.92595e-31	25	16	0	420
UCEC	TP63	ARHGAP5	co-occurrence	34.3986	8.85736e-31	46	22	23	403
UCEC	CDH11	POLE	co-occurrence	30.1398	9.15432e-31	50	34	18	392
UCEC	NSD1	TET1	co-occurrence	30.9301	9.27406e-31	52	13	46	383
UCEC	ATRX	MET	co-occurrence	37.9605	9.38601e-31	48	10	45	391
UCEC	MSH6	POLE	co-occurrence	35.9098	9.71895e-31	47	37	13	397
GBM	MUC4	PRDM2	co-occurrence	184.932	9.79007e-31	34	1	36	390
UCEC	ATR	KIT	co-occurrence	39.6579	1.05076e-30	43	18	23	410
UCEC	CHD2	ROS1	co-occurrence	31.3317	1.07317e-30	48	25	23	398
UCEC	ATRX	ROS1	co-occurrence	26.3313	1.07928e-30	54	19	39	382
UCEC	NRG1	PDGFRA	co-occurrence	44.1212	1.08608e-30	41	21	17	415
UCEC	RGPD3	RNF213	co-occurrence	29.2596	1.10307e-30	53	46	14	381
UCEC	TET1	TSHR	co-occurrence	58.6393	1.12748e-30	38	9	27	420
UCEC	ERBB4	PTCH1	co-occurrence	30.4147	1.15122e-30	49	30	20	395
STAD	CTNND2	PTPRT	co-occurrence	11.5865	1.18736e-30	85	81	41	463
UCEC	RNF213	FAT1	co-occurrence	17.2303	1.29884e-30	71	49	28	346
COADREAD	MUC16	RNF213	co-occurrence	6.11306	1.31127e-30	119	80	284	1175
COADREAD	RNF213	KIAA1549	co-occurrence	12.5557	1.32777e-30	60	48	139	1411
GBM	BCR	SMAD2	co-occurrence	270.643	1.32789e-30	26	2	13	420
GBM	CEP89	MAP3K1	co-occurrence	136.813	1.33788e-30	29	12	6	414
GBM	PRDM2	ROBO2	co-occurrence	136.813	1.33788e-30	29	12	6	414
GBM	BCLAF1	CEP89	co-occurrence	136.813	1.33788e-30	29	6	12	414
UCEC	RNF213	MET	co-occurrence	37.9412	1.35172e-30	49	9	50	386
UCEC	ARHGAP5	TNC	co-occurrence	35.3712	1.35565e-30	45	21	23	405
GBM	CEP89	LASP1	co-occurrence	443.75	1.3681e-30	24	1	11	425
UCEC	RANBP2	RGPD3	co-occurrence	30.018	1.40339e-30	50	17	36	391
UCEC	KAT6A	ROS1	co-occurrence	32.404	1.40458e-30	47	26	21	400
UCEC	CDH11	ROS1	co-occurrence	32.404	1.40458e-30	47	26	21	400
UCEC	ATRX	ZNF521	co-occurrence	40.1362	1.44436e-30	47	9	46	392
GBM	CHST11	LASP1	co-occurrence	430	1.45254e-30	23	2	7	429
GBM	LIFR	FGFR1OP	co-occurrence	430	1.45254e-30	23	7	2	429
UCEC	KAT6A	ATRX	co-occurrence	28.6527	1.46557e-30	52	41	16	385
UCEC	ATRX	CDH11	co-occurrence	28.6527	1.46557e-30	52	16	41	385
GBM	PIM1	FGFR1OP	co-occurrence	305.714	1.54935e-30	24	6	4	427
GBM	MAF	WIF1	co-occurrence	305.714	1.54935e-30	24	6	4	427
UCEC	ERBB4	NIN	co-occurrence	37.166	1.57703e-30	44	18	25	407
UCEC	APC	RNF213	co-occurrence	22.8427	1.60354e-30	58	41	22	373
UCEC	ATM	FAT3	co-occurrence	17.7515	1.63178e-30	68	42	31	353
UCEC	RNF213	FAT3	co-occurrence	17.7515	1.63178e-30	68	42	31	353
UCEC	MYO5A	ROS1	co-occurrence	33.8232	1.65879e-30	46	27	19	402
UCEC	CDH11	KDR	co-occurrence	49.0115	1.75439e-30	40	11	28	415
UCEC	FAT4	SETD2	co-occurrence	23.7097	1.79296e-30	61	15	58	360
GBM	GNAQ	POT1	co-occurrence	297.222	1.79326e-30	24	5	5	427
UCEC	KMT2A	NTRK3	co-occurrence	30.9556	1.86986e-30	48	20	29	397
UCEC	TET1	ZNF521	co-occurrence	43.575	1.91369e-30	41	15	24	414
UCEC	ANK1	ATRX	co-occurrence	23.6875	1.91647e-30	56	37	23	378
UCEC	BCORL1	FAT4	co-occurrence	17.7923	1.99604e-30	69	50	26	349
UCEC	FAT3	SETD2	co-occurrence	23.5897	2.03326e-30	59	17	51	367
UCEC	RANBP2	NIN	co-occurrence	33.0855	2.0784e-30	48	14	38	394
UCEC	AKAP9	LRP1B	co-occurrence	19.5929	2.08615e-30	63	40	28	363
UCEC	MET	POLE	co-occurrence	36.9882	2.10176e-30	46	38	12	398
COADREAD	BRAF	TRRAP	co-occurrence	7.68518	2.12671e-30	85	103	142	1328
UCEC	RANBP2	ROS1	co-occurrence	26.7065	2.24741e-30	52	21	34	387
UCEC	RGPD3	CTNNA2	co-occurrence	33.1136	2.26922e-30	46	25	21	402
UCEC	GRIN2A	MSH6	co-occurrence	38.547	2.29391e-30	43	17	25	409
UCEC	CHD2	TSHR	co-occurrence	56.0269	2.35538e-30	39	8	32	415
UCEC	FAM135B	POLE	co-occurrence	23.7689	2.35647e-30	55	29	29	381
UCEC	ATR	POLE	co-occurrence	30.4012	2.40186e-30	49	35	17	393
UCEC	KIT	ZNF479	co-occurrence	52.75	2.42161e-30	38	12	23	421
UCEC	RANBP2	SETD2	co-occurrence	25.5441	2.42747e-30	53	23	33	385
UCEC	BIRC6	MYO5A	co-occurrence	30.3201	2.47376e-30	50	15	40	389
UCEC	KIT	PTCH1	co-occurrence	34.6452	2.47712e-30	46	33	15	400
UCEC	RANBP2	RNF213	co-occurrence	20.8981	2.76121e-30	60	39	26	369
UCEC	KDR	POLE	co-occurrence	46.9101	2.89433e-30	43	41	8	402
COADREAD	NCOR2	ZFHX3	co-occurrence	8.70758	2.89669e-30	77	160	74	1347
UCEC	EZH2	MSH6	co-occurrence	63.048	2.89814e-30	36	24	9	425
UCEC	ERBB4	POLE	co-occurrence	28.56	3.06473e-30	50	34	19	391
UCEC	BIRC6	SETD2	co-occurrence	24.7532	3.07297e-30	54	22	36	382
UCEC	CHD2	ZEB1	co-occurrence	36.3393	3.17184e-30	44	17	27	406
UCEC	ATRX	ZNF479	co-occurrence	50.9143	3.30004e-30	44	6	49	395
COADREAD	RNF213	FAT3	co-occurrence	7.11169	3.38541e-30	91	154	108	1305
UCEC	NIN	TRIM33	co-occurrence	41.6986	3.39278e-30	41	18	21	414
GBM	FGFR1OP	MACC1	co-occurrence	230.208	3.41101e-30	25	7	5	424
STAD	NBEA	ERBB4	co-occurrence	10.1048	3.46888e-30	92	63	64	451
UCEC	BIRC6	PTCH1	co-occurrence	23.7067	3.47657e-30	55	24	35	380
UCEC	KDR	MSH6	co-occurrence	51.1118	3.50351e-30	38	22	13	421
UCEC	RGPD3	PTCH1	co-occurrence	30.3953	3.56284e-30	48	31	19	396
UCEC	FOXP1	RALGDS	co-occurrence	64.381	3.57974e-30	38	6	35	415
UCEC	FAT4	ATRX	co-occurrence	17.9135	3.60177e-30	68	25	51	350
UCEC	POLQ	TPR	co-occurrence	31.1688	3.66194e-30	47	27	21	399
COADREAD	RNF213	UBR5	co-occurrence	10.403	3.66659e-30	66	66	133	1393
GBM	CHST11	ROBO2	co-occurrence	195.067	3.70297e-30	27	14	3	417
UCEC	NTRK3	RGPD3	co-occurrence	33.75	3.91189e-30	45	22	23	404
UCEC	NTRK3	PTPN13	co-occurrence	33.75	3.91189e-30	45	22	23	404
UCEC	POLQ	RGPD3	co-occurrence	33.75	3.91189e-30	45	22	23	404
UCEC	ERBB4	KDR	co-occurrence	47.2639	4.0693e-30	40	11	29	414
UCEC	STAG2	TRIP11	co-occurrence	47.2639	4.0693e-30	40	11	29	414
UCEC	BIRC6	NTRK3	co-occurrence	28.0222	4.14059e-30	51	17	39	387
UCEC	BIRC6	ARHGAP5	co-occurrence	28.0222	4.14059e-30	51	17	39	387
UCEC	ERBB4	ROS1	co-occurrence	30.9179	4.14246e-30	47	26	22	399
UCEC	CBLB	CDH10	co-occurrence	45.0625	4.14682e-30	41	31	11	411
STAD	ERBB4	GPC5	co-occurrence	12.8601	4.16001e-30	76	35	79	480
UCEC	ATR	TRIM33	co-occurrence	39.3689	4.25354e-30	42	17	24	411
GBM	BCR	ROBO2	co-occurrence	106.433	4.55616e-30	30	11	9	411
UCEC	TRRAP	ZEB1	co-occurrence	32.725	4.8114e-30	50	11	49	384
UCEC	KAT6A	RANBP2	co-occurrence	28.3656	4.86411e-30	50	36	18	390
UCEC	RANBP2	ARHGAP5	co-occurrence	28.3656	4.86411e-30	50	18	36	390
UCEC	RANBP2	CDH11	co-occurrence	28.3656	4.86411e-30	50	18	36	390
UCEC	NUP98	TET1	co-occurrence	38.8509	5.08645e-30	42	23	18	411
UCEC	RNF213	CAMTA1	co-occurrence	21.8323	5.09839e-30	58	23	41	372
UCEC	NCOR2	ZFHX3	co-occurrence	23.1923	5.12175e-30	66	75	12	341
UCEC	ATR	ROS1	co-occurrence	32.1327	5.13735e-30	46	27	20	401
UCEC	NSD1	PTCH1	co-occurrence	22.5155	5.16321e-30	57	22	41	374
STAD	ERBB4	PTPRT	co-occurrence	9.72678	5.52164e-30	95	71	60	444
UCEC	FLNA	SETD2	co-occurrence	24.75	5.86858e-30	53	23	34	384
UCEC	RGPD3	CDH10	co-occurrence	31.8081	5.97923e-30	46	26	21	401
LUAD	CSMD3	CDH10	co-occurrence	7.16049	6.00507e-30	115	50	269	849
UCEC	RGPD3	TET1	co-occurrence	34.6875	6.13609e-30	44	21	23	406
UCEC	RANBP2	CHD2	co-occurrence	26.7566	6.13693e-30	51	20	35	388
COADREAD	KMT2D	RNF43	co-occurrence	8.42385	6.42512e-30	77	86	143	1352
UCEC	ATM	POLE	co-occurrence	20.8818	6.67652e-30	59	25	40	370
LUAD	FAT3	LRP1B	co-occurrence	5.41578	6.85405e-30	142	206	105	830
COADREAD	MUC16	PRDM2	co-occurrence	14.6322	7.09766e-30	70	17	333	1238
UCEC	SETD2	ZEB1	co-occurrence	34.0772	7.1333e-30	45	16	31	402
UCEC	NCOR1	RANBP2	co-occurrence	24.4588	7.18575e-30	53	33	24	384
GBM	NOTCH2	GNAQ	co-occurrence	390	7.27197e-30	29	0	30	402
UCEC	ARHGAP5	LATS2	co-occurrence	36.4291	7.33682e-30	43	18	25	408
UCEC	CDH11	EPHA7	co-occurrence	36.4291	7.33682e-30	43	18	25	408
COADREAD	NCOR2	RNF43	co-occurrence	10.4074	7.44798e-30	64	99	87	1408
UCEC	NF1	POLE	co-occurrence	21.6349	7.62416e-30	57	27	35	375
UCEC	BIRC6	STAG1	co-occurrence	37.5051	7.64242e-30	46	10	44	394
UCEC	CDH11	FAT1	co-occurrence	27.4896	7.80762e-30	57	63	11	363
UCEC	BCORL1	KMT2D	co-occurrence	17.0128	8.06476e-30	76	73	19	326
UCEC	APC	ROS1	co-occurrence	26.871	8.16805e-30	50	23	30	391
UCEC	KMT2D	ZFHX3	co-occurrence	11.754	8.2239e-30	96	45	53	300
UCEC	BRCA2	RGPD3	co-occurrence	28.7281	8.22483e-30	49	18	35	392
UCEC	POLE	PTPN13	co-occurrence	28.7281	8.22483e-30	49	18	35	392
UCEC	RGPD3	FAM135B	co-occurrence	28.7281	8.22483e-30	49	35	18	392
UCEC	POLE	TBL1XR1	co-occurrence	40.0111	8.35673e-30	44	10	40	400
UCEC	DROSHA	POLE	co-occurrence	40.0111	8.35673e-30	44	40	10	400
UCEC	APC	KDR	co-occurrence	44.7641	8.3957e-30	42	9	38	405
UCEC	KAT6A	MET	co-occurrence	38.5033	8.42751e-30	42	16	26	410
UCEC	CDH11	MET	co-occurrence	38.5033	8.42751e-30	42	16	26	410
UCEC	APC	ZNF521	co-occurrence	37.7027	8.60206e-30	44	12	36	402
UCEC	NIN	PRDM2	co-occurrence	35.992	8.6829e-30	43	24	19	408
UCEC	RNF213	TRRAP	co-occurrence	18.1057	8.69855e-30	64	35	35	360
UCEC	BRCA2	ARHGEF12	co-occurrence	34.2601	8.72603e-30	46	13	38	397
GBM	CHST11	POT1	co-occurrence	254.167	8.86674e-30	24	5	6	426
UCEC	MUC16	FAT1	co-occurrence	13.0608	9.00642e-30	90	30	68	306
UCEC	KDR	ZEB1	co-occurrence	48.8661	9.0212e-30	38	23	13	420
UCEC	MAP3K13	SETD2	co-occurrence	41.7714	9.14679e-30	42	34	11	407
UCEC	IGF2BP2	SETD2	co-occurrence	41.7714	9.14679e-30	42	34	11	407
UCEC	ARHGAP5	IRS4	co-occurrence	30.0188	9.32953e-30	47	28	21	398
UCEC	BIRC6	KMT2A	co-occurrence	23.6599	9.41938e-30	54	23	36	381
UCEC	FLNA	MSH6	co-occurrence	33.0314	9.48549e-30	47	13	40	394
STAD	CNTNAP2	ROBO2	co-occurrence	11.0662	9.90162e-30	84	43	80	463
UCEC	CHD2	NIN	co-occurrence	34.3421	1.02601e-29	44	18	27	405
UCEC	CHD2	PDGFRA	co-occurrence	34.3421	1.02601e-29	44	18	27	405
UCEC	BCLAF1	TET1	co-occurrence	35.5652	1.02647e-29	43	22	21	408
GBM	BCLAF1	MAF	co-occurrence	235.688	1.02757e-29	26	2	15	418
GBM	BCLAF1	SMAD2	co-occurrence	235.688	1.02757e-29	26	2	15	418
GBM	MAF	ROBO2	co-occurrence	235.688	1.02757e-29	26	15	2	418
UCEC	PTCH1	USP9X	co-occurrence	22.3844	1.02847e-29	56	39	23	376
UCEC	DCC	SETD2	co-occurrence	24.8618	1.05244e-29	52	24	32	386
UCEC	KMT2A	SETD2	co-occurrence	26.4444	1.06113e-29	50	26	27	391
UCEC	CUX1	SETD2	co-occurrence	26.4444	1.06113e-29	50	26	27	391
UCEC	ERBB4	PTPN13	co-occurrence	32.32	1.06795e-29	45	22	24	403
UCEC	GRIN2A	NTRK3	co-occurrence	32.2639	1.09572e-29	45	23	23	403
UCEC	KAT6A	CDH11	co-occurrence	32.2639	1.09572e-29	45	23	23	403
UCEC	NTRK3	POLQ	co-occurrence	32.2639	1.09572e-29	45	23	23	403
UCEC	ARHGAP5	CDH11	co-occurrence	32.2639	1.09572e-29	45	23	23	403
UCEC	TRIM33	USP6	co-occurrence	37.7628	1.09581e-29	42	25	17	410
UCEC	ATRX	NIN	co-occurrence	30.873	1.12616e-29	49	13	44	388
UCEC	ATRX	PTPN13	co-occurrence	27.4583	1.14106e-29	51	16	42	385
UCEC	RGPD3	CLTC	co-occurrence	43.4056	1.15801e-29	40	13	27	414
UCEC	NBEA	PTPRB	co-occurrence	24.3023	1.1644e-29	54	19	42	379
UCEC	NBEA	ROS1	co-occurrence	24.3023	1.1644e-29	54	19	42	379
GBM	NOTCH2	CEP89	co-occurrence	117.857	1.19833e-29	32	3	27	399
GBM	NOTCH2	PRDM2	co-occurrence	117.857	1.19833e-29	32	3	27	399
UCEC	JAK2	KDR	co-occurrence	70.6029	1.2004e-29	33	18	10	433
GBM	CHST11	SET	co-occurrence	321.75	1.2395e-29	23	3	7	428
SKCM	MUC16	LRP1B	co-occurrence	6.32087	1.282e-29	342	53	204	203
GBM	PDE4DIP	PRDM2	co-occurrence	131.333	1.29261e-29	33	2	33	393
UCEC	GRIN2A	TSHR	co-occurrence	52.5871	1.3081e-29	38	9	30	417
UCEC	NUP98	TNC	co-occurrence	37.2063	1.34155e-29	42	24	18	410
UCEC	NBEA	FAT1	co-occurrence	16.7308	1.36041e-29	69	51	27	347
COADREAD	MYH9	NCOR2	co-occurrence	12.3913	1.42745e-29	56	95	68	1439
UCEC	BIRC6	ERBB4	co-occurrence	26.4789	1.44492e-29	51	18	39	386
UCEC	NIN	POLE	co-occurrence	31.2632	1.47033e-29	47	37	15	395
UCEC	PDGFRA	POLE	co-occurrence	31.2632	1.47033e-29	47	37	15	395
UCEC	RGPD3	CYLD	co-occurrence	57.2043	1.49003e-29	37	8	30	419
UCEC	LRP1B	PDE4DIP	co-occurrence	16.4553	1.53108e-29	68	40	35	351
UCEC	FOXO4	PTCH1	co-occurrence	35.9821	1.61021e-29	44	35	13	402
UCEC	NF1	SETD2	co-occurrence	23.3612	1.63959e-29	54	22	38	380
UCEC	NTRK3	MYO5A	co-occurrence	33.2182	1.65511e-29	44	21	24	405
UCEC	NONO	ZNF479	co-occurrence	68.3148	1.66918e-29	33	17	11	433
UCEC	ATRX	LRP1B	co-occurrence	18.2282	1.67059e-29	63	40	30	361
UCEC	LARP4B	PDGFRA	co-occurrence	36.5901	1.68724e-29	42	20	22	410
UCEC	ATRX	CAMTA1	co-occurrence	21.75	1.72328e-29	56	25	37	376
UCEC	RGPD3	TNC	co-occurrence	33.0978	1.7445e-29	44	22	23	405
UCEC	ATR	RGPD3	co-occurrence	33.0978	1.7445e-29	44	23	22	405
UCEC	CASP8	ROS1	co-occurrence	36.1048	1.74912e-29	43	30	15	406
UCEC	TPR	USP9X	co-occurrence	23.6961	1.78833e-29	54	41	20	379
UCEC	ROBO2	ROS1	co-occurrence	31.9621	1.80577e-29	45	28	19	402
COADREAD	CACNA1D	RNF213	co-occurrence	10.7216	1.80578e-29	63	136	60	1399
UCEC	KMT2A	RGPD3	co-occurrence	29.3456	1.88187e-29	47	20	30	397
UCEC	ROS1	ZEB1	co-occurrence	33.75	1.89505e-29	44	17	29	404
UCEC	APC	KMT2A	co-occurrence	24.9728	1.92154e-29	51	26	29	388
UCEC	CHD2	SETD2	co-occurrence	27.8793	1.95248e-29	48	28	23	395
UCEC	KMT2A	MAP3K13	co-occurrence	40.5116	1.96069e-29	42	11	35	406
GBM	BCLAF1	SET	co-occurrence	321.176	1.98803e-29	25	1	16	419
UCEC	CAMTA1	PTPN13	co-occurrence	28.4632	1.99478e-29	48	19	33	394
UCEC	ETV1	NIN	co-occurrence	43.5417	2.00448e-29	39	23	15	417
UCEC	ETV1	PDGFRA	co-occurrence	43.5417	2.00448e-29	39	23	15	417
UCEC	SETD2	TRIM33	co-occurrence	34.4318	2.05356e-29	44	15	32	403
UCEC	CHD2	KDR	co-occurrence	44.0964	2.06633e-29	40	11	31	412
UCEC	ERBB4	PHF6	co-occurrence	37.0378	2.07485e-29	42	16	27	409
UCEC	TRIM33	TSHR	co-occurrence	54.6007	2.09916e-29	36	11	23	424
UCEC	KDR	SETD2	co-occurrence	43.3788	2.10045e-29	41	35	10	408
UCEC	SETD2	TRIP11	co-occurrence	43.3788	2.10045e-29	41	10	35	408
STAD	CTNNA2	CTNND2	co-occurrence	11.7862	2.11592e-29	76	50	61	483
UCEC	MYO5A	POLE	co-occurrence	28.988	2.12824e-29	48	36	17	393
UCEC	POLE	TET1	co-occurrence	28.988	2.12824e-29	48	17	36	393
UCEC	ATRX	KDR	co-occurrence	44.4375	2.14505e-29	44	7	49	394
UCEC	NCOR1	AKAP9	co-occurrence	22.977	2.18749e-29	54	37	23	380
UCEC	ROS1	TPR	co-occurrence	27.641	2.23711e-29	48	26	25	395
UCEC	GRIN2A	NIN	co-occurrence	34.5231	2.25924e-29	43	19	25	407
UCEC	ARHGAP5	PDGFRA	co-occurrence	34.5231	2.25924e-29	43	19	25	407
UCEC	KAT6A	SETD2	co-occurrence	28.9455	2.32524e-29	47	29	21	397
UCEC	FAT4	RGPD3	co-occurrence	27.0898	2.40036e-29	56	11	63	364
UCEC	NIN	SETD2	co-occurrence	32.1042	2.41961e-29	45	31	17	401
UCEC	APC	AKAP9	co-occurrence	22.0624	2.42326e-29	55	36	25	378
UCEC	CLTCL1	TET1	co-occurrence	40.9014	2.46378e-29	40	25	15	414
COADREAD	RNF213	DCC	co-occurrence	12.2311	2.47567e-29	58	47	141	1412
UCEC	KMT2C	ROS1	co-occurrence	23.2903	2.56357e-29	59	14	61	360
UCEC	AFF1	CHD2	co-occurrence	31.2088	2.56922e-29	45	26	21	402
LUAD	MUC16	CDH10	co-occurrence	7.08387	2.57831e-29	121	44	309	809
GBM	MACC1	PRDM2	co-occurrence	162.386	2.59845e-29	26	9	6	420
UCEC	FAT4	TET1	co-occurrence	28.6657	2.62262e-29	55	10	64	365
UCEC	PDE4DIP	TET1	co-occurrence	27.8159	2.65121e-29	53	12	55	374
UCEC	APC	ARHGAP5	co-occurrence	27.9293	2.68087e-29	48	20	32	394
UCEC	APC	CDH11	co-occurrence	27.9293	2.68087e-29	48	20	32	394
UCEC	KMT2D	PLAG1	co-occurrence	37.4725	2.70515e-29	59	5	90	340
UCEC	BRCA2	POLQ	co-occurrence	27.2222	2.70754e-29	49	19	35	391
UCEC	CACNA1D	GRIN2A	co-occurrence	27.2222	2.70754e-29	49	19	35	391
UCEC	ARHGAP5	POLE	co-occurrence	27.2222	2.70754e-29	49	35	19	391
UCEC	CDH11	CLTC	co-occurrence	41.8079	2.72896e-29	40	13	28	413
UCEC	GRIN2A	TRIM33	co-occurrence	36.2757	2.75473e-29	42	17	26	409
UCEC	NTRK3	TRIM33	co-occurrence	36.2757	2.75473e-29	42	17	26	409
UCEC	CDH11	TRIM33	co-occurrence	36.2757	2.75473e-29	42	17	26	409
UCEC	ATRX	TSHR	co-occurrence	54.7147	2.79424e-29	42	5	51	396
UCEC	PCM1	TSHR	co-occurrence	56.4396	2.90167e-29	35	12	20	427
UCEC	NF1	ZMYM2	co-occurrence	24.8195	2.96656e-29	52	19	40	383
UCEC	LATS2	PDGFRA	co-occurrence	37.5455	2.96717e-29	41	21	20	412
UCEC	ARHGAP5	ERBB4	co-occurrence	30.8967	2.98413e-29	45	24	23	402
UCEC	ATM	RGPD3	co-occurrence	26.293	3.1715e-29	52	15	47	380
UCEC	CACNA1D	DICER1	co-occurrence	24.7255	3.17579e-29	51	23	33	387
UCEC	CACNA1D	TPR	co-occurrence	24.7255	3.17579e-29	51	23	33	387
UCEC	DICER1	POLE	co-occurrence	24.7255	3.17579e-29	51	33	23	387
UCEC	ALK	CHD2	co-occurrence	32.5446	3.19446e-29	44	27	19	404
UCEC	RNF213	ZMYM3	co-occurrence	23.7872	3.23934e-29	54	18	45	377
UCEC	KMT2A	ZNF521	co-occurrence	36.3673	3.2938e-29	43	13	34	404
UCEC	CTNNA2	ROS1	co-occurrence	28.3022	3.29653e-29	47	26	24	397
UCEC	ANK1	ATR	co-occurrence	28.8727	3.41965e-29	47	19	32	396
UCEC	MSH6	TRRAP	co-occurrence	31.4542	3.42711e-29	49	50	11	384
UCEC	NBEA	TRIM33	co-occurrence	32.3333	3.44548e-29	48	11	48	387
UCEC	RGPD3	MSH6	co-occurrence	35.6883	3.44795e-29	42	18	25	409
UCEC	RGPD3	NUP98	co-occurrence	35.6883	3.44795e-29	42	18	25	409
UCEC	MAP3K13	ROS1	co-occurrence	40.1399	3.78459e-29	41	32	12	409
STAD	LRP1B	PTPRT	co-occurrence	8.41353	4.16344e-29	125	41	132	372
UCEC	BCL11A	LATS2	co-occurrence	30.3333	4.28466e-29	48	13	44	389
UCEC	KMT2A	KDR	co-occurrence	42.1032	4.38797e-29	41	10	36	407
COADREAD	RNF213	TRRAP	co-occurrence	7.8755	4.39341e-29	78	110	121	1349
STAD	CNTNAP2	CTNND2	co-occurrence	10.8027	4.40865e-29	83	43	81	463
UCEC	GRIN2A	PTPRB	co-occurrence	29.1925	4.46022e-29	46	27	22	399
UCEC	NTRK3	ROS1	co-occurrence	29.1925	4.46022e-29	46	27	22	399
UCEC	POLQ	ROS1	co-occurrence	29.1925	4.46022e-29	46	27	22	399
UCEC	ATRX	PTCH1	co-occurrence	21.7108	4.46528e-29	55	24	38	377
UCEC	NCOA1	TET1	co-occurrence	34.9802	4.55205e-29	42	23	20	409
UCEC	LIFR	NIN	co-occurrence	34.9802	4.55205e-29	42	20	23	409
UCEC	LIFR	PDGFRA	co-occurrence	34.9802	4.55205e-29	42	20	23	409
UCEC	MYO5A	PDGFRA	co-occurrence	34.9802	4.55205e-29	42	20	23	409
UCEC	GRIN2A	TNC	co-occurrence	31.6957	4.6942e-29	44	22	24	404
UCEC	ATR	POLQ	co-occurrence	31.6957	4.6942e-29	44	24	22	404
GBM	FGFR1OP	PDE4DIP	co-occurrence	331.784	4.71133e-29	30	36	0	395
UCEC	KMT2A	CHD2	co-occurrence	26.8819	4.90535e-29	48	23	29	394
UCEC	NCOR1	CTNNA2	co-occurrence	26.8819	4.90535e-29	48	23	29	394
LUAD	CSMD3	FAM135B	co-occurrence	6.98529	5.00279e-29	113	50	271	849
UCEC	NUP98	TSHR	co-occurrence	52.2933	5.11901e-29	36	11	24	423
UCEC	ATP1A1	CTNNA2	co-occurrence	45.6198	5.32594e-29	39	32	10	413
UCEC	NBEA	NCOR1	co-occurrence	21.8551	5.4766e-29	55	22	41	376
UCEC	MYO5A	PTPRB	co-occurrence	30.3645	5.49553e-29	45	28	20	401
UCEC	ATM	TET1	co-occurrence	27.0259	5.61035e-29	51	14	48	381
UCEC	KMT2A	CDH11	co-occurrence	27.9413	5.67518e-29	47	21	30	396
UCEC	RANBP2	TRRAP	co-occurrence	19.2857	5.68326e-29	59	40	27	368
COADREAD	BRAF	RNF213	co-occurrence	7.08877	5.70612e-29	86	113	141	1318
UCEC	ATRX	PDE4DIP	co-occurrence	17.237	6.04824e-29	64	44	29	357
UCEC	NIN	ROS1	co-occurrence	31.8947	6.1006e-29	44	29	18	403
UCEC	FAT4	TSHR	co-occurrence	76.4622	6.13218e-29	45	2	74	373
UCEC	NTRK3	CAMTA1	co-occurrence	27.0392	6.26964e-29	48	33	20	393
UCEC	ERBB4	SF3B1	co-occurrence	40.3167	6.30015e-29	40	13	29	412
UCEC	CAMTA1	CHD2	co-occurrence	25.8235	6.30107e-29	49	22	32	391
COADREAD	FAT1	TRRAP	co-occurrence	7.51948	6.36776e-29	81	107	134	1336
GBM	BCLAF1	ROBO2	co-occurrence	88.2639	6.45437e-29	30	11	11	409
LUAD	EGFR	KRAS	mutual exclusivity	0.0824571	6.63283e-29	10	334	267	672
UCEC	TRRAP	USP9X	co-occurrence	17.7005	6.63391e-29	62	33	37	362
UCEC	ERBB4	SETD2	co-occurrence	27.6174	6.80756e-29	47	29	22	396
COADREAD	KMT2D	POLE	co-occurrence	9.65121	6.84353e-29	67	62	153	1376
UCEC	ARHGEF12	KDR	co-occurrence	46.4812	6.9072e-29	37	14	22	421
UCEC	ATM	ZNF521	co-occurrence	35.0491	6.9544e-29	47	9	52	386
UCEC	KDM6A	SETD2	co-occurrence	32.3262	7.14774e-29	44	32	16	402
UCEC	ATR	CACNA1D	co-occurrence	27.3926	7.16306e-29	48	36	18	392
UCEC	POLE	PTPRC	co-occurrence	38.1905	7.332e-29	43	10	41	400
UCEC	POLE	SPECC1	co-occurrence	38.1905	7.332e-29	43	10	41	400
UCEC	CLTC	POLE	co-occurrence	38.1905	7.332e-29	43	41	10	400
UCEC	CHD2	PRDM2	co-occurrence	29.7778	7.36027e-29	45	22	26	401
UCEC	GRIN2A	LRP1B	co-occurrence	24.9485	7.3751e-29	53	50	15	376
UCEC	GRIN2A	PDE4DIP	co-occurrence	24.8667	7.9731e-29	54	54	14	372
UCEC	FAT1	SETD2	co-occurrence	21.1176	8.02708e-29	60	16	60	358
UCEC	APC	ERBB4	co-occurrence	26.5923	8.16151e-29	48	21	32	393
GBM	LIFR	BCR	co-occurrence	329.688	8.16953e-29	24	15	1	421
GBM	CLIP1	FGFR1OP	co-occurrence	256.8	8.23766e-29	23	7	4	427
UCEC	CLIP1	NIN	co-occurrence	47.3314	8.24488e-29	37	25	12	420
UCEC	MYO5A	ZNF479	co-occurrence	44.7857	8.37168e-29	38	12	27	417
UCEC	GRIN2A	TRIP11	co-occurrence	42.5641	8.39336e-29	39	12	29	414
UCEC	NBEA	CDH10	co-occurrence	23.3182	8.46741e-29	53	19	43	379
UCEC	MAP3K13	PTCH1	co-occurrence	38.1908	8.60964e-29	42	37	11	404
UCEC	NTRK3	MSH6	co-occurrence	34.2827	8.64717e-29	42	18	26	408
UCEC	DNMT3A	FOXO4	co-occurrence	39.9043	8.92551e-29	39	18	21	416
UCEC	LIFR	MAP3K13	co-occurrence	41.0864	8.9494e-29	39	14	26	415
UCEC	PTEN	TP53	mutual exclusivity	0.101732	8.9781e-29	67	118	263	46
UCEC	NBEA	PDGFRA	co-occurrence	28.7202	9.00754e-29	49	13	47	385
UCEC	SETD2	TSHR	co-occurrence	48.0702	9.09386e-29	39	8	37	410
GBM	MUC4	NOTCH2	co-occurrence	34.7563	9.10485e-29	43	16	27	375
UCEC	IRS4	POLE	co-occurrence	23.6753	9.16102e-29	51	33	24	386
UCEC	BCORL1	ATRX	co-occurrence	18.29	9.3796e-29	60	33	35	366
UCEC	KMT2D	CDH11	co-occurrence	29.5197	9.48985e-29	61	7	88	338
GBM	BCLAF1	POT1	co-occurrence	176.344	9.60193e-29	26	3	15	417
GBM	GNAQ	ROBO2	co-occurrence	176.344	9.60193e-29	26	15	3	417
UCEC	NTRK3	WRN	co-occurrence	38.9264	9.8748e-29	40	14	28	412
UCEC	ARHGAP5	FOXO4	co-occurrence	36.2647	9.89228e-29	41	16	27	410
UCEC	BCLAF1	PTCH1	co-occurrence	28.9567	1.00214e-28	46	33	18	397
UCEC	RANBP2	MAF	co-occurrence	27.3618	1.01856e-28	48	17	38	391
UCEC	BCL11B	MAF	co-occurrence	27.3618	1.01856e-28	48	17	38	391
UCEC	POLE	USP9X	co-occurrence	19.8114	1.01922e-28	57	38	27	372
STAD	NRG1	PTPRT	co-occurrence	10.7877	1.03272e-28	82	84	41	463
UCEC	KIT	PTPN13	co-occurrence	33.8212	1.04479e-28	42	25	19	408
UCEC	RGPD3	EPHA7	co-occurrence	33.8212	1.04479e-28	42	19	25	408
UCEC	RGPD3	LATS2	co-occurrence	33.8212	1.04479e-28	42	19	25	408
UCEC	USP6	ZEB1	co-occurrence	33.8212	1.04479e-28	42	19	25	408
UCEC	NBEA	SF3B1	co-occurrence	38.4316	1.04916e-28	45	8	51	390
UCEC	FAT4	NBEA	co-occurrence	15.9231	1.05089e-28	68	28	51	347
GBM	GNAQ	SMAD2	co-occurrence	244.571	1.07164e-28	23	5	6	427
GBM	MAF	POT1	co-occurrence	244.571	1.07164e-28	23	6	5	427
UCEC	CAMTA1	TRRAP	co-occurrence	20.0707	1.0957e-28	57	42	24	371
UCEC	NTRK3	TPR	co-occurrence	28.1154	1.11861e-28	46	28	22	398
UCEC	CTNNA2	ZEB1	co-occurrence	32.4211	1.12787e-28	43	18	28	405
UCEC	GPC3	ROS1	co-occurrence	49.8333	1.1302e-28	38	35	8	413
UCEC	CAMTA1	NUP98	co-occurrence	31.0034	1.14282e-28	45	15	36	398
UCEC	CHD2	MET	co-occurrence	34.4	1.17836e-28	42	16	29	407
UCEC	PDGFRA	TNC	co-occurrence	33.499	1.19492e-28	42	24	20	408
UCEC	ATR	NIN	co-occurrence	33.499	1.19492e-28	42	20	24	408
UCEC	GRIN2A	RNF213	co-occurrence	24.6814	1.20253e-28	52	47	16	379
UCEC	TSHR	ZEB1	co-occurrence	50.1635	1.2183e-28	36	25	11	422
UCEC	ATR	TP63	co-occurrence	30.4013	1.23031e-28	44	25	22	403
UCEC	DCC	ZEB1	co-occurrence	29.8269	1.27192e-28	46	15	38	395
UCEC	FAT4	MET	co-occurrence	34.7609	1.29251e-28	51	7	68	368
UCEC	RGPD3	MET	co-occurrence	35.5185	1.31019e-28	41	17	26	410
UCEC	POLE	TRIP11	co-occurrence	40.2	1.32812e-28	42	9	42	401
UCEC	KMT2C	ATRX	co-occurrence	16.2771	1.34365e-28	67	26	53	348
SKCM	CSMD3	LRP1B	co-occurrence	5.30552	1.36027e-28	237	158	89	318
UCEC	CACNA1D	RNF213	co-occurrence	19.2504	1.37282e-28	58	41	26	369
UCEC	RNF213	POLE	co-occurrence	19.2504	1.37282e-28	58	26	41	369
UCEC	POLE	TRRAP	co-occurrence	19.2504	1.37282e-28	58	41	26	369
UCEC	CHD2	CTNNA2	co-occurrence	27.7411	1.37594e-28	46	25	25	398
UCEC	ARHGEF12	PDGFRA	co-occurrence	36.9	1.38186e-28	40	22	19	413
UCEC	TPR	TRIM33	co-occurrence	32.7574	1.38304e-28	43	16	31	404
COADREAD	MYH11	UBR5	co-occurrence	12.5481	1.40066e-28	53	79	77	1449
UCEC	MUC16	USP9X	co-occurrence	15.9705	1.40659e-28	77	18	81	318
UCEC	ATRX	ERBB4	co-occurrence	24.4406	1.42844e-28	51	18	42	383
UCEC	TNC	TSHR	co-occurrence	48.2485	1.43346e-28	37	10	29	418
UCEC	PTPRB	SETD2	co-occurrence	25.6048	1.49591e-28	48	28	25	393
UCEC	ROS1	SETD2	co-occurrence	25.6048	1.49591e-28	48	28	25	393
GBM	CLIP1	PRDM2	co-occurrence	220.833	1.524e-28	24	11	3	423
STAD	CNTNAP2	CAMTA1	co-occurrence	15.6946	1.52694e-28	66	20	98	486
GBM	GNAQ	MACC1	co-occurrence	196.759	1.53587e-28	24	8	5	424
COADREAD	FAT1	NF1	co-occurrence	9.38636	1.56808e-28	67	66	148	1377
GBM	LASP1	POT1	co-occurrence	309.062	1.60483e-28	22	7	3	429
UCEC	KMT2A	NUP98	co-occurrence	31.2976	1.60553e-28	44	16	33	401
UCEC	RANBP2	CTNNA2	co-occurrence	24.3096	1.61229e-28	50	21	36	387
UCEC	POLE	STAG1	co-occurrence	33.6867	1.61865e-28	44	12	40	398
UCEC	ATR	ARHGEF12	co-occurrence	34.9433	1.63672e-28	41	18	25	410
UCEC	EZH2	KDR	co-occurrence	59.4656	1.66379e-28	33	18	12	431
UCEC	CYLD	SETD2	co-occurrence	51.5	1.68775e-28	38	38	7	411
UCEC	AKAP9	SETD2	co-occurrence	21.9808	1.69076e-28	53	23	38	380
UCEC	ALK	ERBB4	co-occurrence	31.5062	1.70041e-28	43	26	20	405
GBM	BCLAF1	MACC1	co-occurrence	129.422	1.72334e-28	27	5	14	415
GBM	MACC1	MAP3K1	co-occurrence	129.422	1.72334e-28	27	14	5	415
UCEC	ATM	BIRC6	co-occurrence	18.0048	1.73329e-28	60	30	39	365
LUAD	MUC16	FAM135B	co-occurrence	6.92308	1.73909e-28	119	44	311	809
GBM	MUC4	CEP89	co-occurrence	116.316	1.75946e-28	33	2	37	389
UCEC	ATM	ATRX	co-occurrence	17.5354	1.76832e-28	61	32	38	363
UCEC	GRIN2A	USP9X	co-occurrence	24.5877	1.78848e-28	51	44	17	382
UCEC	BCORL1	NTRK3	co-occurrence	24.5877	1.78848e-28	51	17	44	382
GBM	CEP89	WIF1	co-occurrence	166.242	1.79848e-28	25	5	10	421
UCEC	POLE	ROBO2	co-occurrence	27.6491	1.82941e-28	47	17	37	393
UCEC	KMT2A	PTCH1	co-occurrence	23.6179	1.88711e-28	50	29	27	388
GBM	CHST11	SNX29	co-occurrence	189.732	1.91131e-28	24	7	6	424
COADREAD	RNF213	AKAP9	co-occurrence	10.3012	1.91227e-28	62	61	137	1398
UCEC	ARHGAP5	ROBO2	co-occurrence	31.2308	1.93062e-28	43	21	25	405
STAD	CTNNA2	PTPRT	co-occurrence	9.81373	1.97064e-28	87	79	50	454
UCEC	NUP98	ROS1	co-occurrence	31.9355	1.98065e-28	43	30	17	404
UCEC	ATR	STAG1	co-occurrence	36.8911	1.99246e-28	40	16	26	412
UCEC	BIRC6	RANBP2	co-occurrence	19.7005	1.99406e-28	56	30	34	374
UCEC	MET	SETD2	co-occurrence	32.6765	2.02639e-28	43	33	15	403
GBM	NOTCH2	CHST11	co-occurrence	194.516	2.03514e-28	29	1	30	401
UCEC	NIN	STAG1	co-occurrence	38.5185	2.04438e-28	39	17	23	415
UCEC	NTRK3	CHD2	co-occurrence	28.466	2.0467e-28	45	26	23	400
UCEC	RANBP2	FAT1	co-occurrence	17.5019	2.05676e-28	64	56	22	352
UCEC	LIFR	RGPD3	co-occurrence	31.0678	2.08282e-28	43	24	22	405
UCEC	RGPD3	RET	co-occurrence	31.0678	2.08282e-28	43	22	24	405
UCEC	TET1	USP6	co-occurrence	31.0678	2.08282e-28	43	24	22	405
UCEC	SETD2	ZNF479	co-occurrence	41.2015	2.08491e-28	40	10	36	408
UCEC	BIRC6	ATP1A1	co-occurrence	43.6582	2.08652e-28	42	7	48	397
UCEC	ARHGAP5	FAT1	co-occurrence	24.4864	2.1128e-28	56	64	12	362
UCEC	FAT1	PTCH1	co-occurrence	19.4158	2.16716e-28	61	18	59	356
UCEC	CTNNA2	TRRAP	co-occurrence	22.8578	2.23779e-28	53	46	18	377
UCEC	RNF213	CTNNA2	co-occurrence	22.8578	2.23779e-28	53	18	46	377
UCEC	RNF213	KDM5A	co-occurrence	22.8578	2.23779e-28	53	18	46	377
UCEC	POLE	PTCH1	co-occurrence	22.026	2.25091e-28	52	27	32	383
UCEC	TP63	ETV1	co-occurrence	37.5378	2.27436e-28	40	14	29	411
UCEC	CACNA1D	USP6	co-occurrence	25.9568	2.31813e-28	48	19	36	391
UCEC	KMT2D	TET1	co-occurrence	32.0251	2.3278e-28	59	6	90	339
GBM	MUC4	PDE4DIP	co-occurrence	29.8357	2.33828e-28	45	21	25	370
UCEC	NBEA	POLE	co-occurrence	19.2643	2.34245e-28	57	27	39	371
UCEC	AKAP9	FAT1	co-occurrence	16.3986	2.35044e-28	66	54	25	349
UCEC	RUNX1	LATS2	co-occurrence	38.0778	2.37491e-28	39	22	18	415
UCEC	PTCH1	TRRAP	co-occurrence	20.1335	2.48397e-28	56	43	23	372
UCEC	CACNA1D	SETD2	co-occurrence	22.7059	2.57025e-28	51	25	33	385
UCEC	FAM135B	SETD2	co-occurrence	22.7059	2.57025e-28	51	25	33	385
UCEC	CNTNAP2	POLE	co-occurrence	22.7059	2.57025e-28	51	33	25	385
GBM	CLIP1	MAP3K1	co-occurrence	213.608	2.58894e-28	25	16	2	418
UCEC	BIRC6	TNC	co-occurrence	25.6614	2.59069e-28	49	17	41	387
UCEC	CASP8	NUP98	co-occurrence	37.8182	2.59718e-28	39	21	19	415
UCEC	KIT	POLQ	co-occurrence	32.4889	2.61402e-28	42	26	19	407
UCEC	KAT6A	SETBP1	co-occurrence	32.4889	2.61402e-28	42	19	26	407
UCEC	CDH11	ZEB1	co-occurrence	32.4889	2.61402e-28	42	19	26	407
UCEC	ATRX	FOXO4	co-occurrence	31.9045	2.63564e-28	46	11	47	390
COADREAD	MYH11	TRRAP	co-occurrence	10.0866	2.64167e-28	62	126	68	1402
UCEC	KMT2C	PDGFRA	co-occurrence	29.0647	2.64718e-28	53	9	67	365
UCEC	MAP3K13	PDGFRA	co-occurrence	40.755	2.66403e-28	38	24	15	417
UCEC	CACNA1D	ROS1	co-occurrence	23.5571	2.71548e-28	50	23	34	387
UCEC	CDH10	MET	co-occurrence	33.2087	2.72381e-28	42	16	30	406
UCEC	GRIN2A	IRS4	co-occurrence	27.1101	2.74498e-28	46	29	22	397
UCEC	NCOR1	SETD2	co-occurrence	24.0764	2.75413e-28	49	27	28	390
UCEC	AKAP9	KDR	co-occurrence	39.5102	2.77888e-28	43	8	48	395
UCEC	ANK1	NIN	co-occurrence	29.1333	2.83087e-28	45	17	34	398
UCEC	PDGFRA	TSHR	co-occurrence	48.1914	2.83351e-28	36	11	26	421
UCEC	CHD2	USP9X	co-occurrence	22.9466	2.88563e-28	52	43	19	380
UCEC	GRIN2A	FAT3	co-occurrence	23.8655	2.88714e-28	54	56	14	370
UCEC	CHD2	CYLD	co-occurrence	50.1841	2.89991e-28	37	8	34	415
UCEC	KDM5A	PTCH1	co-occurrence	25.0742	2.90881e-28	48	31	23	392
UCEC	CACNA1D	ARHGEF12	co-occurrence	30.4367	2.92902e-28	45	14	39	396
UCEC	CACNA1D	TRIM33	co-occurrence	30.4367	2.92902e-28	45	14	39	396
UCEC	MUC16	FAM135B	co-occurrence	18.9351	3.04015e-28	71	13	87	323
UCEC	RGPD3	NCOA1	co-occurrence	32.1319	3.05651e-28	42	20	25	407
UCEC	RGPD3	PDGFRA	co-occurrence	32.1319	3.05651e-28	42	20	25	407
UCEC	NCOA1	PTPN13	co-occurrence	32.1319	3.05651e-28	42	25	20	407
UCEC	ATRX	PRDM2	co-occurrence	24.7917	3.07681e-28	50	17	43	384
UCEC	KDR	MYO5A	co-occurrence	41.4872	3.08991e-28	38	27	13	416
UCEC	RGPD3	TSHR	co-occurrence	46.5806	3.12873e-28	37	10	30	417
UCEC	TSHR	USP6	co-occurrence	46.5806	3.12873e-28	37	30	10	417
UCEC	GRIN2A	CBLB	co-occurrence	39.4286	3.14332e-28	39	13	29	413
UCEC	NTRK3	CBLB	co-occurrence	39.4286	3.14332e-28	39	13	29	413
GBM	NOTCH2	BCR	co-occurrence	71.418	3.14854e-28	33	6	26	396
UCEC	FAT4	ROS1	co-occurrence	21.4708	3.1626e-28	58	15	61	360
UCEC	PTCH1	TET1	co-occurrence	27.4397	3.17129e-28	46	19	33	396
UCEC	MYO5A	PTCH1	co-occurrence	27.4397	3.17129e-28	46	33	19	396
UCEC	NTRK3	MET	co-occurrence	34.1667	3.17176e-28	41	17	27	409
UCEC	MSH6	NF1	co-occurrence	29.0683	3.25605e-28	47	45	13	389
UCEC	FAT1	POLE	co-occurrence	17.7555	3.29863e-28	63	21	57	353
UCEC	BRCA2	FAT1	co-occurrence	17.7555	3.29863e-28	63	57	21	353
UCEC	IRS4	NIN	co-occurrence	29.7533	3.34296e-28	44	18	31	401
UCEC	STAG2	USP6	co-occurrence	29.0625	3.37963e-28	44	23	25	402
UCEC	RUNX1T1	PDGFRA	co-occurrence	30.7241	3.4482e-28	43	19	28	404
UCEC	CTNNA2	PDGFRA	co-occurrence	30.7241	3.4482e-28	43	19	28	404
GBM	PIM1	BCR	co-occurrence	182	3.4579e-28	25	14	3	419
GBM	BCR	JAK2	co-occurrence	182	3.4579e-28	25	3	14	419
UCEC	GRIN2A	ARHGAP5	co-occurrence	29.016	3.4615e-28	44	24	24	402
UCEC	NTRK3	ARHGAP5	co-occurrence	29.016	3.4615e-28	44	24	24	402
UCEC	FAT1	TRRAP	co-occurrence	14.9814	3.50438e-28	69	30	51	344
UCEC	FANCD2	CHD2	co-occurrence	32.4093	3.8243e-28	42	29	17	406
UCEC	CASP8	ZNF479	co-occurrence	45.3652	3.89805e-28	36	14	22	422
UCEC	KIAA1549	NIN	co-occurrence	35.058	3.94138e-28	40	22	20	412
UCEC	NUP98	PDGFRA	co-occurrence	35.058	3.94138e-28	40	22	20	412
UCEC	NOTCH2	MSH6	co-occurrence	35.058	3.94138e-28	40	20	22	412
UCEC	CAMTA1	ZEB1	co-occurrence	29.1065	4.00396e-28	45	16	36	397
UCEC	ARHGEF12	USP6	co-occurrence	33.5673	4.04491e-28	41	26	18	409
UCEC	NF1	PTCH1	co-occurrence	20.503	4.25788e-28	54	25	38	377
UCEC	RGS7	SETD2	co-occurrence	62.2683	4.34786e-28	36	40	5	413
UCEC	RNF213	ERBB4	co-occurrence	23.2488	4.35332e-28	52	17	47	378
UCEC	KMT2D	NSD1	co-occurrence	14.658	4.37972e-28	76	22	73	323
UCEC	NCOA1	POLE	co-occurrence	28.0015	4.50598e-28	46	38	16	394
UCEC	CACNA1D	PDGFRA	co-occurrence	28.0015	4.50598e-28	46	16	38	394
GBM	CHST11	SMAD2	co-occurrence	213.5	4.54182e-28	23	5	7	426
GBM	PIM1	CHST11	co-occurrence	213.5	4.54182e-28	23	7	5	426
GBM	SMAD2	WIF1	co-occurrence	213.5	4.54182e-28	23	7	5	426
UCEC	RGPD3	PTPRB	co-occurrence	27.5862	4.61015e-28	45	28	22	399
COADREAD	CSMD3	PDE4DIP	co-occurrence	6.77697	4.71494e-28	88	91	184	1295
GBM	MUC4	FGFR1OP	co-occurrence	296.39	4.72677e-28	30	0	40	391
UCEC	RGPD3	ZNF521	co-occurrence	35.4874	4.7643e-28	40	16	27	411
UCEC	BCLAF1	STAG2	co-occurrence	30	4.87724e-28	43	26	21	404
UCEC	MSH6	TNC	co-occurrence	33.1154	4.8791e-28	41	25	19	409
GBM	BCLAF1	LIFR	co-occurrence	291.667	4.90337e-28	24	1	17	419
GBM	BCLAF1	LASP1	co-occurrence	291.667	4.90337e-28	24	1	17	419
GBM	LIFR	MAP3K1	co-occurrence	291.667	4.90337e-28	24	17	1	419
UCEC	MAP3K13	PTPN13	co-occurrence	38.069	4.90719e-28	39	28	14	413
UCEC	CYLD	POLE	co-occurrence	50.3106	5.02916e-28	39	45	6	404
COADREAD	AKAP9	MECOM	co-occurrence	17.2209	5.21673e-28	43	46	80	1489
UCEC	KMT2A	ZEB1	co-occurrence	29.4853	5.33337e-28	44	17	33	400
UCEC	NCOR1	ZEB1	co-occurrence	29.4853	5.33337e-28	44	17	33	400
UCEC	CTNNA2	SETD2	co-occurrence	25.28	5.33815e-28	47	29	24	394
UCEC	GRIN2A	MYO5A	co-occurrence	29.7993	5.38059e-28	43	22	25	404
UCEC	KAT6A	TET1	co-occurrence	29.7993	5.38059e-28	43	22	25	404
UCEC	NTRK3	TET1	co-occurrence	29.7993	5.38059e-28	43	22	25	404
UCEC	ARHGAP5	TET1	co-occurrence	29.7993	5.38059e-28	43	22	25	404
UCEC	ZFHX3	ARID1B	co-occurrence	19.4286	5.42641e-28	65	14	76	339
UCEC	ROS1	TSHR	co-occurrence	44.7417	5.45329e-28	38	9	35	412
UCEC	NCOA2	ROS1	co-occurrence	44.7417	5.45329e-28	38	35	9	412
GBM	GNAQ	PDE4DIP	co-occurrence	312.632	5.5008e-28	29	37	0	395
UCEC	SETD2	ZNF521	co-occurrence	33.1714	5.50611e-28	42	14	34	404
UCEC	KIT	LIFR	co-occurrence	32.8	5.57356e-28	41	24	20	409
UCEC	EPHA7	TET1	co-occurrence	32.8	5.57356e-28	41	24	20	409
COADREAD	CACNA1D	CSMD3	co-occurrence	8.97814	5.5796e-28	71	201	52	1334
UCEC	PRDM2	TNC	co-occurrence	29.7	5.65064e-28	43	23	24	404
UCEC	ATR	USP6	co-occurrence	29.7	5.65064e-28	43	24	23	404
UCEC	BCLAF1	ROS1	co-occurrence	28.7143	5.6516e-28	44	29	20	401
GBM	LIFR	PRDM2	co-occurrence	261.538	5.82209e-28	23	12	2	424
UCEC	BIRC6	DCC	co-occurrence	19.4963	5.85811e-28	55	29	35	375
UCEC	BIRC6	POLE	co-occurrence	19.4963	5.85811e-28	55	29	35	375
UCEC	APC	BRCA2	co-occurrence	21.2111	5.94567e-28	52	32	28	382
GBM	LIFR	CHST11	co-occurrence	274.083	5.97818e-28	22	8	3	428
UCEC	BCORL1	RALGDS	co-occurrence	57.9857	6.02048e-28	40	4	55	395
UCEC	BRCA2	LIFR	co-occurrence	26.1274	6.05049e-28	47	18	37	392
UCEC	DCC	TET1	co-occurrence	26.1274	6.05049e-28	47	18	37	392
UCEC	TP63	USP9X	co-occurrence	23.2327	6.16244e-28	51	44	18	381
UCEC	ERBB4	USP9X	co-occurrence	23.2327	6.16244e-28	51	44	18	381
UCEC	EPHA7	ROS1	co-occurrence	30.18	6.25951e-28	43	30	18	403
UCEC	BIRC6	SPEN	co-occurrence	20.0676	6.26187e-28	54	27	36	377
UCEC	CACNA1D	CBLB	co-occurrence	36.4545	6.26734e-28	42	10	42	400
COADREAD	NCOR2	FAT1	co-occurrence	8.36169	6.35448e-28	71	144	80	1363
UCEC	BIRC6	TRIM33	co-occurrence	29.2444	6.36597e-28	46	13	44	391
UCEC	ATRX	MSH6	co-occurrence	28.3769	6.37508e-28	47	13	46	388
UCEC	MAP3K13	ATRX	co-occurrence	35.37	6.53039e-28	44	49	9	392
UCEC	RNF213	NIN	co-occurrence	26.8207	6.53841e-28	49	13	50	382
UCEC	RNF213	PDGFRA	co-occurrence	26.8207	6.53841e-28	49	13	50	382
UCEC	PDGFRA	TRRAP	co-occurrence	26.8207	6.53841e-28	49	50	13	382
UCEC	NTRK3	TSHR	co-occurrence	45.017	6.7069e-28	37	10	31	416
UCEC	CACNA1D	KMT2D	co-occurrence	17.8781	6.81388e-28	69	80	15	330
UCEC	ATP1A1	NF1	co-occurrence	41.7353	6.89112e-28	42	50	7	395
COADREAD	NCOR2	KIAA1549	co-occurrence	12.8802	6.95631e-28	51	57	100	1450
GBM	ROBO2	WIF1	co-occurrence	140.738	6.96075e-28	26	4	15	416
UCEC	CBLB	ERBB4	co-occurrence	38.0645	7.01503e-28	39	30	13	412
UCEC	KMT2A	POLE	co-occurrence	21.8083	7.02374e-28	51	33	26	384
UCEC	ATR	KDR	co-occurrence	39.9606	7.06879e-28	38	13	28	415
UCEC	ARHGEF12	IGF2BP2	co-occurrence	40.8184	7.18345e-28	37	16	22	419
UCEC	NBEA	TNC	co-occurrence	24.4468	7.23055e-28	50	16	46	382
UCEC	GRIN2A	DCC	co-occurrence	24.6577	7.23185e-28	48	36	20	390
UCEC	NTRK3	POLE	co-occurrence	24.6577	7.23185e-28	48	36	20	390
UCEC	POLQ	POLE	co-occurrence	24.6577	7.23185e-28	48	36	20	390
UCEC	CACNA1D	CDH11	co-occurrence	24.6577	7.23185e-28	48	20	36	390
UCEC	BAZ1A	CAMTA1	co-occurrence	37.6231	7.26543e-28	41	40	10	403
UCEC	FLNA	TNC	co-occurrence	25.1447	7.28156e-28	48	18	39	389
UCEC	ARHGEF12	MSH6	co-occurrence	35.9307	7.3025e-28	39	21	20	414
UCEC	MSH6	TRIM33	co-occurrence	35.9307	7.3025e-28	39	20	21	414
STAD	CNTNAP2	GPC5	co-occurrence	11.3433	7.35165e-28	76	35	88	471
UCEC	RET	SETD2	co-occurrence	27.3125	7.4512e-28	45	31	20	398
UCEC	SETD2	TET1	co-occurrence	27.3125	7.4512e-28	45	20	31	398
GBM	LASP1	SET	co-occurrence	316.8	7.45822e-28	21	5	4	431
UCEC	KDR	TRRAP	co-occurrence	39.0737	7.47522e-28	44	55	7	388
GBM	CHST11	MACC1	co-occurrence	168.254	7.54292e-28	24	8	6	423
STAD	CSMD3	PTPRT	co-occurrence	7.90564	7.58136e-28	122	44	129	375
COADREAD	ZFHX3	KIAA1549	co-occurrence	10.4797	7.59885e-28	62	46	175	1375
UCEC	GRIN2A	PDGFRA	co-occurrence	30.866	7.62901e-28	42	20	26	406
UCEC	KAT6A	PDGFRA	co-occurrence	30.866	7.62901e-28	42	20	26	406
UCEC	ARHGAP5	NIN	co-occurrence	30.866	7.62901e-28	42	20	26	406
UCEC	NOTCH2	ARHGAP5	co-occurrence	30.866	7.62901e-28	42	26	20	406
UCEC	ANK1	MSH6	co-occurrence	29.4118	7.70238e-28	44	16	35	399
UCEC	DCC	TPR	co-occurrence	22.5566	7.7111e-28	50	24	34	386
UCEC	CACNA1D	CTNNA2	co-occurrence	23.4903	7.81038e-28	49	22	35	388
UCEC	CHD2	TNC	co-occurrence	28.0901	7.85164e-28	44	22	27	401
UCEC	RGS7	TRIM33	co-occurrence	59.8848	7.96708e-28	33	26	8	427
UCEC	ARHGEF12	RGS7	co-occurrence	59.8848	7.96708e-28	33	8	26	427
COADREAD	UBR5	TRRAP	co-occurrence	9.78851	7.98787e-28	62	126	70	1400
UCEC	ZMYM3	PDGFRA	co-occurrence	29.6267	8.18611e-28	43	19	29	403
UCEC	CDH10	NCOA1	co-occurrence	29.6267	8.18611e-28	43	19	29	403
UCEC	RGPD3	TRRAP	co-occurrence	23.7215	8.19335e-28	51	48	16	379
UCEC	RNF213	PRDM2	co-occurrence	23.7215	8.19335e-28	51	16	48	379
STAD	EPHA3	PTPN13	co-occurrence	16.8986	8.44301e-28	53	38	43	536
UCEC	DROSHA	PDGFRA	co-occurrence	38.2659	8.51504e-28	38	24	16	416
UCEC	NCOR1	PDE4DIP	co-occurrence	19.4927	8.6006e-28	57	51	20	366
STAD	CSMD3	LRP1B	co-occurrence	6.32336	8.61081e-28	163	94	88	325
UCEC	CTNNA2	KDR	co-occurrence	38.4149	8.89659e-28	39	12	32	411
UCEC	NTRK3	ERBB4	co-occurrence	27.8308	9.02853e-28	44	25	24	401
GBM	CEP89	SNX29	co-occurrence	142.156	9.08497e-28	25	6	10	420
UCEC	TP63	ATP2B3	co-occurrence	24.917	9.26038e-28	47	32	22	393
UCEC	KMT2C	PDE4DIP	co-occurrence	13.6498	9.2614e-28	72	36	48	338
UCEC	ARHGAP5	NACA	co-occurrence	40.1613	9.51166e-28	38	12	30	414
UCEC	CDH11	NACA	co-occurrence	40.1613	9.51166e-28	38	12	30	414
SKCM	MUC16	PTPRB	co-occurrence	13.1093	9.53503e-28	201	10	345	246
UCEC	STAG1	ZNF521	co-occurrence	39.9	9.54235e-28	37	19	19	419
UCEC	KMT2C	TP63	co-occurrence	22.6747	9.56094e-28	56	13	64	361
UCEC	PTCH1	TNC	co-occurrence	26.0672	9.67873e-28	46	20	33	395
UCEC	ARHGAP5	TRIM33	co-occurrence	32.2895	9.76886e-28	41	18	27	408
UCEC	KDR	ZNF479	co-occurrence	48.9542	9.81096e-28	34	16	17	427
COADREAD	KMT2D	MUC16	co-occurrence	5.21882	9.91461e-28	123	280	97	1158
UCEC	ROS1	ZNF479	co-occurrence	39.1429	1.0019e-27	39	11	34	410
GBM	BCR	SET	co-occurrence	219.271	1.02697e-27	24	2	15	420
GBM	GNAQ	SET	co-occurrence	246.675	1.02713e-27	22	4	7	428
UCEC	KDR	NIN	co-occurrence	40.8256	1.03228e-27	37	25	14	418
GBM	PIM1	PRDM2	co-occurrence	176.25	1.04086e-27	24	11	4	422
GBM	PRDM2	SMAD2	co-occurrence	176.25	1.04086e-27	24	4	11	422
UCEC	BIRC6	AKAP9	co-occurrence	18.0824	1.04569e-27	57	34	33	370
UCEC	DCC	NUP98	co-occurrence	28.4625	1.069e-27	45	15	39	395
UCEC	BCL6	NIN	co-occurrence	44.3789	1.06934e-27	36	26	12	420
UCEC	NOTCH2	LATS2	co-occurrence	33.3834	1.08836e-27	40	21	22	411
UCEC	LATS2	NIN	co-occurrence	33.3834	1.08836e-27	40	22	21	411
UCEC	NIN	ZEB1	co-occurrence	33.3834	1.08836e-27	40	21	22	411
UCEC	FAT3	MSN	co-occurrence	39.1495	1.09474e-27	46	6	64	378
UCEC	KDM5C	ARHGAP5	co-occurrence	34.1805	1.11484e-27	40	28	16	410
UCEC	KAT6A	ZNF521	co-occurrence	34.1805	1.11484e-27	40	16	28	410
UCEC	ARHGAP5	ZNF521	co-occurrence	34.1805	1.11484e-27	40	16	28	410
UCEC	FANCD2	TSHR	co-occurrence	46.9662	1.11569e-27	35	12	24	423
UCEC	CTNNA2	DROSHA	co-occurrence	35.0208	1.13866e-27	40	14	31	409
UCEC	ATRX	CASP8	co-occurrence	29.375	1.13996e-27	46	12	47	389
UCEC	KMT2C	RGPD3	co-occurrence	23.6923	1.14449e-27	55	12	65	362
UCEC	MYO5A	RGS7	co-occurrence	57.832	1.1588e-27	34	7	31	422
UCEC	GPC5	ROS1	co-occurrence	47.2432	1.1656e-27	37	36	8	413
UCEC	PRKCB	ROS1	co-occurrence	47.2432	1.1656e-27	37	36	8	413
UCEC	NCOR1	STAG1	co-occurrence	32.1704	1.17182e-27	42	14	35	403
UCEC	CHD2	MSH6	co-occurrence	30.6281	1.19189e-27	42	18	29	405
UCEC	FAT4	KMT2D	co-occurrence	11.7943	1.19566e-27	85	64	34	311
UCEC	RNF213	BCL11A	co-occurrence	16.8212	1.19847e-27	60	32	39	363
UCEC	RNF213	NF1	co-occurrence	16.8212	1.19847e-27	60	32	39	363
UCEC	FAT1	USP9X	co-occurrence	15.0677	1.20098e-27	67	28	53	346
UCEC	BIRC6	NIN	co-occurrence	26.5909	1.20551e-27	47	15	43	389
COADREAD	BRAF	AKAP9	co-occurrence	9.42955	1.23024e-27	65	58	162	1373
UCEC	ETV1	KDR	co-occurrence	45	1.25659e-27	35	16	19	424
UCEC	N4BP2	PREX2	co-occurrence	45	1.25659e-27	35	16	19	424
UCEC	NBEA	TP63	co-occurrence	22.6682	1.25666e-27	51	18	45	380
UCEC	NBEA	ERBB4	co-occurrence	22.6682	1.25666e-27	51	18	45	380
UCEC	NBEA	STAG2	co-occurrence	22.6682	1.25666e-27	51	18	45	380
UCEC	KDR	MET	co-occurrence	42.4293	1.26153e-27	36	22	15	421
UCEC	ROBO2	ZNF521	co-occurrence	35.3846	1.27051e-27	39	17	25	413
UCEC	GRIN2A	ROS1	co-occurrence	26.3707	1.27574e-27	45	28	23	398
UCEC	ARHGAP5	ROS1	co-occurrence	26.3707	1.27574e-27	45	28	23	398
COADREAD	FAT1	POLE	co-occurrence	9.27967	1.27699e-27	65	64	150	1379
UCEC	ATP2B3	BCL11B	co-occurrence	20.6592	1.28334e-27	52	34	27	381
UCEC	NIN	USP9X	co-occurrence	26.2694	1.31454e-27	48	47	14	385
UCEC	PDGFRA	USP9X	co-occurrence	26.2694	1.31454e-27	48	47	14	385
UCEC	APC	TSHR	co-occurrence	43.0688	1.31707e-27	39	8	41	406
COADREAD	NCOR2	CUX1	co-occurrence	11.1953	1.32614e-27	55	73	96	1434
UCEC	DICER1	ROBO2	co-occurrence	27.7189	1.32946e-27	44	20	30	400
GBM	CLIP1	MAF	co-occurrence	234.929	1.33292e-27	22	6	5	428
UCEC	CAMTA1	NIN	co-occurrence	27.4204	1.34168e-27	45	17	36	396
UCEC	TP63	RET	co-occurrence	28.6248	1.35601e-27	43	22	26	403
UCEC	TP63	TET1	co-occurrence	28.6248	1.35601e-27	43	22	26	403
UCEC	ERBB4	MYO5A	co-occurrence	28.6248	1.35601e-27	43	22	26	403
UCEC	ERBB4	TET1	co-occurrence	28.6248	1.35601e-27	43	22	26	403
UCEC	CLTCL1	POLE	co-occurrence	32.1538	1.36355e-27	43	41	12	398
UCEC	KMT2C	ARHGEF12	co-occurrence	30.2921	1.37515e-27	51	8	69	366
UCEC	FAT1	TRIM33	co-occurrence	30.2921	1.37515e-27	51	8	69	366
UCEC	RNF213	PDE4DIP	co-occurrence	15.1286	1.40444e-27	65	43	34	352
UCEC	ATR	ZEB1	co-occurrence	31.4615	1.40459e-27	41	20	25	408
UCEC	FAT4	CAMTA1	co-occurrence	17.8144	1.41861e-27	61	20	58	355
UCEC	CDH10	SETD2	co-occurrence	24.2462	1.43439e-27	47	29	25	393
UCEC	APC	NBEA	co-occurrence	19.1795	1.44234e-27	55	41	25	373
UCEC	FAT1	ZEB1	co-occurrence	28.113	1.44247e-27	52	9	68	365
UCEC	BIRC6	ROS1	co-occurrence	21.6478	1.47327e-27	51	22	39	382
UCEC	ROS1	SF3B1	co-occurrence	35.229	1.4843e-27	40	13	33	408
UCEC	CLTC	ROS1	co-occurrence	35.229	1.4843e-27	40	33	13	408
UCEC	CUX1	TRIM33	co-occurrence	29.7277	1.50879e-27	43	16	34	401
COADREAD	POLE	TRRAP	co-occurrence	9.84896	1.52072e-27	61	127	68	1402
STAD	CTNNA2	ERBB4	co-occurrence	9.66575	1.55039e-27	83	72	54	461
UCEC	KAT6A	KMT2A	co-occurrence	25.288	1.5545e-27	46	31	22	395
UCEC	CDH11	CUX1	co-occurrence	25.288	1.5545e-27	46	31	22	395
UCEC	KMT2A	ARHGAP5	co-occurrence	25.288	1.5545e-27	46	22	31	395
UCEC	MYO5A	NIN	co-occurrence	31.2327	1.55665e-27	41	21	24	408
UCEC	RGPD3	TRIP11	co-occurrence	38.5357	1.58491e-27	38	13	29	414
UCEC	KDR	PTPN13	co-occurrence	38.5357	1.58491e-27	38	29	13	414
UCEC	TRIP11	USP6	co-occurrence	38.5357	1.58491e-27	38	29	13	414
UCEC	NCOA2	PCM1	co-occurrence	48.5227	1.59281e-27	34	21	13	426
UCEC	TBL1XR1	USP6	co-occurrence	35.6034	1.65738e-27	39	28	15	412
UCEC	RGPD3	DROSHA	co-occurrence	35.6034	1.65738e-27	39	15	28	412
UCEC	RGPD3	ETV1	co-occurrence	35.6034	1.65738e-27	39	15	28	412
UCEC	RGPD3	TBL1XR1	co-occurrence	35.6034	1.65738e-27	39	15	28	412
UCEC	CAMTA1	CDH11	co-occurrence	24.4987	1.66272e-27	47	21	34	392
UCEC	PTCH1	ZNF479	co-occurrence	37.8318	1.6807e-27	40	10	39	405
UCEC	KMT2A	PDGFRA	co-occurrence	27.8638	1.70038e-27	44	18	33	399
UCEC	NCOR1	NIN	co-occurrence	27.8638	1.70038e-27	44	18	33	399
UCEC	LIFR	NCOR1	co-occurrence	26.4185	1.70923e-27	45	32	20	397
UCEC	KMT2A	LIFR	co-occurrence	26.4185	1.70923e-27	45	20	32	397
UCEC	KMT2A	TET1	co-occurrence	26.4185	1.70923e-27	45	20	32	397
UCEC	PTCH1	SETD2	co-occurrence	22.4078	1.71123e-27	49	27	30	388
UCEC	BRCA2	FAT3	co-occurrence	17.2714	1.71929e-27	60	50	24	360
UCEC	RGPD3	FAT3	co-occurrence	23.0276	1.72003e-27	53	57	14	370
UCEC	GRIN2A	CYLD	co-occurrence	46.8667	1.72858e-27	36	9	32	417
UCEC	ANK1	BIRC6	co-occurrence	19.9474	1.73123e-27	53	37	26	378
UCEC	ARHGEF12	PDE4DIP	co-occurrence	28.5606	1.75502e-27	49	59	10	376
UCEC	PDGFRA	PHF6	co-occurrence	34.5	1.77915e-27	39	19	23	413
UCEC	MET	PDGFRA	co-occurrence	34.5	1.77915e-27	39	23	19	413
UCEC	KDM6A	MAP3K13	co-occurrence	39.0245	1.80696e-27	37	16	23	418
UCEC	SETD2	STAG2	co-occurrence	25.0161	1.84307e-27	46	23	30	395
UCEC	TP63	SETD2	co-occurrence	25.0161	1.84307e-27	46	30	23	395
UCEC	ROS1	ZNF521	co-occurrence	32.375	1.84921e-27	41	15	32	406
UCEC	TP63	PDGFRA	co-occurrence	29.6905	1.86043e-27	42	20	27	405
UCEC	ERBB4	NCOA1	co-occurrence	29.6905	1.86043e-27	42	20	27	405
UCEC	PDGFRA	STAG2	co-occurrence	29.6905	1.86043e-27	42	27	20	405
UCEC	CDH10	KDR	co-occurrence	37.1946	1.88752e-27	39	12	33	410
UCEC	BIRC6	USP9X	co-occurrence	17.3142	1.89003e-27	58	37	32	367
COADREAD	KMT2C	KMT2D	co-occurrence	6.38162	1.8968e-27	89	131	138	1300
UCEC	PDGFRA	ROS1	co-occurrence	28.6	1.90451e-27	43	30	19	402
UCEC	ATR	MET	co-occurrence	32.848	1.91063e-27	40	18	26	410
UCEC	POLE	TNC	co-occurrence	24.7579	1.92456e-27	47	19	37	391
UCEC	KIT	ARHGEF12	co-occurrence	34.2857	1.93398e-27	39	20	22	413
UCEC	ATRX	STAG1	co-occurrence	30.5884	1.94332e-27	45	11	48	390
UCEC	RANBP2	PDGFRA	co-occurrence	26.5007	1.95349e-27	46	16	40	392
UCEC	MUC16	SETD2	co-occurrence	21.4164	1.98086e-27	66	10	92	326
UCEC	ROS1	TRIM33	co-occurrence	30.2344	1.99518e-27	42	17	31	404
UCEC	ARHGEF12	ROS1	co-occurrence	30.2344	1.99518e-27	42	31	17	404
UCEC	PMS2	RGPD3	co-occurrence	50.9091	2.05467e-27	35	32	8	419
UCEC	RGPD3	JAK2	co-occurrence	50.9091	2.05467e-27	35	8	32	419
UCEC	ERBB4	ZNF479	co-occurrence	38.8125	2.05914e-27	38	12	31	413
UCEC	KMT2D	CUX1	co-occurrence	19.9493	2.06637e-27	65	12	84	333
UCEC	KMT2A	KMT2D	co-occurrence	19.9493	2.06637e-27	65	84	12	333
UCEC	ATRX	BCL11A	co-occurrence	17.2317	2.07301e-27	58	34	35	367
GBM	BCR	CCND1	co-occurrence	297.882	2.14239e-27	23	1	16	421
UCEC	CHD2	PTPN13	co-occurrence	26.8527	2.14641e-27	44	23	27	400
UCEC	GRIN2A	ALK	co-occurrence	29.3906	2.15441e-27	42	21	26	405
GBM	FGFR1OP	PPP2R1A	co-occurrence	182.571	2.16122e-27	23	6	7	425
GBM	POT1	WIF1	co-occurrence	182.571	2.16122e-27	23	7	6	425
UCEC	SETD2	TNC	co-occurrence	26.0057	2.17657e-27	45	21	31	397
UCEC	BRCA2	ERBB4	co-occurrence	23.4767	2.17983e-27	48	21	36	389
UCEC	CACNA1D	ERBB4	co-occurrence	23.4767	2.17983e-27	48	21	36	389
UCEC	APC	CYLD	co-occurrence	46.2558	2.23281e-27	38	7	42	407
UCEC	ATP1A1	TNC	co-occurrence	40.6308	2.24168e-27	37	29	12	416
UCEC	CDH10	POLE	co-occurrence	22.4537	2.24711e-27	49	35	23	387
UCEC	MSH6	SETD2	co-occurrence	28.902	2.2617e-27	43	33	17	401
UCEC	MYO5A	TRIM33	co-occurrence	32.4058	2.3007e-27	40	19	25	410
UCEC	ARHGEF12	TET1	co-occurrence	32.4058	2.3007e-27	40	25	19	410
UCEC	JAK2	ROS1	co-occurrence	50.5099	2.3053e-27	36	37	7	414
UCEC	TP63	TRIM33	co-occurrence	31.0998	2.30825e-27	41	18	28	407
UCEC	ATR	PCM1	co-occurrence	34.7059	2.31773e-27	39	16	27	412
UCEC	BCLAF1	NF1	co-occurrence	24.7882	2.32673e-27	48	44	16	386
GBM	MAP3K1	SMAD2	co-occurrence	159.824	2.33071e-27	25	3	16	417
GBM	PIM1	MAP3K1	co-occurrence	159.824	2.33071e-27	25	16	3	417
UCEC	FLNA	RGPD3	co-occurrence	23.8263	2.3389e-27	48	19	39	388
UCEC	ERBB4	STAG2	co-occurrence	26.6938	2.34918e-27	44	25	25	400
STAD	CNTNAP2	NTRK3	co-occurrence	14.58	2.3677e-27	65	21	99	485
UCEC	RGPD3	ROBO2	co-occurrence	29.194	2.37466e-27	42	22	25	405
UCEC	BCLAF1	RGPD3	co-occurrence	29.194	2.37466e-27	42	25	22	405
UCEC	BCLAF1	USP6	co-occurrence	29.194	2.37466e-27	42	25	22	405
UCEC	ZMYM3	ROS1	co-occurrence	24.619	2.37474e-27	46	27	26	395
UCEC	RNF213	ZNF521	co-occurrence	30.5421	2.3903e-27	46	10	53	385
UCEC	NCOR1	ATRX	co-occurrence	19.9141	2.40309e-27	53	40	24	377
UCEC	ARHGEF12	NF1	co-occurrence	27.8571	2.41535e-27	46	46	13	389
GBM	BCR	PPP2R1A	co-occurrence	145.253	2.42907e-27	25	4	14	418
UCEC	CASP8	POLE	co-occurrence	29.0488	2.43867e-27	44	40	14	396
UCEC	BRCA2	NRG1	co-occurrence	29.0488	2.43867e-27	44	14	40	396
UCEC	BIRC6	MSH6	co-occurrence	27.2252	2.45855e-27	46	14	44	390
UCEC	RNF213	ROS1	co-occurrence	20.5714	2.47006e-27	53	20	46	375
UCEC	ERBB4	PTPRC	co-occurrence	35.4409	2.48018e-27	39	14	30	411
UCEC	ATRX	ZEB1	co-occurrence	26.417	2.48983e-27	47	14	46	387
UCEC	KIT	ATRX	co-occurrence	26.417	2.48983e-27	47	46	14	387
UCEC	ATR	TET1	co-occurrence	29.0967	2.49275e-27	42	23	24	405
UCEC	NBEA	NCOA1	co-occurrence	25.6667	2.539e-27	48	14	48	384
UCEC	PTCH1	ZEB1	co-occurrence	27.7083	2.54621e-27	44	17	35	398
UCEC	LATS2	PTCH1	co-occurrence	27.7083	2.54621e-27	44	35	17	398
UCEC	BCORL1	TET1	co-occurrence	24.03	2.55182e-27	49	16	46	383
UCEC	MYO5A	USP9X	co-occurrence	24.03	2.55182e-27	49	46	16	383
UCEC	ATM	BRCA2	co-occurrence	17.7757	2.60221e-27	57	27	42	368
UCEC	CACNA1D	TRRAP	co-occurrence	17.7757	2.60221e-27	57	42	27	368
COADREAD	BRAF	CSMD3	co-occurrence	5.74693	2.65142e-27	100	172	127	1259
UCEC	RANBP2	ATRX	co-occurrence	18	2.65332e-27	56	37	30	371
UCEC	FAT4	FAT3	co-occurrence	13.1806	2.70182e-27	72	38	47	337
UCEC	RANBP2	MYO5A	co-occurrence	24.6947	2.73372e-27	47	18	39	390
UCEC	MSN	ZNF479	co-occurrence	46.2693	2.735e-27	34	16	18	426
GBM	NOTCH2	POT1	co-occurrence	182.156	2.742e-27	28	1	31	401
UCEC	JAK2	PDGFRA	co-occurrence	51.1724	2.77151e-27	34	28	9	423
UCEC	FAT4	GRIN2A	co-occurrence	22.3385	2.85537e-27	55	13	64	362
UCEC	FAT4	KAT6A	co-occurrence	22.3385	2.85537e-27	55	13	64	362
UCEC	FAT4	ARHGAP5	co-occurrence	22.3385	2.85537e-27	55	13	64	362
UCEC	PTCH1	PTPN13	co-occurrence	24.8195	2.85538e-27	46	21	33	394
UCEC	NBEA	RNF213	co-occurrence	15.9416	2.87806e-27	61	38	35	360
LGG	TP53	CIC	mutual exclusivity	0.0447481	2.88234e-27	6	102	242	159
UCEC	KAT6A	MSH6	co-occurrence	30.6	2.89831e-27	41	19	27	407
UCEC	NTRK3	NUP98	co-occurrence	30.6	2.89831e-27	41	19	27	407
UCEC	POLQ	MSH6	co-occurrence	30.6	2.89831e-27	41	19	27	407
GBM	NOTCH2	PDE4DIP	co-occurrence	32.1377	2.90609e-27	41	25	18	377
UCEC	CNTRL	NIN	co-occurrence	31.8544	2.91545e-27	40	22	22	410
UCEC	KAT6A	RNF213	co-occurrence	22.3447	2.91658e-27	51	48	17	378
UCEC	NTRK3	RNF213	co-occurrence	22.3447	2.91658e-27	51	48	17	378
UCEC	POLQ	RNF213	co-occurrence	22.3447	2.91658e-27	51	48	17	378
UCEC	CDH11	TRRAP	co-occurrence	22.3447	2.91658e-27	51	48	17	378
COADREAD	FAT1	PDE4DIP	co-occurrence	7.31131	2.98282e-27	77	102	138	1341
UCEC	BCORL1	KDR	co-occurrence	36.1593	3.02138e-27	43	8	52	391
UCEC	GRIN2A	TPR	co-occurrence	25.4278	3.08175e-27	45	29	23	397
UCEC	CACNA1D	LRP1B	co-occurrence	17.3865	3.11652e-27	58	45	26	365
UCEC	KMT2A	RALGDS	co-occurrence	47.6159	3.11692e-27	37	7	40	410
UCEC	GLI1	TRIM33	co-occurrence	40.5651	3.12799e-27	36	23	15	420
UCEC	DICER1	PTPRC	co-occurrence	34.1388	3.13347e-27	40	13	34	407
UCEC	LIFR	CDC73	co-occurrence	43.0639	3.14159e-27	36	11	29	418
COADREAD	RNF213	LARP4B	co-occurrence	13.8526	3.21194e-27	50	34	149	1425
UCEC	NF1	SPEN	co-occurrence	18.9377	3.25601e-27	54	27	38	375
UCEC	FAT4	KMT2A	co-occurrence	18.5332	3.2655e-27	59	18	60	357
UCEC	CBLB	CHD2	co-occurrence	35.5844	3.30833e-27	39	32	13	410
UCEC	APC	MED12	co-occurrence	18.3391	3.35571e-27	56	45	24	369
UCEC	CBLB	PDGFRA	co-occurrence	38.1827	3.38223e-27	37	25	15	417
UCEC	TP63	ROS1	co-occurrence	25.2524	3.43238e-27	45	28	24	397
UCEC	NTRK3	KDR	co-occurrence	37.2028	3.48615e-27	38	13	30	413
UCEC	POLQ	KDR	co-occurrence	37.2028	3.48615e-27	38	13	30	413
UCEC	ARHGAP5	KDR	co-occurrence	37.2028	3.48615e-27	38	13	30	413
UCEC	CDH11	FOXO4	co-occurrence	32.2031	3.50523e-27	40	17	28	409
UCEC	KMT2C	RANBP2	co-occurrence	16.1839	3.55106e-27	63	23	57	351
UCEC	CBLB	SETD2	co-occurrence	34.6923	3.55232e-27	40	36	12	406
UCEC	GPC3	PTPN13	co-occurrence	43.9375	3.56367e-27	36	31	10	417
STAD	CNTNAP2	NRG1	co-occurrence	10.0492	3.56926e-27	80	43	84	463
UCEC	CHD2	LRP1B	co-occurrence	20.8421	3.57711e-27	53	50	18	373
UCEC	CHD2	LATS2	co-occurrence	29.025	3.57729e-27	42	19	29	404
UCEC	CLTC	TET1	co-occurrence	36.1272	3.58793e-27	38	27	15	414
COADREAD	FAT4	NCOR2	co-occurrence	7.00456	3.62509e-27	86	65	238	1269
UCEC	LIFR	ZNF479	co-occurrence	39.0296	3.65593e-27	37	13	28	416
UCEC	AKAP9	VAV1	co-occurrence	44.8297	3.65992e-27	40	6	51	397
UCEC	EP300	ARHGAP5	co-occurrence	23.7576	3.70206e-27	47	21	35	391
UCEC	RGPD3	NF1	co-occurrence	23.0263	3.70577e-27	49	43	18	384
UCEC	NF1	PTPN13	co-occurrence	23.0263	3.70577e-27	49	18	43	384
UCEC	BRCA2	KIT	co-occurrence	26.7206	3.71783e-27	45	16	39	394
UCEC	CACNA1D	ZEB1	co-occurrence	26.7206	3.71783e-27	45	16	39	394
UCEC	RGS7	ZEB1	co-occurrence	55.4943	3.72075e-27	33	28	8	425
UCEC	ZFHX3	ATRX	co-occurrence	14.6381	3.76962e-27	71	22	70	331
UCEC	MAP3K13	IGF2BP2	co-occurrence	42.2825	3.80793e-27	35	18	18	423
UCEC	GRIN2A	RGPD3	co-occurrence	27.28	3.83373e-27	43	24	25	402
UCEC	GRIN2A	USP6	co-occurrence	27.28	3.83373e-27	43	24	25	402
UCEC	NTRK3	USP6	co-occurrence	27.28	3.83373e-27	43	24	25	402
UCEC	RGPD3	ARHGAP5	co-occurrence	27.28	3.83373e-27	43	25	24	402
UCEC	ARHGAP5	PTPN13	co-occurrence	27.28	3.83373e-27	43	24	25	402
UCEC	CDH11	PTPN13	co-occurrence	27.28	3.83373e-27	43	24	25	402
UCEC	RANBP2	KDM5A	co-occurrence	22.1396	3.848e-27	49	22	37	386
UCEC	MAP3K13	VAV1	co-occurrence	49.6122	3.87357e-27	33	13	20	428
UCEC	AKAP9	PTCH1	co-occurrence	19.3846	3.88468e-27	53	26	38	377
UCEC	ATR	PDGFRA	co-occurrence	29.958	3.9136e-27	41	21	25	407
UCEC	NOTCH2	TNC	co-occurrence	29.958	3.9136e-27	41	25	21	407
UCEC	NIN	TNC	co-occurrence	29.958	3.9136e-27	41	25	21	407
SKCM	FAT3	PTPRT	co-occurrence	5.70737	3.91944e-27	149	117	97	439
UCEC	RANBP2	DICER1	co-occurrence	21.227	3.97559e-27	50	24	36	384
UCEC	FLNA	PDGFRA	co-occurrence	25.8039	3.98658e-27	46	16	41	391
UCEC	RANBP2	ZNF479	co-occurrence	36.5217	3.99732e-27	41	9	45	399
UCEC	ANK1	KMT2C	co-occurrence	17.8	4.14776e-27	60	60	19	355
UCEC	KAT6A	JAK2	co-occurrence	49.2941	4.15695e-27	35	8	33	418
UCEC	RGS7	ROS1	co-occurrence	54.8571	4.16958e-27	35	38	6	415
UCEC	BCLAF1	EPHA3	co-occurrence	29.75	4.32224e-27	41	23	23	407
UCEC	KMT2A	TP63	co-occurrence	24.1732	4.33201e-27	46	23	31	394
UCEC	NCOR1	TP63	co-occurrence	24.1732	4.33201e-27	46	23	31	394
UCEC	DICER1	NIN	co-occurrence	27.6375	4.34623e-27	43	19	31	401
UCEC	BIRC6	NBEA	co-occurrence	16.8244	4.39937e-27	58	38	32	366
UCEC	MAP3K13	ZEB1	co-occurrence	37.3741	4.42817e-27	37	24	16	417
UCEC	PTPRC	ZEB1	co-occurrence	37.3741	4.42817e-27	37	24	16	417
UCEC	RANBP2	NUP98	co-occurrence	26.9702	4.43044e-27	45	15	41	393
UCEC	ARHGEF12	DICER1	co-occurrence	29.2458	4.43234e-27	42	32	17	403
UCEC	RGPD3	CASP8	co-occurrence	31.5977	4.54708e-27	40	18	27	409
UCEC	FAT4	MSH6	co-occurrence	27.658	4.55901e-27	51	9	68	366
UCEC	PTPRB	TNC	co-occurrence	26.087	4.57906e-27	44	22	29	399
UCEC	ATRX	ROBO2	co-occurrence	24.1867	4.62169e-27	48	16	45	385
UCEC	BCLAF1	ATRX	co-occurrence	24.1867	4.62169e-27	48	45	16	385
UCEC	ARHGEF12	ATRX	co-occurrence	27.2068	4.62854e-27	46	47	13	388
UCEC	BIRC6	NCOR1	co-occurrence	19.8619	4.66403e-27	52	25	38	379
UCEC	ARID2	ATRX	co-occurrence	20.9429	4.71669e-27	51	42	21	380
UCEC	ZMYM3	ATRX	co-occurrence	20.9429	4.71669e-27	51	42	21	380
UCEC	CAMTA1	TNC	co-occurrence	24.4947	4.78563e-27	46	20	35	393
UCEC	AKAP9	MSH6	co-occurrence	26.5652	4.80364e-27	46	14	45	389
UCEC	TP63	CAMTA1	co-occurrence	23.3739	4.80812e-27	47	34	22	391
UCEC	CAMTA1	ERBB4	co-occurrence	23.3739	4.80812e-27	47	22	34	391
UCEC	ZFHX3	CCND2	co-occurrence	35.2921	4.83928e-27	53	5	88	348
UCEC	RGPD3	ATP1A1	co-occurrence	39.2258	4.87006e-27	37	12	30	415
UCEC	BRCA2	PTCH1	co-occurrence	20.1988	4.87154e-27	51	28	33	382
GBM	PRDM2	SET	co-occurrence	195.692	4.91276e-27	23	3	12	423
UCEC	ANK1	TRRAP	co-occurrence	18.5173	4.92157e-27	55	44	24	371
UCEC	COL3A1	NIN	co-occurrence	32.7778	4.97902e-27	39	23	20	412
UCEC	COL3A1	PDGFRA	co-occurrence	32.7778	4.97902e-27	39	23	20	412
GBM	MUC4	GNAQ	co-occurrence	280	4.98041e-27	29	0	41	391
UCEC	KAT6A	KMT2C	co-occurrence	21.9394	5.09268e-27	55	65	13	361
UCEC	ATM	ZNF479	co-occurrence	37.5351	5.11802e-27	43	7	56	388
GBM	PTPRD	FGFR1OP	co-occurrence	129.69	5.12709e-27	25	5	13	418
UCEC	PDE4DIP	SETD2	co-occurrence	18.7951	5.12742e-27	56	20	52	366
UCEC	RNF213	LRP1B	co-occurrence	15.0191	5.15615e-27	63	40	36	355
UCEC	NCOR1	NFIB	co-occurrence	26.4044	5.21771e-27	44	19	33	398
UCEC	BAZ1A	POLE	co-occurrence	34.7975	5.22135e-27	41	43	10	400
UCEC	KMT2A	NSD1	co-occurrence	19.0463	5.26399e-27	54	44	23	373
UCEC	POLE	ZNF521	co-occurrence	29.7823	5.33834e-27	43	13	41	397
UCEC	RGPD3	PCM1	co-occurrence	33.428	5.34431e-27	39	16	28	411
UCEC	NBEA	KDR	co-occurrence	35.3992	5.36584e-27	43	8	53	390
UCEC	NBEA	TRIP11	co-occurrence	35.3992	5.36584e-27	43	8	53	390
UCEC	ATR	RNF213	co-occurrence	22.8	5.45653e-27	50	49	16	379
UCEC	ARHGEF12	FAT3	co-occurrence	27.4927	5.46186e-27	49	61	10	374
UCEC	RGPD3	CBLB	co-occurrence	35.88	5.51185e-27	38	14	29	413
UCEC	EPHA3	TRIP11	co-occurrence	37.7286	5.56111e-27	37	14	27	416
UCEC	AFF1	FANCD2	co-occurrence	31.1296	5.58842e-27	40	19	26	409
UCEC	TNC	TRIM33	co-occurrence	31.1296	5.58842e-27	40	19	26	409
UCEC	PPFIBP1	NF1	co-occurrence	67.8571	5.69754e-27	37	55	3	399
UCEC	ARHGAP5	CHD2	co-occurrence	25.7143	5.70627e-27	44	27	24	399
COADREAD	RNF213	SETBP1	co-occurrence	12.1139	5.76607e-27	53	42	146	1417
STAD	CTNNA2	ROBO2	co-occurrence	10.4384	5.81017e-27	74	53	63	480
UCEC	BCR	RALGDS	co-occurrence	68.75	5.8215e-27	29	15	11	439
UCEC	RGS7	TSHR	co-occurrence	62.7176	5.82634e-27	30	17	11	436
COADREAD	CREBBP	KMT2D	co-occurrence	7.94927	5.83374e-27	71	149	81	1357
UCEC	GRIN2A	AKAP9	co-occurrence	22.3837	5.85805e-27	49	42	19	384
COADREAD	RNF213	TNC	co-occurrence	8.95817	5.88723e-27	64	73	135	1386
GBM	PPP2R1A	PRDM2	co-occurrence	146.528	5.88981e-27	24	11	5	421
UCEC	BCLAF1	KAT6A	co-occurrence	28.0435	5.89879e-27	42	26	22	404
UCEC	BRCA2	PTPN13	co-occurrence	23.5188	5.9025e-27	47	20	37	390
UCEC	BRCA2	USP6	co-occurrence	23.5188	5.9025e-27	47	20	37	390
UCEC	CACNA1D	PTPN13	co-occurrence	23.5188	5.9025e-27	47	20	37	390
UCEC	POLE	USP6	co-occurrence	23.5188	5.9025e-27	47	20	37	390
UCEC	CLIP1	ZNF479	co-occurrence	47.6667	6.04179e-27	33	17	16	428
GBM	MACC1	SMAD2	co-occurrence	170	6.11921e-27	23	5	9	424
UCEC	KMT2C	NCOR1	co-occurrence	18.1834	6.12185e-27	59	18	61	356
COADREAD	MYH11	KIAA1549	co-occurrence	13.53	6.12815e-27	47	61	83	1467
GBM	MAP3K1	SET	co-occurrence	193.981	6.13581e-27	24	2	17	418
GBM	PIM1	MAF	co-occurrence	200.898	6.1381e-27	22	6	6	427
GBM	PIM1	SMAD2	co-occurrence	200.898	6.1381e-27	22	6	6	427
GBM	MAF	SMAD2	co-occurrence	200.898	6.1381e-27	22	6	6	427
UCEC	PRDM2	SETD2	co-occurrence	24.8125	6.15987e-27	45	31	22	396
UCEC	PDE4DIP	PDGFRA	co-occurrence	24.9348	6.17295e-27	50	12	58	374
UCEC	NCOA1	PDE4DIP	co-occurrence	24.9348	6.17295e-27	50	58	12	374
UCEC	MSH6	ROS1	co-occurrence	28.5724	6.18846e-27	42	31	18	403
UCEC	APC	ROBO2	co-occurrence	25.3	6.20921e-27	45	19	35	395
UCEC	BRCA2	ROS1	co-occurrence	21.5	6.28056e-27	49	24	35	386
UCEC	POLE	PTPRB	co-occurrence	21.5	6.28056e-27	49	24	35	386
UCEC	PCM1	TRIM33	co-occurrence	36.3478	6.31161e-27	37	22	18	417
UCEC	APC	PTPN13	co-occurrence	24.0494	6.38666e-27	46	21	34	393
UCEC	APC	SF3B1	co-occurrence	32.55	6.40957e-27	41	12	39	402
UCEC	APC	SPECC1	co-occurrence	32.55	6.40957e-27	41	12	39	402
UCEC	ERBB4	LRP1B	co-occurrence	21.234	6.48054e-27	52	51	17	374
UCEC	MYO5A	NUP98	co-occurrence	30.7875	6.51579e-27	40	20	25	409
NSCLC	CSMD3	LRP1B	co-occurrence	7.62719	6.65184e-27	140	62	75	258
UCEC	STAG1	USP9X	co-occurrence	29.2386	6.70894e-27	45	50	11	388
COADREAD	KMT2A	AKAP9	co-occurrence	11.5617	6.81641e-27	52	71	91	1444
UCEC	PTCH1	TRIM33	co-occurrence	27.9809	6.83649e-27	43	16	36	399
UCEC	ROBO2	SETD2	co-occurrence	25.9091	6.94507e-27	44	32	20	398
UCEC	RNF213	ARHGEF12	co-occurrence	26.7518	7.08977e-27	47	12	52	383
UCEC	ARID1B	CHD2	co-occurrence	22.8073	7.15456e-27	47	24	32	391
UCEC	ATR	ZNF521	co-occurrence	32.6984	7.17777e-27	39	17	27	411
UCEC	NCOR1	CBLB	co-occurrence	33.6964	7.18619e-27	40	12	37	405
UCEC	FAT1	TSHR	co-occurrence	54.3506	7.20152e-27	44	3	76	371
UCEC	CACNA1D	ATRX	co-occurrence	17.853	7.23682e-27	55	38	29	372
UCEC	ATRX	DCC	co-occurrence	17.853	7.23682e-27	55	29	38	372
COADREAD	UBR5	FAT1	co-occurrence	8.85099	7.36758e-27	65	150	67	1376
UCEC	NTRK3	GPC3	co-occurrence	42.5041	7.40068e-27	36	10	32	416
UCEC	KAT6A	MUC16	co-occurrence	26.0969	7.41654e-27	61	97	7	329
UCEC	APC	FAT4	co-occurrence	17.2349	7.51047e-27	60	59	20	355
UCEC	ALK	PDGFRA	co-occurrence	30.4529	7.58983e-27	40	22	23	409
UCEC	PDGFRA	ZNF521	co-occurrence	34.0737	7.68431e-27	38	18	24	414
COADREAD	RNF43	TRRAP	co-occurrence	8.17355	7.68715e-27	68	120	95	1375
UCEC	NBEA	TSHR	co-occurrence	42.1071	7.79245e-27	41	6	55	392
UCEC	PDGFRA	RGS7	co-occurrence	53.5185	7.8124e-27	33	8	29	424
UCEC	CBLB	KDR	co-occurrence	43.5965	7.88238e-27	34	17	18	425
UCEC	BCL11A	SETD2	co-occurrence	19.5971	7.91272e-27	52	24	40	378
UCEC	ERBB4	FOXO4	co-occurrence	31.0537	8.0161e-27	40	17	29	408
UCEC	LRP1B	PDGFRA	co-occurrence	24.6104	8.01701e-27	49	13	54	378
UCEC	CHD2	MAF	co-occurrence	26.5187	8.03631e-27	43	22	28	401
UCEC	CHD2	MYO5A	co-occurrence	26.5187	8.03631e-27	43	22	28	401
UCEC	CHD2	TET1	co-occurrence	26.5187	8.03631e-27	43	22	28	401
UCEC	PDGFRA	PTCH1	co-occurrence	26.1842	8.07828e-27	44	35	18	397
UCEC	ANK1	PDGFRA	co-occurrence	26.1842	8.07828e-27	44	18	35	397
GBM	NOTCH2	MAP3K1	co-occurrence	55.2675	8.15054e-27	33	8	26	394
GBM	NOTCH2	ROBO2	co-occurrence	55.2675	8.15054e-27	33	8	26	394
UCEC	NTRK3	PTCH1	co-occurrence	23.6803	8.15945e-27	46	33	22	393
UCEC	CDH11	PTCH1	co-occurrence	23.6803	8.15945e-27	46	33	22	393
UCEC	ATP2B3	CDH11	co-occurrence	23.6803	8.15945e-27	46	22	33	393
UCEC	KMT2A	NCOA2	co-occurrence	39.8775	8.2472e-27	38	9	39	408
UCEC	ARHGAP5	EPHA7	co-occurrence	29.0714	8.30396e-27	41	20	27	406
UCEC	ARHGAP5	ZEB1	co-occurrence	29.0714	8.30396e-27	41	20	27	406
UCEC	FLT3	STAG2	co-occurrence	33.1452	8.33733e-27	39	30	15	410
UCEC	ZMYM3	PAX3	co-occurrence	31.6818	8.44722e-27	40	15	32	407
UCEC	FLNA	CUX1	co-occurrence	19.8839	8.60015e-27	51	26	36	381
UCEC	NBEA	ARHGAP5	co-occurrence	21.7592	8.61724e-27	50	18	46	380
UCEC	CAMTA1	MET	co-occurrence	28.1346	8.64937e-27	43	15	38	398
UCEC	RANBP2	CAMTA1	co-occurrence	19.181	8.66274e-27	52	29	34	379
UCEC	RUNX1	ZEB1	co-occurrence	33.7188	8.82464e-27	38	23	19	414
UCEC	BIRC6	STAG2	co-occurrence	21.8254	8.8566e-27	49	20	41	384
UCEC	BCORL1	TPR	co-occurrence	19.7964	8.86108e-27	52	22	43	377
UCEC	DICER1	USP9X	co-occurrence	19.7964	8.86108e-27	52	43	22	377
UCEC	BIRC6	ZEB1	co-occurrence	25.4583	9.00751e-27	46	15	44	389
UCEC	RANBP2	AKAP9	co-occurrence	17.6419	9.03704e-27	55	36	31	372
UCEC	KMT2A	ROS1	co-occurrence	22.4803	9.05688e-27	47	26	30	391
UCEC	ATRX	PDGFRA	co-occurrence	24.7021	9.22235e-27	47	15	46	386
COADREAD	FAT4	KIAA1549	co-occurrence	9.25963	9.35569e-27	70	38	254	1296
UCEC	ATP1A1	POLE	co-occurrence	36.6267	9.38652e-27	40	44	9	401
UCEC	MET	MSH6	co-occurrence	33.5093	9.58481e-27	38	22	20	414
UCEC	NOTCH2	RGPD3	co-occurrence	28.7778	9.60305e-27	41	26	21	406
UCEC	NIN	USP6	co-occurrence	28.7778	9.60305e-27	41	26	21	406
UCEC	DICER1	SETD2	co-occurrence	22.4	9.6038e-27	47	29	27	391
UCEC	SETD2	TPR	co-occurrence	22.4	9.6038e-27	47	27	29	391
UCEC	CYLD	KDR	co-occurrence	50.7964	9.60644e-27	32	19	13	430
UCEC	RGPD3	TP63	co-occurrence	26.2044	9.61519e-27	43	26	24	401
UCEC	RGPD3	ERBB4	co-occurrence	26.2044	9.61519e-27	43	26	24	401
UCEC	RGPD3	STAG2	co-occurrence	26.2044	9.61519e-27	43	26	24	401
UCEC	ERCC4	TRIM33	co-occurrence	38.0882	9.65321e-27	36	23	16	419
UCEC	RANBP2	CCND2	co-occurrence	27.5581	9.67377e-27	44	14	42	394
UCEC	CAMTA1	SETD2	co-occurrence	20.9416	9.79991e-27	49	27	32	386
UCEC	SETD2	SPEN	co-occurrence	20.9416	9.79991e-27	49	32	27	386
UCEC	GRIN2A	POLQ	co-occurrence	26.1657	9.83237e-27	43	25	25	401
UCEC	KAT6A	NTRK3	co-occurrence	26.1657	9.83237e-27	43	25	25	401
UCEC	KAT6A	ARHGAP5	co-occurrence	26.1657	9.83237e-27	43	25	25	401
UCEC	BIRC6	FAT4	co-occurrence	15.0463	9.83743e-27	64	55	26	349
UCEC	ERBB4	TRRAP	co-occurrence	21.1128	9.94679e-27	51	48	18	377
UCEC	KMT2A	AKAP9	co-occurrence	19.3144	1.02239e-26	52	39	25	378
UCEC	GRIN2A	ATP1A1	co-occurrence	37.9087	1.03911e-26	37	12	31	414
UCEC	ARHGAP5	ATP1A1	co-occurrence	37.9087	1.03911e-26	37	12	31	414
UCEC	MAP3K13	WRN	co-occurrence	40.0737	1.03938e-26	35	19	18	422
UCEC	PDGFRA	PTPRC	co-occurrence	35.8507	1.05876e-26	37	16	25	416
UCEC	KAT6A	CCND2	co-occurrence	30.4338	1.05898e-26	40	18	28	408
UCEC	NTRK3	CASP8	co-occurrence	30.4338	1.05898e-26	40	18	28	408
UCEC	CDH11	PHF6	co-occurrence	30.4338	1.05898e-26	40	18	28	408
UCEC	KMT2A	RNF213	co-occurrence	18.5824	1.09224e-26	54	45	23	372
UCEC	KMT2A	TRRAP	co-occurrence	18.5824	1.09224e-26	54	45	23	372
UCEC	ARHGAP5	MED12	co-occurrence	21.3551	1.10318e-26	51	50	17	376
UCEC	BCORL1	KMT2A	co-occurrence	18.8874	1.10432e-26	53	24	42	375
UCEC	LARP4B	RET	co-occurrence	28.49	1.10961e-26	41	24	23	406
UCEC	DICER1	TBL1XR1	co-occurrence	31.7848	1.11784e-26	40	14	34	406
UCEC	CACNA1D	DROSHA	co-occurrence	30.6923	1.11835e-26	42	12	42	398
UCEC	CACNA1D	FLT3	co-occurrence	30.6923	1.11835e-26	42	12	42	398
UCEC	FLT3	POLE	co-occurrence	30.6923	1.11835e-26	42	42	12	398
GBM	BCLAF1	PTPRD	co-occurrence	77.3961	1.13629e-26	28	10	13	410
UCEC	LRP1B	PTPN13	co-occurrence	21.7003	1.13769e-26	51	16	52	375
UCEC	RGPD3	LRP1B	co-occurrence	21.7003	1.13769e-26	51	52	16	375
UCEC	DROSHA	RET	co-occurrence	33.9202	1.1388e-26	38	27	16	413
UCEC	ETV1	TET2	co-occurrence	33.9202	1.1388e-26	38	27	16	413
UCEC	N4BP2	TET1	co-occurrence	33.9202	1.1388e-26	38	27	16	413
UCEC	CAMTA1	LATS2	co-occurrence	26.1184	1.1416e-26	44	17	37	396
GBM	MUC4	BCR	co-occurrence	61.0135	1.14198e-26	34	5	36	386
UCEC	MAP3K13	MET	co-occurrence	37.5362	1.15774e-26	36	22	17	419
UCEC	GPC3	ZNF479	co-occurrence	49.9053	1.16323e-26	32	18	14	430
UCEC	CHD2	PTPRC	co-occurrence	33.1313	1.16416e-26	39	14	32	409
UCEC	NF1	USP9X	co-occurrence	16.2361	1.16806e-26	58	37	34	365
UCEC	EP300	ZNF479	co-occurrence	34.9323	1.20728e-26	40	10	42	402
UCEC	GRIN2A	PCM1	co-occurrence	32.2353	1.20747e-26	39	16	29	410
UCEC	KAT6A	PAX3	co-occurrence	32.2353	1.20747e-26	39	16	29	410
UCEC	ARHGAP5	PAX3	co-occurrence	32.2353	1.20747e-26	39	16	29	410
UCEC	KAT6A	ERCC4	co-occurrence	34.6387	1.20954e-26	38	14	30	412
UCEC	ARHGEF12	CHD2	co-occurrence	28.9508	1.21197e-26	41	30	18	405
UCEC	CHD2	COL3A1	co-occurrence	28.9508	1.21197e-26	41	18	30	405
UCEC	LRP1B	MSH6	co-occurrence	25.5769	1.21531e-26	48	12	55	379
UCEC	CACNA1D	NIN	co-occurrence	25.1722	1.23664e-26	45	17	39	393
UCEC	APC	FAM135B	co-occurrence	19.4745	1.23931e-26	51	33	29	381
UCEC	BIRC6	TSHR	co-occurrence	39.9951	1.24535e-26	40	7	50	397
UCEC	PTPN13	PTPRB	co-occurrence	24.9375	1.24571e-26	44	29	23	398
UCEC	ROS1	USP6	co-occurrence	24.9375	1.24571e-26	44	23	29	398
UCEC	MAP3K13	NF1	co-occurrence	31.44	1.24636e-26	43	49	10	392
UCEC	LIFR	KDR	co-occurrence	36.3402	1.25014e-26	37	14	28	415
UCEC	KDR	TET1	co-occurrence	36.3402	1.25014e-26	37	28	14	415
UCEC	APC	USP9X	co-occurrence	18.1393	1.27194e-26	54	41	26	373
UCEC	LATS1	PDGFRA	co-occurrence	38.279	1.28086e-26	36	26	14	418
UCEC	NFATC2	NIN	co-occurrence	38.279	1.28086e-26	36	26	14	418
UCEC	PDGFRA	PIK3CB	co-occurrence	38.279	1.28086e-26	36	14	26	418
UCEC	CLIP1	CDC73	co-occurrence	49.3854	1.30362e-26	32	15	17	430
UCEC	FAT4	KDR	co-occurrence	39.2725	1.30485e-26	46	5	73	370
UCEC	NBEA	RUNX1T1	co-occurrence	20.4017	1.32013e-26	51	20	45	378
UCEC	CLTC	SETD2	co-occurrence	32.1351	1.33333e-26	40	36	13	405
UCEC	PTPRC	SETD2	co-occurrence	32.1351	1.33333e-26	40	36	13	405
UCEC	KIAA1549	PDGFRA	co-occurrence	31.2121	1.34938e-26	39	23	21	411
UCEC	MSH6	NCOA1	co-occurrence	31.2121	1.34938e-26	39	23	21	411
UCEC	MSH6	NIN	co-occurrence	31.2121	1.34938e-26	39	23	21	411
UCEC	NCOA1	NUP98	co-occurrence	31.2121	1.34938e-26	39	21	23	411
UCEC	NIN	NUP98	co-occurrence	31.2121	1.34938e-26	39	21	23	411
UCEC	KMT2C	ZFHX3	co-occurrence	11.2085	1.35121e-26	82	59	38	315
UCEC	RANBP2	USP9X	co-occurrence	17.0081	1.37274e-26	56	39	30	369
UCEC	LATS2	ZEB1	co-occurrence	31.1531	1.38485e-26	39	22	22	411
UCEC	APC	TRIP11	co-occurrence	33.6667	1.38833e-26	40	11	40	403
UCEC	RGPD3	CAMTA1	co-occurrence	23.322	1.40487e-26	46	35	21	392
UCEC	APC	ATM	co-occurrence	17.7573	1.41125e-26	55	44	25	370
UCEC	CHD2	PRKCB	co-occurrence	42.6528	1.41834e-26	36	9	35	414
UCEC	APC	ARHGEF12	co-occurrence	27.1765	1.42262e-26	43	16	37	398
UCEC	TP63	ROBO2	co-occurrence	26.9752	1.4316e-26	42	22	27	403
UCEC	RNF213	MED12	co-occurrence	14.7967	1.44795e-26	62	39	37	356
UCEC	BCLAF1	BIRC6	co-occurrence	23.5152	1.45577e-26	47	43	17	387
UCEC	CBLB	ROS1	co-occurrence	33.3878	1.45843e-26	39	34	13	408
UCEC	CHD2	STAG2	co-occurrence	24.6635	1.47754e-26	44	25	27	398
UCEC	DICER1	ROS1	co-occurrence	22.8054	1.49123e-26	46	27	28	393
UCEC	CACNA1D	KMT2A	co-occurrence	19.9837	1.50467e-26	50	27	34	383
UCEC	CUX1	POLE	co-occurrence	19.9837	1.50467e-26	50	34	27	383
GBM	CHST11	PDE4DIP	co-occurrence	155.921	1.51361e-26	29	37	1	394
UCEC	RANBP2	ZEB1	co-occurrence	25.3193	1.53325e-26	45	16	41	392
UCEC	BRCA2	MYO5A	co-occurrence	23.6205	1.55016e-26	46	19	38	391
UCEC	CACNA1D	TET1	co-occurrence	23.6205	1.55016e-26	46	19	38	391
UCEC	LIFR	ARHGAP5	co-occurrence	26.8086	1.5688e-26	42	26	23	403
UCEC	NTRK3	RET	co-occurrence	26.8086	1.5688e-26	42	23	26	403
UCEC	CDH11	MAF	co-occurrence	26.8086	1.5688e-26	42	23	26	403
UCEC	NUP98	PCM1	co-occurrence	34.75	1.5803e-26	37	18	23	416
UCEC	BRCA2	TSHR	co-occurrence	38.9372	1.5806e-26	39	8	45	402
UCEC	DCC	TSHR	co-occurrence	38.9372	1.5806e-26	39	8	45	402
UCEC	POLE	TSHR	co-occurrence	38.9372	1.5806e-26	39	8	45	402
UCEC	ATRX	TET1	co-occurrence	22.7838	1.58626e-26	48	17	45	384
UCEC	LIFR	ATRX	co-occurrence	22.7838	1.58626e-26	48	45	17	384
UCEC	BIRC6	CYLD	co-occurrence	43.8462	1.59464e-26	39	6	51	398
UCEC	CHD2	NF1	co-occurrence	20.5941	1.60462e-26	50	42	21	381
UCEC	KMT2A	CUX1	co-occurrence	21.1789	1.61068e-26	48	29	29	388
GBM	MAP3K1	PPP2R1A	co-occurrence	127.553	1.62975e-26	25	4	16	416
UCEC	PTPN13	TNC	co-occurrence	26.7262	1.64205e-26	42	24	25	403
UCEC	TNC	USP6	co-occurrence	26.7262	1.64205e-26	42	25	24	403
UCEC	CHD2	FAT1	co-occurrence	19.7308	1.64288e-26	56	64	15	359
UCEC	FANCD2	USP9X	co-occurrence	25.9843	1.64782e-26	46	49	13	386
UCEC	USP6	ZNF521	co-occurrence	31.4943	1.65118e-26	39	17	28	410
UCEC	KMT2D	TP63	co-occurrence	22.8411	1.68331e-26	60	9	89	336
UCEC	APC	PDGFRA	co-occurrence	25.4125	1.71925e-26	44	18	36	396
UCEC	NOTCH2	TRRAP	co-occurrence	23.9974	1.72153e-26	48	51	14	381
UCEC	NCOA1	TRRAP	co-occurrence	23.9974	1.72153e-26	48	51	14	381
UCEC	CASP8	PIK3CB	co-occurrence	39.5625	1.72179e-26	35	15	23	421
UCEC	MET	ZNF479	co-occurrence	39.5625	1.72179e-26	35	15	23	421
COADREAD	KMT2A	RNF43	co-occurrence	9.49244	1.72223e-26	59	104	84	1411
UCEC	NBEA	SETBP1	co-occurrence	24.64	1.7397e-26	47	14	49	384
UCEC	KAT6A	POLE	co-occurrence	22.3923	1.74943e-26	47	37	21	389
UCEC	CACNA1D	NTRK3	co-occurrence	22.3923	1.74943e-26	47	21	37	389
UCEC	CACNA1D	ARHGAP5	co-occurrence	22.3923	1.74943e-26	47	21	37	389
UCEC	RGPD3	NACA	co-occurrence	36.3364	1.75031e-26	37	13	30	414
UCEC	PTPN13	ZNF479	co-occurrence	36.3364	1.75031e-26	37	13	30	414
UCEC	FAT4	MAP3K13	co-occurrence	34.7554	1.76519e-26	47	6	72	369
UCEC	ARHGEF12	ZNF521	co-occurrence	34.4478	1.76965e-26	37	19	22	416
UCEC	PDE4DIP	TET2	co-occurrence	22.2943	1.7701e-26	51	14	57	372
UCEC	KDR	LATS2	co-occurrence	37.2668	1.7823e-26	36	25	15	418
UCEC	KIT	KDR	co-occurrence	37.2668	1.7823e-26	36	15	25	418
UCEC	EPHA7	KDR	co-occurrence	37.2668	1.7823e-26	36	15	25	418
UCEC	KIT	MYO5A	co-occurrence	29.3164	1.78652e-26	40	25	21	408
UCEC	EPHA7	MYO5A	co-occurrence	29.3164	1.78652e-26	40	25	21	408
UCEC	CACNA1D	CHD2	co-occurrence	21.4099	1.80074e-26	48	23	36	387
UCEC	CTNNA2	DCC	co-occurrence	21.4099	1.80074e-26	48	36	23	387
GBM	NOTCH2	SET	co-occurrence	320.029	1.81591e-26	26	0	33	402
UCEC	APC	KAT6A	co-occurrence	22.9453	1.82052e-26	46	22	34	392
UCEC	APC	NTRK3	co-occurrence	22.9453	1.82052e-26	46	22	34	392
UCEC	MAP3K13	RGPD3	co-occurrence	33.5562	1.82321e-26	38	29	15	412
UCEC	RGPD3	SF3B1	co-occurrence	33.5562	1.82321e-26	38	15	29	412
UCEC	PTPN13	PTPRC	co-occurrence	33.5562	1.82321e-26	38	15	29	412
UCEC	BIRC6	ARHGEF12	co-occurrence	26.0667	1.82488e-26	45	14	45	390
UCEC	AKAP9	STAG2	co-occurrence	21.2625	1.82611e-26	49	20	42	383
GBM	CEP89	ROBO2	co-occurrence	85.6593	1.82964e-26	27	14	8	412
UCEC	FAT4	MYO5A	co-occurrence	22.5672	1.84463e-26	53	12	66	363
UCEC	APC	MYO5A	co-occurrence	24.0344	1.85761e-26	45	20	35	394
UCEC	SETD2	STIL	co-occurrence	37.1818	1.87843e-26	38	10	38	408
UCEC	ARID2	LIFR	co-occurrence	25.571	1.89405e-26	43	22	29	400
UCEC	RNF213	PTPN13	co-occurrence	21.4767	1.90953e-26	50	17	49	378
UCEC	NIN	ROBO2	co-occurrence	29.1635	1.92337e-26	40	24	22	408
UCEC	BCLAF1	PDGFRA	co-occurrence	29.1635	1.92337e-26	40	22	24	408
UCEC	EPHA3	PDGFRA	co-occurrence	29.1635	1.92337e-26	40	22	24	408
UCEC	LRP1B	TET2	co-occurrence	22.2535	1.93192e-26	50	15	53	376
UCEC	MET	ROS1	co-occurrence	28.6364	1.93857e-26	41	32	17	404
UCEC	TP63	ZEB1	co-occurrence	28	1.95277e-26	41	20	28	405
UCEC	ERBB4	ZEB1	co-occurrence	28	1.95277e-26	41	20	28	405
UCEC	BIRC6	FAT1	co-occurrence	14.7401	1.96462e-26	64	56	26	348
UCEC	LIFR	SETD2	co-occurrence	24.6694	1.99355e-26	44	32	21	397
UCEC	MYO5A	SETD2	co-occurrence	24.6694	1.99355e-26	44	32	21	397
GBM	CLIP1	CHST11	co-occurrence	181.87	2.02528e-26	22	8	5	426
GBM	CLIP1	WIF1	co-occurrence	181.87	2.02528e-26	22	8	5	426
UCEC	RANBP2	STAG1	co-occurrence	28.2857	2.02916e-26	43	13	43	395
UCEC	RANBP2	ZNF521	co-occurrence	28.2857	2.02916e-26	43	13	43	395
UCEC	ARHGEF12	SETD2	co-occurrence	27.4381	2.07744e-26	42	34	17	401
UCEC	BIRC6	PTPN13	co-occurrence	21.993	2.08007e-26	48	19	42	385
UCEC	BIRC6	USP6	co-occurrence	21.993	2.08007e-26	48	19	42	385
UCEC	MAP3K13	KDR	co-occurrence	41.3194	2.11676e-26	34	17	19	424
COADREAD	CSMD3	KMT2D	co-occurrence	5.67595	2.12373e-26	97	123	175	1263
UCEC	USP9X	ZNF479	co-occurrence	34.6831	2.13633e-26	42	8	53	391
UCEC	FOXO4	TNC	co-occurrence	30.9023	2.13658e-26	39	27	18	410
UCEC	KMT2D	RNF213	co-occurrence	13.0517	2.13735e-26	75	24	74	321
UCEC	NCOA1	SETD2	co-occurrence	25.8824	2.1434e-26	43	33	19	399
UCEC	CNTNAP2	PDGFRA	co-occurrence	25.8824	2.1434e-26	43	19	33	399
UCEC	ATR	CHD2	co-occurrence	25.3506	2.15928e-26	43	28	23	400
COADREAD	CACNA1D	ZFHX3	co-occurrence	8.81983	2.17559e-26	65	172	58	1363
UCEC	FOXO4	NIN	co-occurrence	32.292	2.18243e-26	38	24	19	413
UCEC	FOXO4	PDGFRA	co-occurrence	32.292	2.18243e-26	38	24	19	413
UCEC	PTPRC	TRRAP	co-occurrence	31.0982	2.2087e-26	44	55	9	386
UCEC	CUX1	NF1	co-occurrence	18.7936	2.20879e-26	52	40	25	377
UCEC	CASP8	TSHR	co-occurrence	42.4	2.22461e-26	34	13	24	423
COADREAD	KMT2D	PTCH1	co-occurrence	10.2753	2.227e-26	58	48	162	1390
UCEC	CBLB	POLE	co-occurrence	31.8182	2.23468e-26	41	43	11	399
UCEC	ATRX	CLTC	co-occurrence	30.7451	2.26207e-26	43	10	50	391
UCEC	ATRX	SF3B1	co-occurrence	30.7451	2.26207e-26	43	10	50	391
UCEC	ANK1	TP63	co-occurrence	22.636	2.26263e-26	46	23	33	392
UCEC	ANK1	STAG2	co-occurrence	22.636	2.26263e-26	46	23	33	392
UCEC	PTCH1	STAG2	co-occurrence	22.636	2.26263e-26	46	23	33	392
UCEC	CHD2	PTPRB	co-occurrence	23.2644	2.29738e-26	45	28	26	395
UCEC	GRIN2A	CNTRL	co-occurrence	27.6818	2.3027e-26	41	21	27	405
UCEC	NTRK3	PDGFRA	co-occurrence	27.6818	2.3027e-26	41	21	27	405
UCEC	POLQ	NIN	co-occurrence	27.6818	2.3027e-26	41	21	27	405
UCEC	POLQ	PDGFRA	co-occurrence	27.6818	2.3027e-26	41	21	27	405
UCEC	CDH11	NCOA1	co-occurrence	27.6818	2.3027e-26	41	21	27	405
UCEC	NCOR1	TPR	co-occurrence	21.6221	2.30945e-26	47	27	30	390
UCEC	FLT3	IRS4	co-occurrence	30.8259	2.31769e-26	40	35	14	405
UCEC	KMT2A	NBEA	co-occurrence	18.4091	2.32036e-26	53	43	24	374
UCEC	NBEA	USP9X	co-occurrence	15.4908	2.35546e-26	59	36	37	362
UCEC	RGPD3	UBR5	co-occurrence	25.2057	2.35557e-26	43	27	24	400
COADREAD	RNF213	PTPN13	co-occurrence	12.398	2.38009e-26	51	39	148	1420
UCEC	POLQ	ATRX	co-occurrence	21.2778	2.41041e-26	49	44	19	382
UCEC	CHD2	STIL	co-occurrence	37.3667	2.41511e-26	37	11	34	412
UCEC	CTNNA2	PER1	co-occurrence	37.3667	2.41511e-26	37	11	34	412
UCEC	ERBB4	MET	co-occurrence	29.3474	2.41603e-26	40	18	29	407
UCEC	CBLB	CYLD	co-occurrence	48.2653	2.42673e-26	32	13	20	429
UCEC	KIT	MET	co-occurrence	32.0357	2.42815e-26	38	20	23	413
UCEC	MET	ZEB1	co-occurrence	32.0357	2.42815e-26	38	23	20	413
UCEC	NRG1	ZEB1	co-occurrence	32.0357	2.42815e-26	38	23	20	413
UCEC	EP300	MAP3K13	co-occurrence	30.8462	2.45131e-26	41	12	41	400
UCEC	GRIN2A	ERBB4	co-occurrence	25.1339	2.46004e-26	43	26	25	400
UCEC	KAT6A	ERBB4	co-occurrence	25.1339	2.46004e-26	43	26	25	400
UCEC	NTRK3	TP63	co-occurrence	25.1339	2.46004e-26	43	26	25	400
UCEC	NCOR1	CAMTA1	co-occurrence	20.1672	2.49326e-26	49	32	28	385
UCEC	MSN	ZNF521	co-occurrence	38.3636	2.50237e-26	35	21	17	421
GBM	PIM1	GNAQ	co-occurrence	175.375	2.50925e-26	22	7	6	426
UCEC	BCL6	TNC	co-occurrence	38.2854	2.51998e-26	36	30	12	416
UCEC	JAK2	TET1	co-occurrence	46.0469	2.53299e-26	34	31	9	420
GBM	CCND1	FGFR1OP	co-occurrence	235.95	2.5555e-26	21	9	3	428
UCEC	AKAP9	POLE	co-occurrence	17.4618	2.56255e-26	54	30	37	373
COADREAD	KMT2A	KMT2D	co-occurrence	8.09391	2.57706e-26	68	152	75	1363
UCEC	ATR	ETV1	co-occurrence	32.6714	2.587e-26	38	16	28	412
UCEC	N4BP2	TNC	co-occurrence	32.6714	2.587e-26	38	28	16	412
UCEC	NFIB	PDE4DIP	co-occurrence	23.092	2.59827e-26	50	58	13	373
UCEC	TP63	ERCC4	co-occurrence	33.475	2.60621e-26	38	14	31	411
UCEC	KMT2C	NSD1	co-occurrence	13.537	2.6676e-26	67	31	53	343
UCEC	FAT1	NSD1	co-occurrence	13.537	2.6676e-26	67	31	53	343
UCEC	RGPD3	FAT1	co-occurrence	21.226	2.66881e-26	54	66	13	361
UCEC	APC	PDE4DIP	co-occurrence	16.9167	2.71671e-26	57	51	23	363
UCEC	BIRC6	ERCC4	co-occurrence	31.5121	2.75035e-26	42	10	48	394
UCEC	ATR	TRIP11	co-occurrence	35.0444	2.75496e-26	37	14	29	414
UCEC	CDH10	EZH2	co-occurrence	41.4	2.77812e-26	36	9	36	413
COADREAD	CSMD3	FAT4	co-occurrence	4.755	2.80493e-26	122	202	150	1184
UCEC	FOXO4	IRS4	co-occurrence	28.5176	2.80653e-26	41	34	16	403
COADREAD	MUC16	UBR5	co-occurrence	7.30819	2.81123e-26	87	45	316	1210
UCEC	CNBD1	ZNF479	co-occurrence	66.2121	2.82555e-26	29	21	8	436
UCEC	MYO5A	TET1	co-occurrence	27.2832	2.8418e-26	41	24	24	405
UCEC	MAP3K13	ARHGEF12	co-occurrence	35.8866	2.85741e-26	36	23	17	418
UCEC	ATM	KDR	co-occurrence	33.2788	2.86094e-26	43	8	56	387
UCEC	ATM	MSH6	co-occurrence	24.7763	2.88971e-26	47	13	52	382
UCEC	RNF213	NUP98	co-occurrence	24.7763	2.88971e-26	47	13	52	382
UCEC	RGPD3	DICER1	co-occurrence	24.0726	2.90901e-26	44	30	23	397
UCEC	SPEN	TRIM33	co-occurrence	26.4133	2.91823e-26	43	16	38	397
UCEC	GRIN2A	NCOA2	co-occurrence	38.8687	2.94261e-26	36	11	32	415
UCEC	NTRK3	LRIG3	co-occurrence	38.8687	2.94261e-26	36	11	32	415
UCEC	ARHGAP5	CDC73	co-occurrence	38.8687	2.94261e-26	36	11	32	415
UCEC	ARHGAP5	TSHR	co-occurrence	38.8687	2.94261e-26	36	11	32	415
UCEC	CDH11	TSHR	co-occurrence	38.8687	2.94261e-26	36	11	32	415
STAD	CTNNA2	PRKCB	co-occurrence	14.438	2.95267e-26	58	25	79	508
UCEC	NUP98	POLE	co-occurrence	25.5022	2.98088e-26	44	40	16	394
UCEC	BRCA2	MSH6	co-occurrence	25.5022	2.98088e-26	44	16	40	394
UCEC	IRS4	PDE4DIP	co-occurrence	18.1235	2.99264e-26	55	53	20	366
UCEC	EP300	RGPD3	co-occurrence	22.6339	3.04118e-26	46	21	36	391
UCEC	FANCD2	EPHA3	co-occurrence	30.1099	3.05094e-26	39	25	20	410
UCEC	NBEA	COL3A1	co-occurrence	25.409	3.06328e-26	46	13	50	385
UCEC	LRP1B	NF1	co-occurrence	15.124	3.07917e-26	60	32	43	359
UCEC	KAT6A	ARHGEF12	co-occurrence	28.8414	3.08275e-26	40	19	28	407
UCEC	CHD2	CUX1	co-occurrence	22.2007	3.09475e-26	46	31	25	392
UCEC	NCOR1	CHD2	co-occurrence	22.2007	3.09475e-26	46	25	31	392
UCEC	ETV1	TSHR	co-occurrence	43.9939	3.10084e-26	33	14	21	426
UCEC	CDC73	ETV1	co-occurrence	43.9939	3.10084e-26	33	21	14	426
UCEC	DROSHA	NIN	co-occurrence	33.7778	3.17779e-26	37	25	17	415
UCEC	FLT3	PDGFRA	co-occurrence	33.7778	3.17779e-26	37	25	17	415
UCEC	N4BP2	NIN	co-occurrence	33.7778	3.17779e-26	37	25	17	415
UCEC	FAT1	MYO5A	co-occurrence	22.1742	3.20049e-26	53	12	67	362
UCEC	FAT1	RET	co-occurrence	22.1742	3.20049e-26	53	12	67	362
UCEC	ATRX	FAT1	co-occurrence	14.1022	3.22665e-26	65	55	28	346
UCEC	NCOR2	NFATC2	co-occurrence	33.8333	3.2281e-26	39	11	39	405
UCEC	KAT6A	ZFHX3	co-occurrence	21.9654	3.25774e-26	58	83	10	343
COADREAD	KMT2D	NOTCH1	co-occurrence	7.04015	3.25781e-26	76	100	144	1338
COADREAD	RNF213	PRDM2	co-occurrence	12.7321	3.27272e-26	50	37	149	1422
UCEC	ATRX	CTNNA2	co-occurrence	20.0733	3.29328e-26	50	21	43	380
UCEC	ATRX	KDM5A	co-occurrence	20.0733	3.29328e-26	50	21	43	380
UCEC	NTRK3	PTPRB	co-occurrence	23.88	3.29562e-26	44	29	24	397
UCEC	CDH11	PTPRB	co-occurrence	23.88	3.29562e-26	44	29	24	397
UCEC	CLIP1	REL	co-occurrence	89.4783	3.30824e-26	27	5	22	440
UCEC	GRIN2A	NSD1	co-occurrence	20.7615	3.31678e-26	50	48	18	378
UCEC	RUNX1T1	TRIP11	co-occurrence	33.6744	3.33585e-26	38	13	33	410
UCEC	ARID2	SETD2	co-occurrence	22.0681	3.41046e-26	46	30	26	392
UCEC	ZMYM3	SETD2	co-occurrence	22.0681	3.41046e-26	46	30	26	392
UCEC	PCM1	TET1	co-occurrence	31.9583	3.46444e-26	38	27	17	412
GBM	FGFR1OP	SNX29	co-occurrence	141.333	3.47853e-26	23	8	7	423
GBM	SNX29	WIF1	co-occurrence	141.333	3.47853e-26	23	7	8	423
COADREAD	ACVR2A	CREBBP	co-occurrence	10.4678	3.48276e-26	54	98	75	1431
UCEC	TSHR	ZNF479	co-occurrence	46.6776	3.50301e-26	32	18	15	429
UCEC	NCOA1	ZEB1	co-occurrence	29.7826	3.54853e-26	39	22	23	410
UCEC	NIN	SETBP1	co-occurrence	29.7826	3.54853e-26	39	22	23	410
UCEC	PDGFRA	SETBP1	co-occurrence	29.7826	3.54853e-26	39	22	23	410
UCEC	ATM	MYO5A	co-occurrence	21.9146	3.5528e-26	49	16	50	379
UCEC	RNF213	MYO5A	co-occurrence	21.9146	3.5528e-26	49	16	50	379
UCEC	CHD2	NUP98	co-occurrence	27.4355	3.57006e-26	41	19	30	404
GBM	NOTCH2	MAF	co-occurrence	170.545	3.58299e-26	27	1	32	401
UCEC	CAMTA1	PDGFRA	co-occurrence	24.6814	3.60421e-26	44	18	37	395
UCEC	RUNX1	PAX3	co-occurrence	35.2341	3.60478e-26	36	19	21	418
UCEC	KMT2A	STAG1	co-occurrence	28.5912	3.68694e-26	41	15	36	402
UCEC	NTRK3	CBL	co-occurrence	30.3704	3.7218e-26	39	17	29	409
UCEC	GRIN2A	ZNF479	co-occurrence	35.1161	3.72587e-26	37	13	31	413
UCEC	CDH11	ZNF479	co-occurrence	35.1161	3.72587e-26	37	13	31	413
UCEC	MSH6	USP6	co-occurrence	28.449	3.73991e-26	40	27	20	407
COADREAD	MYH11	NCOR2	co-occurrence	10.4373	3.78681e-26	54	97	76	1431
UCEC	ERBB4	TET2	co-occurrence	25.7872	3.79821e-26	42	23	27	402
UCEC	MYO5A	STAG2	co-occurrence	25.7872	3.79821e-26	42	27	23	402
GBM	NOTCH2	WIF1	co-occurrence	121.135	3.82808e-26	28	2	31	400
UCEC	GRIN2A	KMT2A	co-occurrence	22.9419	3.85301e-26	45	32	23	394
UCEC	GRIN2A	NCOR1	co-occurrence	22.9419	3.85301e-26	45	32	23	394
UCEC	GRIN2A	CUX1	co-occurrence	22.9419	3.85301e-26	45	32	23	394
COADREAD	MUC16	TRRAP	co-occurrence	5.48602	3.88423e-26	109	79	294	1176
UCEC	CHD2	DROSHA	co-occurrence	30.9848	3.89491e-26	39	15	32	408
UCEC	CHD2	FOXO4	co-occurrence	28.9705	3.95647e-26	40	17	31	406
UCEC	SETD2	VAV1	co-occurrence	38.95	3.96701e-26	37	9	39	409
UCEC	ATM	RNF213	co-occurrence	14.593	3.98055e-26	61	38	38	357
UCEC	MAP3K13	ARHGAP5	co-occurrence	32.3952	3.9915e-26	38	30	15	411
UCEC	GRIN2A	MAP3K13	co-occurrence	32.3952	3.9915e-26	38	15	30	411
UCEC	GRIN2A	PTPRC	co-occurrence	32.3952	3.9915e-26	38	15	30	411
UCEC	NTRK3	PTPRC	co-occurrence	32.3952	3.9915e-26	38	15	30	411
UCEC	GRIN2A	CAMTA1	co-occurrence	22.2512	3.99468e-26	46	35	22	391
UCEC	CDH11	SPEN	co-occurrence	22.2512	3.99468e-26	46	35	22	391
UCEC	NTRK3	TNC	co-occurrence	25.6726	4.05935e-26	42	24	26	402
UCEC	CDH11	TNC	co-occurrence	25.6726	4.05935e-26	42	24	26	402
UCEC	ATR	GRIN2A	co-occurrence	25.6726	4.05935e-26	42	26	24	402
UCEC	ATR	KAT6A	co-occurrence	25.6726	4.05935e-26	42	26	24	402
UCEC	PIK3CB	TRIM33	co-occurrence	37.89	4.09146e-26	35	24	15	420
UCEC	PDGFRA	TRIP11	co-occurrence	35.8009	4.10718e-26	36	15	26	417
UCEC	GLI1	PDGFRA	co-occurrence	35.8009	4.10718e-26	36	26	15	417
UCEC	ROS1	ZNF429	co-occurrence	52	4.14705e-26	34	6	39	415
UCEC	RGPD3	PTPN13	co-occurrence	25.6346	4.15016e-26	42	25	25	402
UCEC	ZFHX3	USP9X	co-occurrence	13.3859	4.1807e-26	71	24	70	329
UCEC	AKAP9	USP6	co-occurrence	21.4375	4.19984e-26	48	19	43	384
UCEC	BRCA2	ZNF479	co-occurrence	33.2141	4.24103e-26	40	10	44	400
COADREAD	SPEN	TRRAP	co-occurrence	9.19466	4.26957e-26	60	128	71	1399
UCEC	CACNA1D	PAX3	co-occurrence	28.4286	4.29096e-26	42	13	42	397
UCEC	PCM1	POLE	co-occurrence	28.4286	4.29096e-26	42	42	13	397
UCEC	KAT6A	PDE4DIP	co-occurrence	20.2921	4.29904e-26	52	56	16	370
UCEC	AFF1	ZEB1	co-occurrence	28.1616	4.31892e-26	40	21	26	407
UCEC	KIT	TNC	co-occurrence	28.1616	4.31892e-26	40	26	21	407
UCEC	LATS2	TNC	co-occurrence	28.1616	4.31892e-26	40	26	21	407
UCEC	APC	ZMYM3	co-occurrence	21.1765	4.35381e-26	47	25	33	389
UCEC	APC	CDH10	co-occurrence	21.1765	4.35381e-26	47	25	33	389
UCEC	MAF	ROS1	co-occurrence	24.6844	4.37463e-26	43	30	22	399
UCEC	ARHGEF12	CUX1	co-occurrence	26.6096	4.38932e-26	42	35	17	400
UCEC	KMT2A	ARHGEF12	co-occurrence	26.6096	4.38932e-26	42	17	35	400
UCEC	KMT2A	TRIM33	co-occurrence	26.6096	4.38932e-26	42	17	35	400
UCEC	PAX3	PTCH1	co-occurrence	28.8615	4.40139e-26	41	38	14	401
UCEC	EZH2	PDGFRA	co-occurrence	42.4425	4.40513e-26	34	28	11	421
UCEC	BIRC6	NFATC2	co-occurrence	33.264	4.41856e-26	41	9	49	395
UCEC	BIRC6	ZNF479	co-occurrence	33.264	4.41856e-26	41	9	49	395
UCEC	KMT2A	MYO5A	co-occurrence	23.8837	4.42371e-26	44	21	33	396
UCEC	NCOR1	MYO5A	co-occurrence	23.8837	4.42371e-26	44	21	33	396
UCEC	NCOR1	RET	co-occurrence	23.8837	4.42371e-26	44	21	33	396
UCEC	NCOR1	TET2	co-occurrence	23.8837	4.42371e-26	44	21	33	396
COADREAD	NCOR2	PDE4DIP	co-occurrence	8.55546	4.50385e-26	63	116	88	1391
UCEC	CACNA1D	IRS4	co-occurrence	19.8045	4.52522e-26	49	26	35	384
UCEC	BRCA2	TRRAP	co-occurrence	16.4389	4.5546e-26	56	43	28	367
UCEC	RNF213	DCC	co-occurrence	16.4389	4.5546e-26	56	28	43	367
GBM	CCND1	SET	co-occurrence	259.2	4.56541e-26	20	6	4	431
UCEC	FAM135B	RGS7	co-occurrence	51.0952	4.57174e-26	36	5	48	405
UCEC	APC	MSH6	co-occurrence	25.6023	4.60435e-26	43	17	37	397
UCEC	AFF4	PDGFRA	co-occurrence	38.5714	4.62131e-26	35	27	13	419
UCEC	KMT2A	NCOA1	co-occurrence	25.08	4.63912e-26	43	19	34	398
UCEC	NCOR1	PDGFRA	co-occurrence	25.08	4.63912e-26	43	19	34	398
UCEC	CUX1	PDGFRA	co-occurrence	25.08	4.63912e-26	43	19	34	398
UCEC	PHF6	TRRAP	co-occurrence	25.7094	4.65271e-26	46	53	12	383
UCEC	ATM	MET	co-occurrence	25.7094	4.65271e-26	46	12	53	383
UCEC	MSH2	LATS2	co-occurrence	52.0667	4.69325e-26	32	29	8	425
UCEC	DROSHA	SETD2	co-occurrence	29.9189	4.73385e-26	40	36	14	404
UCEC	ETV1	SETD2	co-occurrence	29.9189	4.73385e-26	40	36	14	404
GBM	LIFR	GNAQ	co-occurrence	209.733	4.73926e-26	21	8	4	428
GBM	LIFR	POT1	co-occurrence	209.733	4.73926e-26	21	8	4	428
UCEC	BIRC6	LIFR	co-occurrence	22.2201	4.74309e-26	47	18	43	386
UCEC	BIRC6	TET1	co-occurrence	22.2201	4.74309e-26	47	18	43	386
UCEC	MAF	PDGFRA	co-occurrence	27.9732	4.75171e-26	40	22	25	407
UCEC	PDGFRA	RET	co-occurrence	27.9732	4.75171e-26	40	25	22	407
UCEC	ARHGEF10	FANCA	co-occurrence	39.6791	4.84535e-26	34	16	21	423
UCEC	CNBD1	PDGFRA	co-occurrence	61	4.84771e-26	31	31	6	426
UCEC	FAT4	POLE	co-occurrence	15.4562	4.88449e-26	61	23	58	352
UCEC	ATRX	BRCA1	co-occurrence	34.6918	4.93459e-26	41	8	52	393
UCEC	KMT2C	NBEA	co-occurrence	13.5572	4.95688e-26	66	30	54	344
UCEC	ATP2B3	ROS1	co-occurrence	21.0101	4.96076e-26	47	26	32	389
UCEC	PTCH1	ROS1	co-occurrence	21.0101	4.96076e-26	47	26	32	389
UCEC	BRCA2	STAG2	co-occurrence	21.3638	5.02116e-26	47	22	37	388
UCEC	CACNA1D	RB1	co-occurrence	21.3638	5.02116e-26	47	22	37	388
UCEC	CACNA1D	TP63	co-occurrence	21.3638	5.02116e-26	47	22	37	388
UCEC	RB1	POLE	co-occurrence	21.3638	5.02116e-26	47	37	22	388
UCEC	POLE	STAG2	co-occurrence	21.3638	5.02116e-26	47	22	37	388
UCEC	APC	TP63	co-occurrence	21.9333	5.03583e-26	46	23	34	391
UCEC	BIRC6	RNF213	co-occurrence	15.4949	5.05683e-26	58	41	32	363
UCEC	ARHGEF12	TSHR	co-occurrence	40.6731	5.09834e-26	34	13	25	422
UCEC	FLNA	NF1	co-occurrence	16.5678	5.14704e-26	55	37	32	370
UCEC	NBEA	FOXO4	co-occurrence	26.3343	5.17331e-26	45	12	51	386
STAD	ERBB4	PRKCB	co-occurrence	14.0174	5.17943e-26	61	22	94	493
GBM	BCR	PDE4DIP	co-occurrence	55.7143	5.17972e-26	33	33	6	389
UCEC	PDE4DIP	ROS1	co-occurrence	18.4	5.28715e-26	54	19	54	367
GBM	BCLAF1	CLIP1	co-occurrence	145.139	5.31512e-26	24	3	17	417
UCEC	LRP1B	POLE	co-occurrence	16.0866	5.33724e-26	57	27	46	364
UCEC	TP63	NCOA1	co-occurrence	26.6614	5.40209e-26	41	21	28	404
UCEC	TP63	NIN	co-occurrence	26.6614	5.40209e-26	41	21	28	404
UCEC	NOTCH2	TP63	co-occurrence	26.6614	5.40209e-26	41	28	21	404
UCEC	CBLB	ZEB1	co-occurrence	34.991	5.47494e-26	36	25	16	417
UCEC	KDR	TBL1XR1	co-occurrence	39.2593	5.50164e-26	34	20	17	423
UCEC	FLT3	KDR	co-occurrence	39.2593	5.50164e-26	34	17	20	423
UCEC	N4BP2	TRIP11	co-occurrence	39.2593	5.50164e-26	34	17	20	423
UCEC	CHD2	TPR	co-occurrence	22.4321	5.50896e-26	45	29	26	394
UCEC	CTNNA2	TPR	co-occurrence	22.4321	5.50896e-26	45	29	26	394
UCEC	ATR	SETD2	co-occurrence	23.5375	5.54532e-26	44	32	22	396
UCEC	CHD2	USP6	co-occurrence	24.2759	5.64342e-26	43	24	28	399
UCEC	RGPD3	ZMYM2	co-occurrence	24.2759	5.64342e-26	43	28	24	399
UCEC	BCLAF1	SRGAP3	co-occurrence	33.1303	5.65086e-26	37	16	27	414
UCEC	EPHA3	SRGAP3	co-occurrence	33.1303	5.65086e-26	37	16	27	414
UCEC	PLAG1	BCL11A	co-occurrence	22.3768	5.65956e-26	47	45	17	385
UCEC	FLT3	USP6	co-occurrence	31.5059	5.75969e-26	38	29	16	411
UCEC	FAT3	TET1	co-occurrence	21.4356	5.76976e-26	51	14	59	370
UCEC	ERCC4	SPECC1	co-occurrence	39.0526	5.86076e-26	34	19	18	423
UCEC	CCND2	PTCH1	co-occurrence	26.6254	5.8815e-26	42	37	16	399
UCEC	ARID1B	CCND2	co-occurrence	26.6254	5.8815e-26	42	16	37	399
UCEC	ARHGEF12	PTPRB	co-occurrence	27.0622	5.89976e-26	41	32	18	403
UCEC	FAT4	CUX1	co-occurrence	16.9863	5.96409e-26	58	19	61	356
UCEC	BCORL1	ROS1	co-occurrence	18.9913	5.97041e-26	51	22	44	377
UCEC	TP63	TSHR	co-occurrence	37.6348	5.99857e-26	36	11	33	414
UCEC	RET	USP9X	co-occurrence	21.7211	6.0201e-26	48	47	17	382
GBM	BCR	KDM5A	co-occurrence	130.938	6.04831e-26	24	4	15	418
UCEC	LRP1B	SETD2	co-occurrence	17.6957	6.07699e-26	54	22	49	369
UCEC	AKAP9	PDGFRA	co-occurrence	23.3197	6.11189e-26	46	16	45	387
COADREAD	NCOR2	COL1A1	co-occurrence	12.8088	6.18395e-26	47	51	104	1456
UCEC	ARHGAP5	PTPRK	co-occurrence	26.413	6.19259e-26	41	22	27	404
UCEC	KMT2A	FAT3	co-occurrence	17.1471	6.1975e-26	56	54	21	363
UCEC	FLNA	SMARCA4	co-occurrence	20.5587	6.27511e-26	48	22	39	385
UCEC	FAT4	NTRK3	co-occurrence	20.1111	6.27833e-26	54	14	65	361
UCEC	BCORL1	DNMT3A	co-occurrence	24.1893	6.28467e-26	46	14	49	385
COADREAD	BRAF	MUC16	co-occurrence	4.84148	6.29904e-26	123	280	104	1151
UCEC	BIRC6	POLQ	co-occurrence	20.8915	6.39209e-26	48	20	42	384
UCEC	PTPRD	ARHGAP5	co-occurrence	20.8915	6.39209e-26	48	20	42	384
UCEC	NBEA	NIN	co-occurrence	23.04	6.39521e-26	47	15	49	383
UCEC	CNTNAP2	MSH6	co-occurrence	25.9293	6.39708e-26	42	18	34	400
UCEC	ATM	KAT6A	co-occurrence	20.2926	6.40363e-26	50	18	49	377
UCEC	ARHGAP5	TRRAP	co-occurrence	20.2926	6.40363e-26	50	49	18	377
UCEC	CDK6	KDR	co-occurrence	63.1884	6.43628e-26	29	22	8	435
UCEC	KIT	TRIM33	co-occurrence	30.5057	6.47199e-26	38	21	23	412
UCEC	FANCD2	ZEB1	co-occurrence	30.5057	6.47199e-26	38	23	21	412
UCEC	ARHGEF12	ZEB1	co-occurrence	30.5057	6.47199e-26	38	23	21	412
UCEC	COL3A1	ZEB1	co-occurrence	30.5057	6.47199e-26	38	23	21	412
UCEC	TRIM33	ZEB1	co-occurrence	30.5057	6.47199e-26	38	23	21	412
UCEC	RUNX1T1	RGS7	co-occurrence	48.0099	6.48424e-26	34	7	37	416
UCEC	ATRX	LRIG3	co-occurrence	37.4884	6.55495e-26	40	7	53	394
UCEC	ATRX	NCOA2	co-occurrence	37.4884	6.55495e-26	40	7	53	394
UCEC	AKAP9	ROS1	co-occurrence	19.2768	6.56737e-26	50	23	41	380
UCEC	APC	RANBP2	co-occurrence	18.2963	6.59475e-26	51	35	29	379
UCEC	RANBP2	TET1	co-occurrence	22.3537	6.62102e-26	46	19	40	389
GBM	MAF	SET	co-occurrence	196.625	6.75376e-26	21	5	7	428
GBM	SET	SMAD2	co-occurrence	196.625	6.75376e-26	21	7	5	428
UCEC	PTPN13	ROBO2	co-occurrence	26.25	6.78009e-26	41	23	26	404
UCEC	BCLAF1	PTPN13	co-occurrence	26.25	6.78009e-26	41	26	23	404
UCEC	ATP1A1	ZEB1	co-occurrence	37.3333	6.84446e-26	35	26	14	419
GBM	PTPRD	CEP89	co-occurrence	86.1923	6.86458e-26	26	9	12	414
UCEC	MAP3K13	MSH6	co-occurrence	34.3689	6.87248e-26	36	24	17	417
UCEC	EPHA7	PTCH1	co-occurrence	24.9104	6.90847e-26	43	36	18	397
UCEC	KMT2D	ARHGAP5	co-occurrence	22.2198	6.93621e-26	59	9	90	336
UCEC	PHF6	POLE	co-occurrence	25.9286	6.93728e-26	43	41	15	395
UCEC	SETD2	TRRAP	co-occurrence	17.8564	6.97562e-26	53	46	23	372
UCEC	ERBB4	TRIM33	co-occurrence	27.8117	7.01645e-26	40	19	29	406
UCEC	ARHGEF12	STAG2	co-occurrence	27.8117	7.01645e-26	40	29	19	406
UCEC	TET1	TNC	co-occurrence	26.1692	7.09355e-26	41	25	24	404
COADREAD	RNF213	PTCH1	co-occurrence	10.4647	7.16551e-26	55	51	144	1408
UCEC	ATM	FAT1	co-occurrence	13.0887	7.16727e-26	67	53	32	342
COADREAD	MUC16	LRP1B	co-occurrence	4.49843	7.22763e-26	135	126	268	1129
UCEC	CNTNAP2	AKAP9	co-occurrence	18.4878	7.23173e-26	51	40	25	378
UCEC	BIRC6	LRP1B	co-occurrence	15.0417	7.26071e-26	59	44	31	360
UCEC	ANK1	ROBO2	co-occurrence	23.5714	7.2681e-26	44	20	35	395
UCEC	LIFR	TRIM33	co-occurrence	28.9242	7.28225e-26	39	20	26	409
UCEC	TET1	TRIM33	co-occurrence	28.9242	7.28225e-26	39	20	26	409
UCEC	ARHGEF12	MAF	co-occurrence	28.9242	7.28225e-26	39	26	20	409
UCEC	ARHGEF12	MYO5A	co-occurrence	28.9242	7.28225e-26	39	26	20	409
UCEC	CTNNA2	LRP1B	co-occurrence	19.0087	7.33173e-26	52	51	19	372
UCEC	ANK1	AKAP9	co-occurrence	17.8402	7.40447e-26	52	39	27	376
UCEC	BCORL1	SETD2	co-occurrence	18.1164	7.40559e-26	52	24	43	375
UCEC	ETV1	PTPRK	co-occurrence	32.4486	7.40566e-26	37	26	17	414
COADREAD	FAT3	TRRAP	co-occurrence	6.36393	7.43188e-26	83	105	162	1308
GBM	CLIP1	AR	co-occurrence	192.612	7.58132e-26	21	6	6	428
UCEC	FLNA	ETV1	co-occurrence	28.4749	7.65811e-26	42	12	45	395
UCEC	NTRK3	DICER1	co-occurrence	23.0516	7.6772e-26	44	30	24	396
UCEC	ARHGAP5	TPR	co-occurrence	23.0516	7.6772e-26	44	30	24	396
UCEC	CDH11	DICER1	co-occurrence	23.0516	7.6772e-26	44	30	24	396
UCEC	CDH11	TPR	co-occurrence	23.0516	7.6772e-26	44	30	24	396
UCEC	GRIN2A	RANBP2	co-occurrence	21.1636	7.78667e-26	47	39	21	387
UCEC	ERBB4	LATS1	co-occurrence	33.9697	7.79582e-26	37	13	32	412
UCEC	MUC16	CTNNA2	co-occurrence	21.3031	7.83835e-26	62	9	96	327
UCEC	PCM1	TNC	co-occurrence	30.7816	7.85163e-26	38	28	17	411
UCEC	ATR	CLTCL1	co-occurrence	30.7816	7.85163e-26	38	17	28	411
UCEC	GRIN2A	GPC5	co-occurrence	40.139	7.89035e-26	35	10	33	416
UCEC	NTRK3	CYLD	co-occurrence	40.139	7.89035e-26	35	10	33	416
UCEC	ARHGAP5	CYLD	co-occurrence	40.139	7.89035e-26	35	10	33	416
UCEC	CDH11	RAD21	co-occurrence	40.139	7.89035e-26	35	10	33	416
UCEC	CHD2	EPHA3	co-occurrence	25.0522	7.89975e-26	42	22	29	401
UCEC	ATRX	CYLD	co-occurrence	41.1429	7.98584e-26	39	6	54	395
UCEC	ATRX	EZH2	co-occurrence	41.1429	7.98584e-26	39	6	54	395
UCEC	FAT4	NF1	co-occurrence	13.9286	8.17175e-26	64	28	55	347
UCEC	TP63	ZNF521	co-occurrence	29.319	8.22792e-26	39	17	30	408
UCEC	ERBB4	STAG1	co-occurrence	29.319	8.22792e-26	39	17	30	408
UCEC	BCORL1	PTCH1	co-occurrence	17.3953	8.50334e-26	53	26	42	373
UCEC	MAP3K13	ERBB4	co-occurrence	31.3066	8.58028e-26	38	31	15	410
UCEC	TP63	IGF2BP2	co-occurrence	31.3066	8.58028e-26	38	15	31	410
UCEC	CSMD3	RGPD3	co-occurrence	21.6558	8.66464e-26	57	10	83	344
UCEC	KDM6A	CDH11	co-occurrence	27.4007	8.6686e-26	40	28	20	406
UCEC	SND1	CDH11	co-occurrence	27.4007	8.6686e-26	40	28	20	406
UCEC	KAT6A	NUP98	co-occurrence	27.4007	8.6686e-26	40	20	28	406
UCEC	POLQ	NUP98	co-occurrence	27.4007	8.6686e-26	40	20	28	406
UCEC	ARHGAP5	MSH6	co-occurrence	27.4007	8.6686e-26	40	20	28	406
UCEC	ARHGAP5	NUP98	co-occurrence	27.4007	8.6686e-26	40	20	28	406
UCEC	CDH11	NUP98	co-occurrence	27.4007	8.6686e-26	40	20	28	406
UCEC	LRIG3	TSHR	co-occurrence	47.8339	8.72203e-26	31	16	16	431
UCEC	LRP1B	PTCH1	co-occurrence	16.8229	8.74179e-26	55	24	48	367
UCEC	BIRC6	TPR	co-occurrence	18.9571	8.76297e-26	50	24	40	380
UCEC	CLIP1	TNC	co-occurrence	35.4654	8.87763e-26	36	30	13	415
UCEC	MAP3K13	POLE	co-occurrence	29.2972	8.93373e-26	41	43	12	398
UCEC	CLTC	FAM135B	co-occurrence	29.2972	8.93373e-26	41	43	12	398
UCEC	BRCA2	MAP3K13	co-occurrence	29.2972	8.93373e-26	41	12	43	398
UCEC	CACNA1D	MAP3K13	co-occurrence	29.2972	8.93373e-26	41	12	43	398
UCEC	CACNA1D	PTPRC	co-occurrence	29.2972	8.93373e-26	41	12	43	398
UCEC	MSN	TNC	co-occurrence	32.775	8.94272e-26	37	29	15	413
UCEC	ATM	PTCH1	co-occurrence	17.061	8.96826e-26	54	25	45	370
UCEC	NOTCH2	NIN	co-occurrence	28.4722	9.07124e-26	39	23	23	409
UCEC	CDC73	KDR	co-occurrence	44.2406	9.09534e-26	32	19	15	428
UCEC	KDR	TSHR	co-occurrence	44.2406	9.09534e-26	32	15	19	428
UCEC	TRIP11	TSHR	co-occurrence	44.2406	9.09534e-26	32	15	19	428
UCEC	NRG1	PAX3	co-occurrence	33.6217	9.10231e-26	36	19	22	417
UCEC	CLIP1	CHD2	co-occurrence	34.4088	9.13066e-26	37	34	12	411
UCEC	PAX3	PDGFRA	co-occurrence	31.9231	9.17367e-26	37	25	18	414
UCEC	PCM1	PDGFRA	co-occurrence	31.9231	9.17367e-26	37	25	18	414
UCEC	CHD2	ZMYM2	co-occurrence	22.787	9.20278e-26	44	27	27	396
UCEC	ALK	KDR	co-occurrence	34.4397	9.2604e-26	36	15	27	416
UCEC	GLI1	ALK	co-occurrence	34.4397	9.2604e-26	36	27	15	416
UCEC	KMT2C	DCC	co-occurrence	15.1556	9.33733e-26	61	23	59	351
UCEC	CACNA1D	KMT2C	co-occurrence	15.1556	9.33733e-26	61	59	23	351
UCEC	NACA	NUP98	co-occurrence	36.3462	9.49103e-26	35	25	15	419
UCEC	NCOR1	ETV1	co-occurrence	29.0596	9.53055e-26	40	14	37	403
UCEC	ATP1A1	FOXO4	co-occurrence	38.5547	9.58167e-26	34	23	15	422
SKCM	PTPRB	PTPRT	co-occurrence	5.81013	9.58415e-26	133	133	78	458
UCEC	ATRX	CDH10	co-occurrence	19.1502	9.70603e-26	50	22	43	379
UCEC	AMER1	ATRX	co-occurrence	19.1502	9.70603e-26	50	43	22	379
UCEC	POLE	ZEB1	co-occurrence	24.0244	9.73383e-26	44	17	40	393
UCEC	ZFHX3	NSD1	co-occurrence	12.6688	9.81194e-26	72	26	69	327
UCEC	NCOR1	NSD1	co-occurrence	17.5148	9.86283e-26	53	45	24	372
UCEC	ATRX	WRN	co-occurrence	28.1111	9.87579e-26	43	11	50	390
UCEC	TET1	TPR	co-occurrence	23.8533	9.91074e-26	43	31	22	398
GBM	PTPRD	BCR	co-occurrence	73.9487	9.91612e-26	27	12	11	411
UCEC	BCR	CDH11	co-occurrence	49.5833	9.96065e-26	33	35	7	419
UCEC	FLNA	NIN	co-occurrence	23.2377	1.00849e-25	45	17	42	390
UCEC	AFF4	LATS1	co-occurrence	43.8297	1.00993e-25	32	18	16	428
UCEC	RGPD3	ZEB1	co-occurrence	27.0893	1.02055e-25	40	21	27	406
UCEC	PTPN13	ZEB1	co-occurrence	27.0893	1.02055e-25	40	21	27	406
UCEC	KIT	RGPD3	co-occurrence	27.0893	1.02055e-25	40	27	21	406
UCEC	CAMTA1	TSHR	co-occurrence	35.8977	1.02118e-25	38	9	43	404
UCEC	GRIN2A	PTPN13	co-occurrence	24.6239	1.0235e-25	42	25	26	401
UCEC	KAT6A	USP6	co-occurrence	24.6239	1.0235e-25	42	25	26	401
UCEC	ARHGAP5	PRDM2	co-occurrence	24.6239	1.0235e-25	42	25	26	401
UCEC	CDH11	PRDM2	co-occurrence	24.6239	1.0235e-25	42	25	26	401
UCEC	CYLD	TPR	co-occurrence	39.0872	1.02362e-25	36	38	9	411
UCEC	KMT2A	ERBB4	co-occurrence	21.9685	1.02652e-25	45	24	32	393
UCEC	KMT2A	STAG2	co-occurrence	21.9685	1.02652e-25	45	24	32	393
UCEC	NCOR1	ERBB4	co-occurrence	21.9685	1.02652e-25	45	24	32	393
UCEC	RNF213	ETV1	co-occurrence	28.1981	1.04742e-25	44	10	55	385
UCEC	BIRC6	ALK	co-occurrence	22.5136	1.04912e-25	46	17	44	387
UCEC	PTCH1	SRGAP3	co-occurrence	29.5054	1.05191e-25	40	13	39	402
UCEC	EP300	TRRAP	co-occurrence	16.4	1.07132e-25	55	44	27	368
UCEC	PPFIBP1	LRIG3	co-occurrence	57.5	1.07668e-25	29	18	11	436
UCEC	PDE4DIP	USP9X	co-occurrence	13.9562	1.08168e-25	62	33	46	353
STAD	CSMD3	CTNNA2	co-occurrence	8.47825	1.0828e-25	105	32	146	387
UCEC	KMT2A	FAT1	co-occurrence	16.6698	1.09707e-25	58	62	19	355
UCEC	GRIN2A	FAT1	co-occurrence	19.7562	1.09985e-25	54	66	14	360
UCEC	LATS2	TRRAP	co-occurrence	23.0642	1.11159e-25	47	52	14	381
UCEC	RNF213	ZEB1	co-occurrence	23.0642	1.11159e-25	47	14	52	381
UCEC	ATP1A1	PTPRC	co-occurrence	40.5714	1.11571e-25	33	20	16	425
UCEC	ZFHX3	MAF	co-occurrence	22.8663	1.14094e-25	56	9	85	344
UCEC	AFF1	NIN	co-occurrence	26.8712	1.14599e-25	40	22	26	406
UCEC	AFF1	PDGFRA	co-occurrence	26.8712	1.14599e-25	40	22	26	406
UCEC	ATR	NCOA1	co-occurrence	26.8712	1.14599e-25	40	22	26	406
UCEC	NBEA	TET1	co-occurrence	21.2222	1.15394e-25	48	17	48	381
UCEC	CSMD3	PTPRB	co-occurrence	18.3968	1.15603e-25	60	13	80	341
UCEC	ATRX	IRS4	co-occurrence	18.2847	1.15618e-25	51	24	42	377
UCEC	PDE4DIP	POLE	co-occurrence	15.4677	1.16858e-25	58	26	50	360
UCEC	ROS1	TNC	co-occurrence	23.5968	1.16972e-25	43	23	30	398
UCEC	DICER1	PDGFRA	co-occurrence	24.8817	1.17558e-25	42	20	32	400
UCEC	CNTRL	DICER1	co-occurrence	24.8817	1.17558e-25	42	32	20	400
UCEC	BIRC6	CLTC	co-occurrence	28.8129	1.18478e-25	42	11	48	393
UCEC	BIRC6	NONO	co-occurrence	41.9434	1.19704e-25	38	6	52	398
COADREAD	UBR5	AKAP9	co-occurrence	11.5317	1.20175e-25	49	74	83	1452
UCEC	MSN	SETD2	co-occurrence	30.5263	1.20395e-25	39	37	13	405
UCEC	PRKAR1A	DICER1	co-occurrence	56.127	1.20402e-25	33	41	5	415
STAD	CNTNAP2	LRP1B	co-occurrence	7.20934	1.20542e-25	120	137	44	369
UCEC	BCLAF1	BRCA2	co-occurrence	22.54	1.21194e-25	45	39	19	391
GBM	MACC1	WIF1	co-occurrence	126.9	1.21753e-25	23	7	9	422
UCEC	ATR	TRRAP	co-occurrence	20.6427	1.22205e-25	49	50	17	378
UCEC	AFF1	NCOR1	co-occurrence	22.7877	1.2275e-25	44	33	22	395
UCEC	ATR	CUX1	co-occurrence	22.7877	1.2275e-25	44	33	22	395
UCEC	ALK	MYO5A	co-occurrence	26.742	1.22823e-25	40	25	23	406
UCEC	ATRX	TRIM33	co-occurrence	24.283	1.23469e-25	45	14	48	387
UCEC	TRIM33	TRIP11	co-occurrence	35.5765	1.23573e-25	35	16	24	419
GBM	PRDM2	SNX29	co-occurrence	109.375	1.24116e-25	24	7	11	419
UCEC	CHD2	PAX3	co-occurrence	29.0909	1.24409e-25	39	16	32	407
UCEC	RNF213	AKAP9	co-occurrence	14.9979	1.2557e-25	58	33	41	362
UCEC	GRIN2A	ETV1	co-occurrence	30.4156	1.25799e-25	38	16	30	410
UCEC	KAT6A	FLT3	co-occurrence	30.4156	1.25799e-25	38	16	30	410
UCEC	CDH11	FLT3	co-occurrence	30.4156	1.25799e-25	38	16	30	410
UCEC	CBLB	NCOA1	co-occurrence	33.6144	1.25873e-25	36	26	16	416
UCEC	FANCD2	PHF6	co-occurrence	31.166	1.26015e-25	37	21	22	414
UCEC	FAT4	ZNF521	co-occurrence	27.8272	1.26283e-25	48	8	71	367
UCEC	GRIN2A	KDR	co-occurrence	32.6958	1.26515e-25	37	14	31	412
UCEC	KAT6A	KDR	co-occurrence	32.6958	1.26515e-25	37	14	31	412
UCEC	NTRK3	SEPT9	co-occurrence	32.6958	1.26515e-25	37	14	31	412
COADREAD	MUC16	NCOR2	co-occurrence	6.33509	1.27102e-25	94	57	309	1198
UCEC	BRCA2	GPC3	co-occurrence	37.156	1.27875e-25	38	8	46	402
UCEC	FAT4	PTPRB	co-occurrence	17.763	1.28436e-25	56	17	63	358
UCEC	AKAP9	ARHGAP5	co-occurrence	20.3636	1.28735e-25	48	20	43	383
UCEC	BRCA2	RANBP2	co-occurrence	17.2996	1.29263e-25	52	34	32	376
UCEC	CACNA1D	RANBP2	co-occurrence	17.2996	1.29263e-25	52	34	32	376
COADREAD	KMT2A	RNF213	co-occurrence	8.25046	1.30755e-25	64	135	79	1380
UCEC	ATRX	SPEN	co-occurrence	16.9857	1.31405e-25	53	28	40	373
UCEC	DCAF12L2	TET1	co-occurrence	37.34	1.31766e-25	35	30	12	417
UCEC	BIRC6	CASP8	co-occurrence	24.9574	1.32138e-25	44	14	46	390
UCEC	BIRC6	CCND2	co-occurrence	24.9574	1.32138e-25	44	14	46	390
UCEC	BIRC6	MET	co-occurrence	24.9574	1.32138e-25	44	14	46	390
UCEC	DCC	ROS1	co-occurrence	19.6611	1.32563e-25	48	25	36	385
UCEC	KMT2A	MSH6	co-occurrence	25.1462	1.34833e-25	42	18	35	399
UCEC	NCOR1	ALK	co-occurrence	23.8259	1.34914e-25	43	20	34	397
UCEC	LRP1B	STAG2	co-occurrence	19.3128	1.35284e-25	51	18	52	373
GBM	MUC4	CHST11	co-occurrence	139.643	1.35705e-25	29	1	41	390
UCEC	DCC	USP6	co-occurrence	21.3636	1.36158e-25	46	21	38	389
GBM	LASP1	ROBO2	co-occurrence	176.421	1.37236e-25	23	18	2	418
UCEC	AFF1	KMT2C	co-occurrence	20.5336	1.37614e-25	53	67	13	361
UCEC	BCL11A	NSD1	co-occurrence	14.9247	1.3832e-25	58	40	34	362
UCEC	ROS1	TRIP11	co-occurrence	31.6488	1.3866e-25	38	13	35	408
UCEC	NACA	TET1	co-occurrence	34.2044	1.39083e-25	36	29	14	415
UCEC	MYO5A	NFATC2	co-occurrence	34.2044	1.39083e-25	36	14	29	415
UCEC	CASP8	USP6	co-occurrence	28.2069	1.40349e-25	39	28	19	408
UCEC	MET	PTPN13	co-occurrence	28.2069	1.40349e-25	39	28	19	408
UCEC	RGPD3	CCND2	co-occurrence	28.2069	1.40349e-25	39	19	28	408
UCEC	RGPD3	PHF6	co-occurrence	28.2069	1.40349e-25	39	19	28	408
UCEC	APC	ZEB1	co-occurrence	24.1939	1.43059e-25	43	18	37	396
UCEC	GRIN2A	CTNNA2	co-occurrence	23.2838	1.43686e-25	43	28	25	398
UCEC	GRIN2A	ZMYM2	co-occurrence	23.2838	1.43686e-25	43	28	25	398
UCEC	KAT6A	CTNNA2	co-occurrence	23.2838	1.43686e-25	43	28	25	398
UCEC	NTRK3	KDM5A	co-occurrence	23.2838	1.43686e-25	43	28	25	398
UCEC	POLQ	CHD2	co-occurrence	23.2838	1.43686e-25	43	28	25	398
UCEC	CDH11	CHD2	co-occurrence	23.2838	1.43686e-25	43	28	25	398
COADREAD	KMT2C	PTCH1	co-occurrence	9.80264	1.43734e-25	58	48	169	1383
STAD	CNTNAP2	CDH10	co-occurrence	10.2391	1.44655e-25	73	36	91	470
UCEC	ERBB4	PTPRK	co-occurrence	25.4393	1.44928e-25	41	22	28	403
COADREAD	CSMD3	MUC16	co-occurrence	4.34302	1.45501e-25	138	265	134	1121
GBM	LIFR	CEP89	co-occurrence	174.143	1.45822e-25	22	13	3	423
UCEC	FAT3	TRIM33	co-occurrence	24.2407	1.47474e-25	48	11	62	373
UCEC	ATP1A1	USP9X	co-occurrence	33.2606	1.48045e-25	41	54	8	391
UCEC	ATR	BIRC6	co-occurrence	21.0545	1.4862e-25	47	43	19	385
UCEC	ALK	ROS1	co-occurrence	24.4929	1.48722e-25	42	31	21	400
UCEC	DICER1	TRRAP	co-occurrence	17.9547	1.49693e-25	52	47	22	373
UCEC	RGPD3	PTPRT	co-occurrence	21.8333	1.50573e-25	45	35	22	392
UCEC	PTCH1	RGS7	co-occurrence	46.8571	1.50963e-25	35	6	44	409
UCEC	PTCH1	SPEN	co-occurrence	18.7683	1.51061e-25	49	32	30	383
UCEC	NIN	PDE4DIP	co-occurrence	22.2619	1.51221e-25	49	59	13	373
UCEC	CBLB	MET	co-occurrence	35	1.514e-25	35	23	17	419
COADREAD	CACNA1D	NCOR2	co-occurrence	10.5779	1.51716e-25	52	99	71	1436
UCEC	AKAP9	FAT3	co-occurrence	14.2	1.53734e-25	61	49	30	354
UCEC	CACNA1D	ZNF521	co-occurrence	26.4667	1.55623e-25	42	14	42	396
UCEC	COL1A1	ERBB4	co-occurrence	38.8987	1.56483e-25	35	34	10	415
UCEC	CYLD	ERBB4	co-occurrence	38.8987	1.56483e-25	35	34	10	415
UCEC	BCORL1	USP9X	co-occurrence	14.8317	1.56566e-25	58	37	37	362
GBM	LIFR	WIF1	co-occurrence	188.32	1.56581e-25	21	9	4	427
GBM	LASP1	WIF1	co-occurrence	188.32	1.56581e-25	21	9	4	427
UCEC	MAP3K13	PTPRC	co-occurrence	37.0125	1.5667e-25	34	19	19	422
UCEC	MLLT10	PDGFRA	co-occurrence	39.0849	1.58647e-25	34	28	12	420
UCEC	BCL11A	PTCH1	co-occurrence	17.3589	1.59142e-25	52	27	40	375
UCEC	ARHGEF12	NCOA1	co-occurrence	29.2145	1.5931e-25	38	24	21	411
UCEC	CHD2	PTCH1	co-occurrence	20.7885	1.60044e-25	46	33	25	390
UCEC	AKAP9	CHD2	co-occurrence	19.3124	1.60266e-25	49	22	42	381
UCEC	AKAP9	CTNNA2	co-occurrence	19.3124	1.60266e-25	49	22	42	381
UCEC	FLNA	KAT6A	co-occurrence	20.5942	1.60851e-25	47	21	40	386
UCEC	FLNA	ARHGAP5	co-occurrence	20.5942	1.60851e-25	47	21	40	386
UCEC	BRD4	ZEB1	co-occurrence	32.9679	1.61312e-25	36	25	17	416
UCEC	KIT	MAP3K13	co-occurrence	32.9679	1.61312e-25	36	17	25	416
UCEC	KAT6A	ROBO2	co-occurrence	25.25	1.618e-25	41	23	27	403
UCEC	BCLAF1	GRIN2A	co-occurrence	25.25	1.618e-25	41	27	23	403
UCEC	BCLAF1	CDH11	co-occurrence	25.25	1.618e-25	41	27	23	403
UCEC	KMT2D	SETD2	co-occurrence	17.4975	1.64671e-25	63	13	86	332
UCEC	ATRX	USP6	co-occurrence	20.3989	1.6514e-25	48	19	45	382
UCEC	KMT2C	LARP4B	co-occurrence	21.4482	1.65259e-25	52	12	68	362
UCEC	AFF4	TRIM33	co-occurrence	37.8718	1.65317e-25	34	25	14	421
UCEC	JAK1	ZFHX3	co-occurrence	15.6019	1.65641e-25	64	77	17	336
GBM	PDE4DIP	POT1	co-occurrence	146.859	1.6637e-25	28	1	38	394
UCEC	KIT	MSH6	co-occurrence	29.1087	1.67434e-25	38	22	23	411
UCEC	KIT	NUP98	co-occurrence	29.1087	1.67434e-25	38	22	23	411
UCEC	NUP98	ZEB1	co-occurrence	29.1087	1.67434e-25	38	23	22	411
UCEC	BCLAF1	FLT3	co-occurrence	31.2143	1.68816e-25	37	17	27	413
UCEC	FLT3	ROS1	co-occurrence	29.0714	1.70077e-25	39	34	15	406
UCEC	N4BP2	ROS1	co-occurrence	29.0714	1.70077e-25	39	34	15	406
UCEC	RGPD3	MAF	co-occurrence	25.1378	1.72812e-25	41	24	26	403
UCEC	PTPN13	TET1	co-occurrence	25.1378	1.72812e-25	41	24	26	403
UCEC	MYO5A	USP6	co-occurrence	25.1378	1.72812e-25	41	26	24	403
UCEC	MSH6	PTPRB	co-occurrence	25.6455	1.72954e-25	41	32	19	402
UCEC	PAX3	USP6	co-occurrence	29.6833	1.74397e-25	38	29	17	410
UCEC	PCM1	USP6	co-occurrence	29.6833	1.74397e-25	38	29	17	410
GBM	JAK2	PRDM2	co-occurrence	129.846	1.76007e-25	23	12	5	421
UCEC	SETD2	SMC1A	co-occurrence	23.4118	1.76214e-25	43	21	33	397
UCEC	FLNA	CTNNA2	co-occurrence	19.651	1.76293e-25	48	23	39	384
UCEC	AFF1	TNC	co-occurrence	25.1006	1.76641e-25	41	25	25	403
UCEC	ATR	TNC	co-occurrence	25.1006	1.76641e-25	41	25	25	403
COADREAD	DCC	TRRAP	co-occurrence	10.6307	1.769e-25	53	135	52	1418
UCEC	BRCA2	KDR	co-occurrence	30.3704	1.77643e-25	40	11	44	399
UCEC	CACNA1D	TRIP11	co-occurrence	30.3704	1.77643e-25	40	11	44	399
UCEC	FAM135B	TRIP11	co-occurrence	30.3704	1.77643e-25	40	11	44	399
UCEC	NBEA	PTCH1	co-occurrence	16.9545	1.77739e-25	53	26	43	372
UCEC	ARID2	PLAG1	co-occurrence	24.1837	1.79987e-25	42	22	30	400
COADREAD	MYH11	FAT1	co-occurrence	8.47059	1.81186e-25	63	152	67	1376
UCEC	RUNX1	ROS1	co-occurrence	27.1324	1.81807e-25	40	33	17	404
UCEC	AKAP9	TPR	co-occurrence	18.4571	1.83202e-25	50	24	41	379
UCEC	GRIN2A	NBEA	co-occurrence	19.7917	1.84183e-25	49	47	19	379
UCEC	NBEA	NTRK3	co-occurrence	19.7917	1.84183e-25	49	19	47	379
UCEC	NBEA	POLQ	co-occurrence	19.7917	1.84183e-25	49	19	47	379
UCEC	NBEA	CDH11	co-occurrence	19.7917	1.84183e-25	49	19	47	379
COADREAD	MUC16	MN1	co-occurrence	10.826	1.84372e-25	67	22	336	1233
UCEC	CASP8	SETD2	co-occurrence	26.0556	1.84565e-25	41	35	17	401
UCEC	ARHGEF12	TRRAP	co-occurrence	23.8108	1.86075e-25	46	53	13	382
COADREAD	FLNA	UBR5	co-occurrence	9.54262	1.86158e-25	56	76	109	1417
UCEC	ATP1A1	PTPN13	co-occurrence	34.2746	1.86216e-25	36	31	13	414
UCEC	FAT3	PTPRB	co-occurrence	17.6579	1.86454e-25	54	19	56	365
UCEC	ARHGEF12	PTCH1	co-occurrence	25.0833	1.87233e-25	42	37	17	398
UCEC	ANK1	FANCD2	co-occurrence	25.0833	1.87233e-25	42	17	37	398
UCEC	ANK1	COL3A1	co-occurrence	25.0833	1.87233e-25	42	17	37	398
UCEC	ANK1	TRIM33	co-occurrence	25.0833	1.87233e-25	42	17	37	398
UCEC	RNF213	ZNF479	co-occurrence	31.9617	1.88104e-25	42	8	57	387
UCEC	GRIN2A	PTCH1	co-occurrence	21.5214	1.8942e-25	45	34	23	392
UCEC	KAT6A	PTCH1	co-occurrence	21.5214	1.8942e-25	45	34	23	392
UCEC	ANK1	POLQ	co-occurrence	21.5214	1.8942e-25	45	23	34	392
UCEC	ANK1	ARHGAP5	co-occurrence	21.5214	1.8942e-25	45	23	34	392
UCEC	ANK1	CDH11	co-occurrence	21.5214	1.8942e-25	45	23	34	392
UCEC	KIT	SETD2	co-occurrence	24.5714	1.89694e-25	42	34	19	399
UCEC	EPHA7	SETD2	co-occurrence	24.5714	1.89694e-25	42	34	19	399
UCEC	CNTNAP2	KIT	co-occurrence	24.5714	1.89694e-25	42	19	34	399
UCEC	BIRC6	TP63	co-occurrence	19.8901	1.89782e-25	48	21	42	383
UCEC	TSHR	USP9X	co-occurrence	35.9665	1.90451e-25	40	55	7	392
UCEC	FANCD2	EZH2	co-occurrence	41.0712	1.90576e-25	33	12	26	423
UCEC	KMT2A	ZFHX3	co-occurrence	16.6852	1.92314e-25	62	79	15	338
UCEC	RGPD3	MSN	co-occurrence	31.6411	1.92923e-25	37	15	30	412
UCEC	MSN	USP6	co-occurrence	31.6411	1.92923e-25	37	30	15	412
UCEC	MSH6	MYO5A	co-occurrence	27.5421	1.95963e-25	39	26	21	408
UCEC	TP63	MSH6	co-occurrence	26.4222	1.96829e-25	40	20	29	405
UCEC	MSH6	STAG2	co-occurrence	26.4222	1.96829e-25	40	29	20	405
UCEC	AFF1	USP9X	co-occurrence	20.5241	1.9709e-25	48	47	18	381
UCEC	ATR	USP9X	co-occurrence	20.5241	1.9709e-25	48	47	18	381
UCEC	DICER1	ERBB4	co-occurrence	22.1092	1.97333e-25	44	25	30	395
UCEC	TP63	TPR	co-occurrence	22.1092	1.97333e-25	44	30	25	395
STAD	CNTNAP2	PRKCB	co-occurrence	13.5119	1.98473e-25	62	21	102	485
UCEC	AFF1	RANBP2	co-occurrence	21.2346	1.98593e-25	46	40	20	388
UCEC	ATR	RANBP2	co-occurrence	21.2346	1.98593e-25	46	40	20	388
UCEC	BIRC6	BRCA2	co-occurrence	16.6086	1.98762e-25	53	31	37	373
UCEC	ATM	KMT2A	co-occurrence	17.0962	1.99681e-25	53	24	46	371
UCEC	BRCA2	ETNK1	co-occurrence	39.9792	1.99926e-25	37	7	47	403
COADREAD	KMT2D	MECOM	co-occurrence	11.5705	2.00441e-25	52	37	168	1401
UCEC	BIRC6	KDR	co-occurrence	30.1636	2.01098e-25	41	10	49	394
COADREAD	ZFHX3	TRRAP	co-occurrence	6.3594	2.03308e-25	81	107	156	1314
UCEC	APC	CLTC	co-occurrence	28.7143	2.03972e-25	40	13	40	401
UCEC	BCLAF1	TRIP11	co-occurrence	33.1724	2.04516e-25	36	15	28	415
UCEC	KDR	ROBO2	co-occurrence	33.1724	2.04516e-25	36	28	15	415
UCEC	KMT2A	USP9X	co-occurrence	17.3733	2.05122e-25	52	43	25	374
UCEC	FAT1	STAG1	co-occurrence	27.3714	2.06093e-25	48	8	72	366
UCEC	ATM	ERBB4	co-occurrence	19.227	2.06377e-25	50	19	49	376
UCEC	RNF213	TP63	co-occurrence	19.227	2.06377e-25	50	19	49	376
COADREAD	CSMD3	ZFHX3	co-occurrence	5.28818	2.07049e-25	100	137	172	1249
UCEC	ATP2B3	PDGFRA	co-occurrence	23.6054	2.07152e-25	43	19	36	396
UCEC	LIFR	CTNNA2	co-occurrence	23.9486	2.08579e-25	42	29	23	400
UCEC	CTNNA2	MAF	co-occurrence	23.9486	2.08579e-25	42	23	29	400
UCEC	CTNNA2	MYO5A	co-occurrence	23.9486	2.08579e-25	42	23	29	400
UCEC	KDM5A	TET1	co-occurrence	23.9486	2.08579e-25	42	23	29	400
STAD	CTNND2	ERBB4	co-occurrence	9.22177	2.13284e-25	77	78	49	466
UCEC	UBR5	PTPRB	co-occurrence	22	2.13407e-25	44	29	26	395
UCEC	KIT	LATS1	co-occurrence	34.9167	2.15209e-25	35	15	26	418
UCEC	EPHA7	ZNF479	co-occurrence	34.9167	2.15209e-25	35	15	26	418
UCEC	NACA	ZEB1	co-occurrence	34.9167	2.15209e-25	35	26	15	418
UCEC	PIK3CB	ZEB1	co-occurrence	34.9167	2.15209e-25	35	26	15	418
UCEC	KIT	EPHA3	co-occurrence	27.3579	2.15392e-25	39	25	22	408
UCEC	BCLAF1	GRM3	co-occurrence	27.3579	2.15392e-25	39	22	25	408
UCEC	ROBO2	ZEB1	co-occurrence	27.3579	2.15392e-25	39	22	25	408
UCEC	APC	NCOR1	co-occurrence	19.1051	2.15911e-25	48	29	32	385
GBM	BCR	SEPT6	co-occurrence	148.235	2.16076e-25	23	3	16	419
GBM	BCR	TSC1	co-occurrence	148.235	2.16076e-25	23	3	16	419
UCEC	ARHGAP35	ZNF521	co-occurrence	26.0499	2.16232e-25	46	10	61	377
UCEC	RANBP2	IRS4	co-occurrence	18.6647	2.18483e-25	49	26	37	382
STAD	CNTNAP2	AKT3	co-occurrence	18.8669	2.18491e-25	54	12	110	494
UCEC	BIRC6	ZMYM3	co-occurrence	18.9484	2.21384e-25	49	23	41	381
UCEC	CAMTA1	NACA	co-occurrence	31.2403	2.21846e-25	39	11	42	402
UCEC	CAMTA1	NFATC2	co-occurrence	31.2403	2.21846e-25	39	11	42	402
UCEC	ARID2	CHD2	co-occurrence	21.9458	2.2191e-25	44	27	28	395
UCEC	ARID2	CTNNA2	co-occurrence	21.9458	2.2191e-25	44	27	28	395
[truncated: 316,142+ more rows]

## Sheet: Summary of Mutation Pattern
CancerStudy	corType	GroupCount	numel_odds
ACC	co-occurrence	38	38
ACC	mutual exclusivity	8	8
ACC	none	107	107
ACYC	co-occurrence	3	3
ACYC	none	12	12
AMPCA	co-occurrence	547	547
AMPCA	mutual exclusivity	17	17
AMPCA	none	564	564
BLCA	co-occurrence	1365	1365
BLCA	mutual exclusivity	17	17
BLCA	none	1393	1393
BRCA	co-occurrence	16	16
BRCA	mutual exclusivity	9	9
BRCA	none	20	20
CESC	co-occurrence	2416	2416
CESC	none	2837	2837
CHOL	co-occurrence	62	62
CHOL	mutual exclusivity	7	7
CHOL	none	84	84
CLL	co-occurrence	1	1
CLL	none	5	5
COADREAD	co-occurrence	9020	9020
COADREAD	mutual exclusivity	255	255
COADREAD	none	316	316
DLBCL	co-occurrence	223	223
DLBCL	mutual exclusivity	3	3
DLBCL	none	1259	1259
ESCA	co-occurrence	231	231
ESCA	mutual exclusivity	8	8
ESCA	none	1139	1139
ESCC	co-occurrence	7	7
ESCC	mutual exclusivity	1	1
ESCC	none	97	97
GBM	co-occurrence	5429	5429
GBM	mutual exclusivity	3	3
GBM	none	346	346
GIST	mutual exclusivity	2	2
GIST	none	1	1
HCC	co-occurrence	8	8
HCC	mutual exclusivity	3	3
HCC	none	25	25
HNSC	co-occurrence	388	388
HNSC	mutual exclusivity	5	5
HNSC	none	642	642
IHCH	co-occurrence	2	2
IHCH	none	53	53
KIRC	co-occurrence	6	6
KIRC	mutual exclusivity	2	2
KIRC	none	20	20
KIRP	co-occurrence	5	5
KIRP	none	40	40
LAML	co-occurrence	9	9
LAML	mutual exclusivity	6	6
LAML	none	76	76
LGG	co-occurrence	20	20
LGG	mutual exclusivity	16	16
LGG	none	19	19
LIHC	co-occurrence	25	25
LIHC	mutual exclusivity	4	4
LIHC	none	76	76
LUAD	co-occurrence	1942	1942
LUAD	mutual exclusivity	56	56
LUAD	none	852	852
LUSC	co-occurrence	1007	1007
LUSC	mutual exclusivity	47	47
LUSC	none	4941	4941
MBL	co-occurrence	1	1
MBL	none	5	5
MM	co-occurrence	1	1
MM	mutual exclusivity	1	1
MM	none	19	19
MPN	co-occurrence	1	1
MPN	mutual exclusivity	1	1
MPN	none	8	8
NSCLC	co-occurrence	5107	5107
NSCLC	mutual exclusivity	234	234
NSCLC	none	5537	5537
OV	co-occurrence	11	11
OV	none	44	44
PAAD	co-occurrence	11	11
PAAD	none	25	25
PCPG	none	1	1
PRAD	co-occurrence	7	7
PRAD	mutual exclusivity	1	1
PRAD	none	20	20
SARC	co-occurrence	4	4
SARC	none	17	17
SCLC	co-occurrence	307	307
SCLC	mutual exclusivity	4	4
SCLC	none	4154	4154
SKCM	co-occurrence	42695	42695
SKCM	mutual exclusivity	12	12
SKCM	none	6434	6434
STAD	co-occurrence	53478	53478
STAD	mutual exclusivity	40	40
STAD	none	767	767
TGCT	none	1	1
THCA	mutual exclusivity	1	1
THYM	none	1	1
UCEC	co-occurrence	160316	160316
UCEC	mutual exclusivity	33	33
UCEC	none	679	679

## Sheet: Within Cancer Exclusive
tumortype	genex	geney	corType	odds	pval	MutatedBoth	MutatedX	MutatedY	NoMutated
SKCM	BRAF	NRAS	mutual exclusivity	0.0757449	1.06327e-44	27	193	382	200
GIST	KIT	PDGFRA	mutual exclusivity	0.00868851	3.32457e-37	2	50	500	73
LUAD	EGFR	KRAS	mutual exclusivity	0.0824571	6.63283e-29	10	334	267	672
UCEC	PTEN	TP53	mutual exclusivity	0.101732	8.9781e-29	67	118	263	46
LGG	TP53	CIC	mutual exclusivity	0.0447481	2.88234e-27	6	102	242	159
COADREAD	BRAF	KRAS	mutual exclusivity	0.162314	1.32581e-22	22	583	205	848
LGG	EGFR	IDH1	mutual exclusivity	0.0178844	6.39612e-22	2	392	34	81
COADREAD	APC	BRAF	mutual exclusivity	0.244077	8.3222e-22	94	133	1065	366
BRCA	TP53	CDH1	mutual exclusivity	0.25405	3.23257e-21	45	289	865	1386
LGG	ATRX	CIC	mutual exclusivity	0.0523313	1.86506e-20	4	104	191	210
BRCA	TP53	GATA3	mutual exclusivity	0.277494	7.27558e-20	50	294	860	1381
MPN	CALR	JAK2	mutual exclusivity	0.00476515	2.76772e-19	0	112	25	13
UCEC	ARID1A	TP53	mutual exclusivity	0.188724	4.07561e-17	40	145	185	124
THCA	BRAF	NRAS	mutual exclusivity	0.0138021	5.08979e-17	0	39	287	158
COADREAD	APC	RNF43	mutual exclusivity	0.251847	2.33227e-16	66	97	1093	402
UCEC	CTNNB1	TP53	mutual exclusivity	0.206557	6.36373e-12	21	164	121	188
BRCA	TP53	ESR1	mutual exclusivity	0.295702	1.02781e-11	29	172	881	1503
LUAD	EGFR	KEAP1	mutual exclusivity	0.187536	5.52819e-11	10	180	267	826
BRCA	TP53	MAP3K1	mutual exclusivity	0.324291	1.3307e-10	32	173	878	1502
COADREAD	TP53	PIK3CA	mutual exclusivity	0.465747	1.61494e-10	170	197	839	452
COADREAD	NCOR2	TP53	mutual exclusivity	0.345421	8.05826e-10	56	953	95	554
COADREAD	ATM	TP53	mutual exclusivity	0.389655	1.31023e-09	77	932	114	535
UCEC	TP53	CTCF	mutual exclusivity	0.249183	2.59893e-09	22	111	163	198
LGG	IDH1	NF1	mutual exclusivity	0.10588	3.67992e-09	9	22	385	93
LGG	TP53	FUBP1	mutual exclusivity	0.122392	4.74918e-09	5	43	243	218
LUAD	EGFR	STK11	mutual exclusivity	0.219164	5.35772e-09	10	158	267	848
COADREAD	TP53	ZFHX3	mutual exclusivity	0.43827	6.48152e-09	103	134	906	515
COADREAD	FLNA	TP53	mutual exclusivity	0.380324	6.63797e-09	65	944	100	549
COADREAD	PTEN	TP53	mutual exclusivity	0.326171	1.66895e-08	39	970	72	577
COADREAD	ACVR2A	TP53	mutual exclusivity	0.353443	1.81567e-08	48	961	81	568
COADREAD	MUC16	TP53	mutual exclusivity	0.522381	2.24109e-08	197	812	206	443
LGG	ATRX	FUBP1	mutual exclusivity	0.0885063	2.27195e-08	2	46	193	268
LUAD	EGFR	LRP1B	mutual exclusivity	0.389696	3.00576e-08	40	308	237	698
COADREAD	APC	NCOR2	mutual exclusivity	0.385708	4.54549e-08	75	76	1084	423
BLCA	TP53	FGFR3	mutual exclusivity	0.259016	5.13924e-08	19	74	243	236
BRCA	GATA3	PIK3CA	mutual exclusivity	0.499286	7.99101e-08	77	825	267	1416
LUAD	CSMD3	EGFR	mutual exclusivity	0.42419	1.17736e-07	48	229	336	670
COADREAD	TP53	SPEN	mutual exclusivity	0.38157	1.89172e-07	51	80	958	569
COADREAD	TP53	FLT4	mutual exclusivity	0.384652	2.49076e-07	50	78	959	571
COADREAD	TP53	BCL9L	mutual exclusivity	0.37444	2.91291e-07	46	74	963	575
COADREAD	TP53	PTPN13	mutual exclusivity	0.321961	3.15395e-07	31	59	978	590
COADREAD	KRAS	NRAS	mutual exclusivity	0.263167	3.34394e-07	12	80	593	973
COADREAD	KMT2D	TP53	mutual exclusivity	0.475968	3.79011e-07	99	910	121	528
COADREAD	KMT2C	TP53	mutual exclusivity	0.482505	3.85917e-07	103	906	124	525
COADREAD	TP53	PDE4DIP	mutual exclusivity	0.444791	3.90462e-07	77	102	932	547
COADREAD	TP53	CDH10	mutual exclusivity	0.387854	4.92277e-07	49	76	960	573
COADREAD	NOTCH1	KRAS	mutual exclusivity	0.405367	5.61081e-07	35	570	141	912
BRCA	TP53	PIK3CA	mutual exclusivity	0.644717	6.5375e-07	260	642	650	1033
COADREAD	RNF43	KRAS	mutual exclusivity	0.402003	1.27586e-06	32	573	131	922
STAD	ARID1A	TP53	mutual exclusivity	0.398873	1.28784e-06	49	285	102	234
ACC	NOTCH1	TERT	mutual exclusivity	0.155677	1.49307e-06	3	81	208	666
COADREAD	TP53	KIAA1549	mutual exclusivity	0.387196	2.05434e-06	42	66	967	583
COADREAD	APC	AXIN2	mutual exclusivity	0.379974	2.24258e-06	53	56	1106	443
COADREAD	TP53	CAMTA1	mutual exclusivity	0.411957	2.77578e-06	49	72	960	577
COADREAD	NOTCH1	TP53	mutual exclusivity	0.472623	2.82054e-06	78	931	98	551
COADREAD	TP53	FAT1	mutual exclusivity	0.500999	2.97105e-06	99	116	910	533
NSCLC	CDH10	KRAS	mutual exclusivity	0.23175	3.05686e-06	8	124	95	308
COADREAD	MYH9	KRAS	mutual exclusivity	0.364011	3.87214e-06	22	583	102	951
UCEC	TP53	KRAS	mutual exclusivity	0.350995	5.35491e-06	25	97	160	212
COADREAD	TP53	COL1A1	mutual exclusivity	0.388079	5.8115e-06	38	60	971	589
UCEC	PTEN	PPP2R1A	mutual exclusivity	0.336	6.02139e-06	41	49	289	115
BRCA	CDH1	GATA3	mutual exclusivity	0.395487	6.14266e-06	20	324	314	1927
COADREAD	CDK12	TP53	mutual exclusivity	0.381165	6.16313e-06	36	973	58	591
COADREAD	APC	FLNA	mutual exclusivity	0.462731	6.2858e-06	89	76	1070	423
COADREAD	CHD4	TP53	mutual exclusivity	0.458841	6.40703e-06	65	944	85	564
COADREAD	ATR	TP53	mutual exclusivity	0.400477	7.24466e-06	42	967	64	585
COADREAD	TP53	PTCH1	mutual exclusivity	0.400477	7.24466e-06	42	64	967	585
COADREAD	CACNA1D	TP53	mutual exclusivity	0.429328	7.94841e-06	51	958	72	577
LGG	TP53	EGFR	mutual exclusivity	0.17751	8.09378e-06	5	31	243	230
COADREAD	APC	MYH9	mutual exclusivity	0.427785	9.47921e-06	64	60	1095	439
COADREAD	TP53	WNK2	mutual exclusivity	0.391869	1.11815e-05	37	58	972	591
COADREAD	TP53	TET1	mutual exclusivity	0.401546	1.21315e-05	40	61	969	588
LUAD	BCLAF1	EGFR	mutual exclusivity	0.152661	1.33723e-05	2	275	66	940
COADREAD	MYH9	TP53	mutual exclusivity	0.438042	1.34554e-05	52	957	72	577
COADREAD	MYH11	TP53	mutual exclusivity	0.458868	2.18782e-05	56	953	74	575
COADREAD	TP53	B2M	mutual exclusivity	0.406989	2.66719e-05	37	56	972	593
COADREAD	TP53	CUX1	mutual exclusivity	0.457224	2.80392e-05	55	73	954	576
COADREAD	TP53	SMAD2	mutual exclusivity	0.410228	3.06084e-05	38	57	971	592
COADREAD	APC	DCAF12L2	mutual exclusivity	0.444297	3.30429e-05	64	58	1095	441
LUAD	PTPRD	EGFR	mutual exclusivity	0.416092	3.45707e-05	22	255	178	828
COADREAD	FAT4	TP53	mutual exclusivity	0.593586	3.53478e-05	164	845	160	489
UCEC	TP53	ZFHX3	mutual exclusivity	0.411825	3.69996e-05	33	108	152	201
COADREAD	RNF213	TP53	mutual exclusivity	0.533235	3.7534e-05	94	915	105	544
COADREAD	TP53	DICER1	mutual exclusivity	0.432265	4.24358e-05	43	61	966	588
LUAD	EGFR	ROBO2	mutual exclusivity	0.2625	4.49844e-05	6	89	271	917
BLCA	RB1	FGFR3	mutual exclusivity	0.214366	4.86148e-05	4	89	98	381
COADREAD	KMT2A	TP53	mutual exclusivity	0.49042	4.98937e-05	64	945	79	570
COADREAD	BRAF	TP53	mutual exclusivity	0.55709	5.30044e-05	110	899	117	532
LGG	ATRX	EGFR	mutual exclusivity	0.171899	5.33734e-05	3	33	192	281
COADREAD	TP53	CIC	mutual exclusivity	0.444905	5.56594e-05	45	62	964	587
COADREAD	TP53	NRG1	mutual exclusivity	0.466642	6.10464e-05	52	68	957	581
COADREAD	TP53	NF1	mutual exclusivity	0.484543	6.27134e-05	59	74	950	575
COADREAD	ERBB3	TP53	mutual exclusivity	0.447176	6.27969e-05	46	963	63	586
HNSC	TP53	HRAS	mutual exclusivity	0.258333	6.604e-05	15	23	399	154
UCEC	PIK3CA	PIK3R1	mutual exclusivity	0.464576	6.88326e-05	66	106	185	137
LUAD	EGFR	SETBP1	mutual exclusivity	0.313032	6.97437e-05	9	106	268	900
COADREAD	ANK1	APC	mutual exclusivity	0.492274	7.0034e-05	81	1078	66	433
LUAD	EGFR	FAT3	mutual exclusivity	0.472248	7.0909e-05	31	216	246	790
COADREAD	APC	CTNNB1	mutual exclusivity	0.44	8.43114e-05	53	49	1106	450
COADREAD	TP53	PRDM16	mutual exclusivity	0.44819	9.28938e-05	43	59	966	590
COADREAD	BRCA2	TP53	mutual exclusivity	0.494288	0.000104216	61	948	75	574
COADREAD	TP53	NSD1	mutual exclusivity	0.443151	0.000104744	41	57	968	592
COADREAD	KAT6A	TP53	mutual exclusivity	0.434792	0.000105229	38	971	54	595
COADREAD	TP53	BCOR	mutual exclusivity	0.434792	0.000105229	38	54	971	595
LGG	ATRX	PIK3CA	mutual exclusivity	0.223117	0.000110193	5	38	190	276
COADREAD	APC	MECOM	mutual exclusivity	0.418057	0.000114315	45	44	1114	455
COADREAD	APC	KIAA1549	mutual exclusivity	0.454041	0.000123742	57	51	1102	448
NSCLC	CDH10	TRRAP	mutual exclusivity	0.173203	0.000136813	2	62	101	370
COADREAD	TP53	MED12	mutual exclusivity	0.456558	0.000137205	43	58	966	591
COADREAD	TP53	LRP1B	mutual exclusivity	0.596097	0.000141915	131	130	878	519
COADREAD	APC	ARID1A	mutual exclusivity	0.556128	0.000144743	122	87	1037	412
COADREAD	CSMD3	KRAS	mutual exclusivity	0.580822	0.000147547	72	533	200	853
COADREAD	DCAF12L2	TP53	mutual exclusivity	0.485265	0.000151051	54	955	68	581
COADREAD	BIRC6	TP53	mutual exclusivity	0.498381	0.000157614	58	951	71	578
COADREAD	TP53	IRS4	mutual exclusivity	0.480614	0.000159091	51	65	958	584
COADREAD	RNF213	KRAS	mutual exclusivity	0.537411	0.000160431	49	556	150	903
NSCLC	TP53	STK11	mutual exclusivity	0.324653	0.000165831	16	35	287	197
COADREAD	TP53	MECOM	mutual exclusivity	0.440652	0.000196373	37	52	972	597
COADREAD	TP53	MN1	mutual exclusivity	0.440652	0.000196373	37	52	972	597
NSCLC	CTNNA2	PTPRC	mutual exclusivity	0.0887041	0.000199472	0	36	116	383
COADREAD	BCORL1	TP53	mutual exclusivity	0.49717	0.000200723	57	952	70	579
COADREAD	MUC4	TP53	mutual exclusivity	0.509412	0.000203935	61	948	73	576
STAD	ERBB3	TP53	mutual exclusivity	0.375163	0.000208944	20	314	50	286
LUAD	TP53	KRAS	mutual exclusivity	0.626075	0.000250955	143	201	500	439
COADREAD	TP53	TRRAP	mutual exclusivity	0.5649	0.000251836	91	97	918	552
COADREAD	TP53	EGFR	mutual exclusivity	0.45543	0.000257154	39	53	970	596
LUAD	TP53	STK11	mutual exclusivity	0.541237	0.000258332	62	106	581	534
COADREAD	RNF43	TP53	mutual exclusivity	0.541967	0.00025892	77	932	86	563
COADREAD	NBEA	KRAS	mutual exclusivity	0.515519	0.000281864	38	567	123	930
STAD	TP53	RPL22	mutual exclusivity	0.317745	0.000286466	12	37	322	299
CHOL	BAP1	TP53	mutual exclusivity	0.287373	0.000287555	7	158	51	296
COADREAD	KRAS	SPEN	mutual exclusivity	0.480557	0.00030236	29	102	576	951
UCEC	TP53	PIK3R1	mutual exclusivity	0.486389	0.000308209	46	126	139	183
STAD	TP53	PIK3CA	mutual exclusivity	0.435143	0.00031413	30	63	304	273
COADREAD	APC	RANBP2	mutual exclusivity	0.469315	0.000318828	54	47	1105	452
COADREAD	APC	MED12	mutual exclusivity	0.469315	0.000318828	54	47	1105	452
LUAD	EGFR	FAM135B	mutual exclusivity	0.431454	0.000324589	18	145	259	861
COADREAD	TP53	POLD1	mutual exclusivity	0.4783	0.000350357	45	58	964	591
BLCA	TP53	HRAS	mutual exclusivity	0.256031	0.000360196	6	29	256	281
COADREAD	TP53	NUMA1	mutual exclusivity	0.471978	0.000363544	42	55	967	594
COADREAD	ANK1	TP53	mutual exclusivity	0.538614	0.000377585	69	940	78	571
COADREAD	KRAS	MN1	mutual exclusivity	0.411098	0.000391954	17	72	588	981
COADREAD	TP53	UBR5	mutual exclusivity	0.525378	0.000396785	61	71	948	578
COADREAD	NOTCH2	TP53	mutual exclusivity	0.474174	0.000405577	43	966	56	593
COADREAD	TP53	PTPRT	mutual exclusivity	0.578098	0.000407416	95	99	914	550
LIHC	CTNNB1	TP53	mutual exclusivity	0.466267	0.000407929	31	166	119	291
COADREAD	TP53	ALK	mutual exclusivity	0.526183	0.000420248	62	72	947	577
COADREAD	CACNA1D	KRAS	mutual exclusivity	0.47761	0.000422002	27	578	96	957
COADREAD	TP53	PRDM2	mutual exclusivity	0.459464	0.000426624	37	50	972	599
LUAD	KMT2A	EGFR	mutual exclusivity	0.260451	0.000432029	4	273	65	941
COADREAD	KRAS	POLD1	mutual exclusivity	0.440408	0.000432888	21	82	584	971
COADREAD	APC	TRRAP	mutual exclusivity	0.564702	0.000502884	110	78	1049	421
KIRC	BAP1	PBRM1	mutual exclusivity	0.370962	0.000537435	13	189	57	291
COADREAD	ARID2	TP53	mutual exclusivity	0.504687	0.000570502	50	959	61	588
COADREAD	TP53	KDM5A	mutual exclusivity	0.469435	0.000626456	37	49	972	600
UCEC	TP53	RPL22	mutual exclusivity	0.34958	0.000637526	11	50	174	259
COADREAD	CNTNAP2	TP53	mutual exclusivity	0.532163	0.000641626	59	950	68	581
LGG	TP53	PIK3CA	mutual exclusivity	0.309993	0.000651966	10	33	238	228
COADREAD	APC	RNF213	mutual exclusivity	0.583552	0.000704915	118	81	1041	418
COADREAD	APC	SPEN	mutual exclusivity	0.527481	0.000704954	74	57	1085	442
HCC	CTNNB1	TP53	mutual exclusivity	0.392488	0.00072763	18	70	104	153
COADREAD	APC	PDE4DIP	mutual exclusivity	0.570692	0.000734565	105	74	1054	425
NSCLC	EGFR	MECOM	mutual exclusivity	0.104651	0.000743411	0	42	89	404
COADREAD	TP53	SETBP1	mutual exclusivity	0.491104	0.000755816	42	53	967	596
NSCLC	PIK3CA	STK11	mutual exclusivity	0.110577	0.00078338	0	51	71	413
COADREAD	TP53	LARP4B	mutual exclusivity	0.466706	0.000784523	36	48	973	601
CHOL	TP53	IDH1	mutual exclusivity	0.150583	0.000804017	1	25	164	322
COADREAD	ACVR2A	APC	mutual exclusivity	0.530286	0.000911964	73	1086	56	443
COADREAD	IRS4	KRAS	mutual exclusivity	0.493141	0.000918325	26	579	90	963
AMPCA	ATM	TP53	mutual exclusivity	0.184962	0.000928544	5	94	13	40
COADREAD	TP53	ROS1	mutual exclusivity	0.525574	0.000960913	52	61	957	588
LUAD	FAT4	EGFR	mutual exclusivity	0.482081	0.000962293	21	256	151	855
COADREAD	APC	CIC	mutual exclusivity	0.502697	0.000984269	59	48	1100	451
COADREAD	ASXL1	TP53	mutual exclusivity	0.512487	0.00101623	49	960	59	590
LUAD	TP53	RBM10	mutual exclusivity	0.505363	0.00101856	36	68	607	572
COADREAD	APC	UBR5	mutual exclusivity	0.535007	0.00102344	75	57	1084	442
COADREAD	APC	GRM3	mutual exclusivity	0.473355	0.0010274	46	40	1113	459
COADREAD	CSMD3	TP53	mutual exclusivity	0.642484	0.00108409	141	868	131	518
NSCLC	EGFR	KRAS	mutual exclusivity	0.363313	0.0010935	10	122	79	324
NSCLC	KRAS	PIK3CA	mutual exclusivity	0.332112	0.00110371	7	64	125	339
COADREAD	ACVR2A	KRAS	mutual exclusivity	0.513976	0.00113018	30	575	99	954
COADREAD	APC	CNTNAP2	mutual exclusivity	0.53317	0.00118717	72	55	1087	444
COADREAD	APC	POLD1	mutual exclusivity	0.507938	0.00124355	57	46	1102	453
COADREAD	APC	NOTCH1	mutual exclusivity	0.58297	0.00126273	104	72	1055	427
NSCLC	ERBB4	KRAS	mutual exclusivity	0.298295	0.00126291	5	127	54	349
COADREAD	APC	FLT4	mutual exclusivity	0.540971	0.00128926	73	55	1086	444
COADREAD	PTPRD	TP53	mutual exclusivity	0.520772	0.00129482	48	961	57	592
COADREAD	TP53	DCC	mutual exclusivity	0.520772	0.00129482	48	57	961	592
STAD	TP53	TGFBR2	mutual exclusivity	0.364734	0.00142176	13	35	321	301
COADREAD	APC	EGFR	mutual exclusivity	0.489378	0.00144009	50	42	1109	457
COADREAD	TP53	SMARCA4	mutual exclusivity	0.562265	0.00145905	67	73	942	576
BLCA	ARID1A	FGFR3	mutual exclusivity	0.370183	0.00146808	9	84	115	364
LUAD	RUNX1T1	EGFR	mutual exclusivity	0.339633	0.00147467	6	271	70	936
COADREAD	GNAS	TP53	mutual exclusivity	0.549322	0.00148189	58	951	65	584
COADREAD	APC	CACNA1D	mutual exclusivity	0.539195	0.00149194	70	53	1089	446
GBM	PTEN	IDH1	mutual exclusivity	0.198718	0.00149235	2	26	155	278
COADREAD	BCORL1	KRAS	mutual exclusivity	0.525563	0.00150085	30	575	97	956
COADREAD	RANBP2	TP53	mutual exclusivity	0.518024	0.00150618	46	963	55	594
COADREAD	APC	MUC4	mutual exclusivity	0.5501	0.00158102	77	57	1082	442
UCEC	KMT2D	TP53	mutual exclusivity	0.513138	0.00163878	40	145	109	200
NSCLC	CYLD	KRAS	mutual exclusivity	0.214915	0.00177241	2	130	38	365
COADREAD	TP53	ARID1B	mutual exclusivity	0.580124	0.00183791	71	75	938	574
LIHC	CTNNB1	AXIN1	mutual exclusivity	0.21683	0.00186829	2	38	148	419
NSCLC	KRAS	ZNF521	mutual exclusivity	0.259034	0.0019155	3	42	129	361
NSCLC	EGFR	PDE4DIP	mutual exclusivity	0.187266	0.00191751	1	47	88	399
LUSC	RB1	CDKN2A	mutual exclusivity	0.127454	0.00195999	0	94	36	447
STAD	TP53	FLT4	mutual exclusivity	0.4229	0.00196529	19	43	315	293
DLBCL	BCL2	MYD88	mutual exclusivity	0.108037	0.002006	0	22	32	81
COADREAD	TP53	BCL9	mutual exclusivity	0.511701	0.00204743	42	51	967	598
COADREAD	TP53	RET	mutual exclusivity	0.528329	0.00209154	46	54	963	595
COADREAD	APC	ZFHX3	mutual exclusivity	0.63105	0.00215647	145	92	1014	407
SKCM	PTEN	NRAS	mutual exclusivity	0.383255	0.00216415	9	211	63	519
LUAD	EGFR	KDR	mutual exclusivity	0.413605	0.00226119	10	90	267	916
NSCLC	TP53	NRG1	mutual exclusivity	0.376471	0.0022648	15	29	288	203
CHOL	BAP1	KRAS	mutual exclusivity	0.233083	0.00229939	2	83	56	371
LAML	RUNX1	NPM1	mutual exclusivity	0.115455	0.00230997	0	54	19	126
COADREAD	AFF3	TP53	mutual exclusivity	0.544937	0.0023952	52	957	59	590
COADREAD	APC	CDK12	mutual exclusivity	0.509487	0.00242038	52	42	1107	457
LGG	CIC	EGFR	mutual exclusivity	0.188786	0.00250722	1	35	107	366
LGG	NOTCH1	TP53	mutual exclusivity	0.357462	0.00263026	10	238	29	232
LGG	TP53	NF1	mutual exclusivity	0.314711	0.00273711	7	24	241	237
COADREAD	TP53	USP9X	mutual exclusivity	0.543157	0.00282053	50	57	959	592
COADREAD	NBEA	TP53	mutual exclusivity	0.604367	0.00285381	80	929	81	568
COADREAD	CREBBP	TP53	mutual exclusivity	0.597121	0.00293522	75	934	77	572
COADREAD	APC	CSMD3	mutual exclusivity	0.654836	0.00297469	169	103	990	396
LUAD	KRAS	NF1	mutual exclusivity	0.535333	0.00306098	25	123	319	816
LUAD	COL3A1	EGFR	mutual exclusivity	0.477086	0.00316419	15	262	113	893
NSCLC	TP53	KRAS	mutual exclusivity	0.55137	0.00331027	60	72	243	160
UCEC	TP53	ARID1B	mutual exclusivity	0.454205	0.0033937	18	61	167	248
UCEC	TP53	NSD1	mutual exclusivity	0.485597	0.00343226	24	74	161	235
LUAD	EGFR	FAM47C	mutual exclusivity	0.448735	0.00344365	12	98	265	908
UCEC	TP53	CCND1	mutual exclusivity	0.352636	0.00355436	8	38	177	271
LAML	TP53	FLT3	mutual exclusivity	0.122549	0.00361777	0	59	16	124
BRCA	ARID1A	TP53	mutual exclusivity	0.561497	0.00361777	31	879	101	1574
NSCLC	CDH10	KEAP1	mutual exclusivity	0.278695	0.00364606	3	53	100	379
AMPCA	ACVR2A	TP53	mutual exclusivity	0.185567	0.00392159	3	96	9	44
COADREAD	ARID1A	TP53	mutual exclusivity	0.650417	0.00396935	108	901	101	548
COADREAD	TP53	CARD11	mutual exclusivity	0.597876	0.00410877	71	73	938	576
COADREAD	TP53	PTPRC	mutual exclusivity	0.535312	0.00423198	43	50	966	599
LUAD	BRAF	KRAS	mutual exclusivity	0.433633	0.00425928	11	333	71	868
LUAD	BCORL1	EGFR	mutual exclusivity	0.367313	0.00436758	6	271	65	941
COADREAD	APC	FAT4	mutual exclusivity	0.684869	0.00452288	205	119	954	380
COADREAD	APC	BCORL1	mutual exclusivity	0.57167	0.00460872	74	53	1085	446
COADREAD	POLQ	TP53	mutual exclusivity	0.548045	0.00463322	44	965	50	599
NSCLC	KAT6A	EGFR	mutual exclusivity	0.211654	0.00479558	1	88	42	404
COADREAD	APC	CUX1	mutual exclusivity	0.579826	0.00484117	75	53	1084	446
LUAD	EGFR	FAT1	mutual exclusivity	0.511538	0.00487501	18	125	259	881
NSCLC	EGFR	PBRM1	mutual exclusivity	0.144444	0.00498592	0	31	89	415
STAD	GLI1	TP53	mutual exclusivity	0.380247	0.00498649	11	323	29	307
COADREAD	KAT6A	KRAS	mutual exclusivity	0.513438	0.00512282	21	584	71	982
COADREAD	APC	ATP2B3	mutual exclusivity	0.559706	0.00512431	64	47	1095	452
BLCA	ARID1B	FGFR3	mutual exclusivity	0.149269	0.00513319	0	93	31	448
COADREAD	APC	NIN	mutual exclusivity	0.533101	0.00514795	53	41	1106	458
CHOL	BAP1	SMAD4	mutual exclusivity	0.207427	0.00524948	1	64	57	390
NSCLC	KMT2D	EGFR	mutual exclusivity	0.345511	0.00526119	5	84	75	371
LUAD	EGFR	ZNF521	mutual exclusivity	0.452895	0.00532064	11	90	266	916
LUAD	ATM	EGFR	mutual exclusivity	0.452895	0.00532064	11	266	90	916
COADREAD	ARID1A	KRAS	mutual exclusivity	0.639611	0.0055554	58	547	151	902
NSCLC	EGFR	NFE2L2	mutual exclusivity	0.259615	0.00568224	2	51	87	395
LUAD	DCC	EGFR	mutual exclusivity	0.401733	0.00578053	7	270	68	938
COADREAD	APC	NUMA1	mutual exclusivity	0.539787	0.00585553	55	42	1104	457
LGG	NOTCH1	ATRX	mutual exclusivity	0.362995	0.00591032	7	188	32	282
LUAD	ANK1	EGFR	mutual exclusivity	0.445698	0.005983	10	267	84	922
COADREAD	TP53	TNC	mutual exclusivity	0.607962	0.00599197	68	69	941	580
COADREAD	TP53	PDGFRA	mutual exclusivity	0.543189	0.00628101	40	46	969	603
COADREAD	KRAS	NF1	mutual exclusivity	0.584353	0.00634147	34	99	571	954
COADREAD	APC	USP9X	mutual exclusivity	0.567534	0.00641629	62	45	1097	454
LAML	TP53	NPM1	mutual exclusivity	0.139037	0.00710546	0	54	16	129
MM	KRAS	NRAS	mutual exclusivity	0.238636	0.00731529	2	35	43	125
STAD	TP53	KIF5B	mutual exclusivity	0.368098	0.00742181	9	25	325	311
COADREAD	KRAS	NIN	mutual exclusivity	0.52979	0.0077756	22	72	583	981
COADREAD	KRAS	TRRAP	mutual exclusivity	0.641045	0.00783751	52	136	553	917
COADREAD	UBR5	KRAS	mutual exclusivity	0.590874	0.00813033	34	571	98	955
COADREAD	TP53	AXIN2	mutual exclusivity	0.588022	0.00813803	53	56	956	593
NSCLC	EGFR	PRDM16	mutual exclusivity	0.154815	0.00820318	0	29	89	417
NSCLC	FAT1	STK11	mutual exclusivity	0.236999	0.00825286	1	50	68	416
STAD	KMT2D	TP53	mutual exclusivity	0.536912	0.00826879	32	302	56	280
STAD	TP53	CDH1	mutual exclusivity	0.536912	0.00826879	32	56	302	280
ACC	ARID1A	BCOR	mutual exclusivity	0.346278	0.0082738	4	102	104	748
LUSC	NF1	RGS7	mutual exclusivity	0.223436	0.0087607	1	52	75	449
SKCM	KIT	NRAS	mutual exclusivity	0.380789	0.0088466	6	214	45	537
NSCLC	TERT	PIK3CA	mutual exclusivity	0.165895	0.00886385	0	71	35	429
COADREAD	APC	NOTCH2	mutual exclusivity	0.560079	0.0089576	57	42	1102	457
AMPCA	ATR	TP53	mutual exclusivity	0.179847	0.00895867	2	97	7	46
AMPCA	RNF213	TP53	mutual exclusivity	0.179847	0.00895867	2	97	7	46
BLCA	KMT2A	FGFR3	mutual exclusivity	0.274936	0.00911489	2	91	50	429
LUAD	CAMTA1	KRAS	mutual exclusivity	0.457617	0.00915461	10	334	62	877
COADREAD	APC	KMT2D	mutual exclusivity	0.669669	0.00918817	137	83	1022	416
NSCLC	MYH11	STK11	mutual exclusivity	0.167692	0.00933342	0	51	49	435
NSCLC	PDGFRA	STK11	mutual exclusivity	0.171507	0.00942331	0	51	48	436
LUAD	ATM	TP53	mutual exclusivity	0.581219	0.00948736	38	605	63	577
COADREAD	TP53	FAM47C	mutual exclusivity	0.59951	0.00953151	56	58	953	591
COADREAD	APC	BCL9L	mutual exclusivity	0.596364	0.0096308	71	49	1088	450
NSCLC	CNTNAP2	MYH9	mutual exclusivity	0.367886	0.00980737	5	47	122	361
AMPCA	KRAS	PBRM1	mutual exclusivity	0.204706	0.0103407	2	9	84	57
COADREAD	APC	ALK	mutual exclusivity	0.608182	0.0103525	80	54	1079	445
COADREAD	APC	AKAP9	mutual exclusivity	0.600682	0.0103993	73	50	1086	449
COADREAD	APC	MUC16	mutual exclusivity	0.729606	0.0105222	261	142	898	357
COADREAD	TP53	LATS2	mutual exclusivity	0.554755	0.0107302	39	44	970	605
LUAD	CDH10	EGFR	mutual exclusivity	0.569313	0.0109845	23	254	142	864
SKCM	EP300	NRAS	mutual exclusivity	0.479969	0.0110359	12	208	66	516
COADREAD	APC	TPR	mutual exclusivity	0.559815	0.0115401	50	37	1109	462
ACC	NOTCH1	RUNX1	mutual exclusivity	0.3974	0.0115914	6	58	205	689
LUAD	MUC16	EGFR	mutual exclusivity	0.68567	0.0117775	75	202	355	651
NSCLC	JAK3	ROS1	mutual exclusivity	0.249244	0.0119768	1	86	37	411
STAD	TP53	LARP4B	mutual exclusivity	0.485232	0.0121309	19	38	315	298
COADREAD	GRM3	TP53	mutual exclusivity	0.570063	0.0122894	41	968	45	604
UCEC	TP53	BCL11A	mutual exclusivity	0.541242	0.0123662	24	68	161	241
LUAD	NOTCH2	STK11	mutual exclusivity	0.295565	0.0124381	2	166	63	1052
ESCA	TP53	SMARCA4	mutual exclusivity	0.298805	0.0124708	14	10	250	54
COADREAD	TP53	PIK3R1	mutual exclusivity	0.586037	0.0125613	46	49	963	600
COADREAD	CIC	KRAS	mutual exclusivity	0.581505	0.0125633	27	578	80	973
COADREAD	TP53	CTNND2	mutual exclusivity	0.620253	0.0126288	62	62	947	587
NSCLC	NTRK3	ARID1B	mutual exclusivity	0.243078	0.0126433	1	46	72	416
CHOL	IDH1	KRAS	mutual exclusivity	0.173127	0.0129397	0	85	26	401
AMPCA	APC	CDKN2A	mutual exclusivity	0.160572	0.0132098	0	16	36	100
NSCLC	EGFR	KEAP1	mutual exclusivity	0.335462	0.0132876	3	53	86	393
STAD	PTEN	TP53	mutual exclusivity	0.496667	0.0135803	20	314	39	297
STAD	TP53	KRAS	mutual exclusivity	0.496667	0.0135803	20	39	314	297
COADREAD	TP53	ERBB4	mutual exclusivity	0.637095	0.0136785	70	68	939	581
COADREAD	TP53	ROBO2	mutual exclusivity	0.651864	0.0139521	77	73	932	576
COADREAD	TP53	ERBB2	mutual exclusivity	0.599242	0.0142002	48	50	961	599
NSCLC	IL7R	KMT2D	mutual exclusivity	0.169654	0.0142811	0	80	30	425
LUAD	EGFR	EPHA3	mutual exclusivity	0.556509	0.0144798	18	116	259	890
LUAD	CTNNA2	EGFR	mutual exclusivity	0.556509	0.0144798	18	259	116	890
COADREAD	TP53	ZNF521	mutual exclusivity	0.599336	0.0147984	49	51	960	598
COADREAD	TSC2	KRAS	mutual exclusivity	0.562035	0.0148053	23	582	71	982
NSCLC	KMT2C	JAK3	mutual exclusivity	0.187607	0.0148875	0	38	59	438
NSCLC	NOTCH1	ARID1B	mutual exclusivity	0.17933	0.0152629	0	47	50	438
COADREAD	APC	PTPRD	mutual exclusivity	0.595939	0.015304	62	43	1097	456
HNSC	TP53	PIK3CA	mutual exclusivity	0.556262	0.0153176	58	40	356	137
LAML	RUNX1	FLT3	mutual exclusivity	0.219447	0.0153313	1	58	18	122
COADREAD	NCOR1	TP53	mutual exclusivity	0.611077	0.0153367	55	954	56	593
NSCLC	CDH11	DROSHA	mutual exclusivity	0.17433	0.015467	0	40	60	435
LUSC	GPC5	PREX2	mutual exclusivity	0.17817	0.015649	0	61	42	474
COADREAD	KRAS	PRDM2	mutual exclusivity	0.554561	0.0158407	21	66	584	987
STAD	TP53	BCL9L	mutual exclusivity	0.446377	0.0159203	13	29	321	307
COADREAD	TP53	FAT3	mutual exclusivity	0.713554	0.0160299	132	113	877	536
COADREAD	TP53	AKAP9	mutual exclusivity	0.631329	0.0161755	62	61	947	588
NSCLC	ARHGAP35	CNTNAP2	mutual exclusivity	0.301587	0.0164176	2	125	29	379
COADREAD	TP53	TET2	mutual exclusivity	0.583695	0.0164641	41	44	968	605
COADREAD	APC	FAT1	mutual exclusivity	0.687986	0.0167672	135	80	1024	419
STAD	TP53	ERBB2	mutual exclusivity	0.476489	0.016835	16	33	318	303
COADREAD	TP53	CTNNA2	mutual exclusivity	0.599128	0.0174179	47	49	962	600
LUAD	ARID1A	EGFR	mutual exclusivity	0.469205	0.0174816	9	268	73	933
BRCA	KMT2C	TP53	mutual exclusivity	0.696382	0.0178826	61	849	158	1517
LUAD	NTRK3	EGFR	mutual exclusivity	0.519781	0.0180499	13	264	92	914
NSCLC	EGFR	TRRAP	mutual exclusivity	0.368852	0.018659	4	60	85	386
COADREAD	APC	EP300	mutual exclusivity	0.615378	0.0188038	67	45	1092	454
COADREAD	ATP2B3	KRAS	mutual exclusivity	0.608883	0.0188955	29	576	82	971
COADREAD	APC	PTPRK	mutual exclusivity	0.589094	0.019125	54	38	1105	461
BLCA	TP53	CDKN1A	mutual exclusivity	0.473455	0.0192834	13	32	249	278
LUAD	EGFR	NF1	mutual exclusivity	0.588521	0.0193541	21	127	256	879
LUAD	CNTNAP2	EGFR	mutual exclusivity	0.583296	0.0194069	21	256	128	878
NSCLC	NTRK3	AKAP9	mutual exclusivity	0.261519	0.0196029	1	43	72	419
NSCLC	KMT2D	RET	mutual exclusivity	0.253659	0.0197823	1	40	79	415
KIRC	BAP1	KDM5C	mutual exclusivity	0.270807	0.0197847	1	45	69	435
NSCLC	ALK	EGFR	mutual exclusivity	0.357899	0.0198182	3	86	50	396
CHOL	KRAS	PBRM1	mutual exclusivity	0.320598	0.0198388	2	42	83	385
NSCLC	AFF3	WNK2	mutual exclusivity	0.271132	0.0199339	1	56	54	424
COADREAD	WNK2	KRAS	mutual exclusivity	0.58646	0.0208555	24	581	71	982
COADREAD	TP53	PREX2	mutual exclusivity	0.662964	0.0211121	76	71	933	578
COADREAD	KMT2C	KRAS	mutual exclusivity	0.700538	0.0212634	67	538	160	893
COADREAD	TP53	KRAS	mutual exclusivity	0.785896	0.0215142	346	259	663	390
AMPCA	MYH9	TP53	mutual exclusivity	0.209913	0.0217609	2	97	6	47
COADREAD	APC	PRDM2	mutual exclusivity	0.588015	0.0222583	51	36	1108	463
COADREAD	KRAS	USP9X	mutual exclusivity	0.611484	0.0223224	28	79	577	974
COADREAD	BCL9L	KRAS	mutual exclusivity	0.624007	0.0232071	32	573	88	965
NSCLC	ARHGAP35	ROBO2	mutual exclusivity	0.208333	0.0234208	0	65	31	439
UCEC	TP53	BCOR	mutual exclusivity	0.566388	0.023527	25	68	160	241
NSCLC	TP53	MET	mutual exclusivity	0.415407	0.0235882	11	20	292	212
LUAD	EGFR	PDGFRA	mutual exclusivity	0.538868	0.0236051	13	89	264	917
ACC	RUNX1	TP53	mutual exclusivity	0.283357	0.0236271	1	88	63	806
STAD	TP53	ZNRF3	mutual exclusivity	0.492543	0.0237853	16	32	318	304
ACC	KDM6A	TERT	mutual exclusivity	0.396526	0.0238371	4	80	117	757
COADREAD	TP53	POLE	mutual exclusivity	0.65097	0.0238407	66	63	943	586
LUAD	KMT2D	EGFR	mutual exclusivity	0.532366	0.0238547	13	264	90	916
NSCLC	AFF3	JAK3	mutual exclusivity	0.202839	0.0239827	0	38	55	442
COADREAD	APC	KMT2C	mutual exclusivity	0.708486	0.0239919	144	83	1015	416
COADREAD	ZFHX3	KRAS	mutual exclusivity	0.715608	0.0240025	71	534	166	887
NSCLC	NOTCH2	CYLD	mutual exclusivity	0.208724	0.0241198	0	40	51	444
NSCLC	CYLD	PTPRB	mutual exclusivity	0.208724	0.0241198	0	51	40	444
NSCLC	CYLD	STK11	mutual exclusivity	0.208724	0.0241198	0	51	40	444
NSCLC	RET	STK11	mutual exclusivity	0.203297	0.0241467	0	51	41	443
NSCLC	ALK	JAK3	mutual exclusivity	0.211301	0.0241762	0	38	53	444
NSCLC	ATP2B3	NF1	mutual exclusivity	0.196699	0.0242938	0	58	37	440
NSCLC	PDGFRA	SMARCA4	mutual exclusivity	0.211675	0.0243197	0	42	48	445
NSCLC	FLNA	GRIN2A	mutual exclusivity	0.200996	0.0243778	0	46	46	443
LUSC	ARID1B	ZNF521	mutual exclusivity	0.210366	0.0245159	0	55	40	482
NSCLC	CREBBP	STK11	mutual exclusivity	0.198122	0.0245566	0	51	42	442
NSCLC	COL2A1	KRAS	mutual exclusivity	0.308342	0.0246016	2	130	27	376
STAD	TP53	TCEA1	mutual exclusivity	0.444444	0.0247028	11	25	323	311
COADREAD	AKAP9	KRAS	mutual exclusivity	0.628579	0.0247895	33	572	90	963
LUSC	COL2A1	PREX2	mutual exclusivity	0.198098	0.0248062	0	61	38	478
COADREAD	KRAS	LRP1B	mutual exclusivity	0.723344	0.0249098	79	182	526	871
NSCLC	NFE2L2	RET	mutual exclusivity	0.194885	0.0249288	0	41	53	441
ACC	ARID1B	BCOR	mutual exclusivity	0.377313	0.0251504	3	103	78	774
LUAD	EGFR	ERBB4	mutual exclusivity	0.57011	0.0255742	16	102	261	904
STAD	TP53	SETD2	mutual exclusivity	0.526316	0.0260246	20	37	314	299
LUAD	CARD11	EGFR	mutual exclusivity	0.48359	0.0263635	8	269	64	942
NSCLC	CDKN2A	CTNNA2	mutual exclusivity	0.353647	0.0263797	3	113	37	382
COADREAD	TP53	MTOR	mutual exclusivity	0.659357	0.026389	69	65	940	584
NSCLC	EP300	CDH10	mutual exclusivity	0.281553	0.0264113	1	102	27	405
COADREAD	KRAS	LARP4B	mutual exclusivity	0.582318	0.0267987	21	63	584	990
SKCM	ABL1	MAP2K1	mutual exclusivity	0.209472	0.0268702	0	53	60	689
UCEC	TP53	BCL11B	mutual exclusivity	0.568252	0.0271607	23	63	162	246
COADREAD	APC	DCC	mutual exclusivity	0.621399	0.0275024	63	42	1096	457
COADREAD	GRIN2A	TP53	mutual exclusivity	0.681643	0.0278971	78	931	71	578
LUSC	PTEN	NFE2L2	mutual exclusivity	0.407021	0.0279407	4	84	61	428
UCEC	TP53	MED12	mutual exclusivity	0.587838	0.0282383	28	73	157	236
NSCLC	EGFR	MTOR	mutual exclusivity	0.292135	0.0283764	1	31	88	415
UCEC	MUC16	TP53	mutual exclusivity	0.63977	0.0284416	48	137	110	199
STAD	ACVR2A	TP53	mutual exclusivity	0.578231	0.0287697	29	305	48	288
NSCLC	NOTCH2	EGFR	mutual exclusivity	0.374384	0.0289798	3	86	48	398
LUAD	EGFR	PTPRT	mutual exclusivity	0.596675	0.0290161	20	120	257	886
COADREAD	KRAS	TPR	mutual exclusivity	0.590157	0.0292727	22	65	583	988
COADREAD	APC	ASXL1	mutual exclusivity	0.626027	0.0294896	65	43	1094	456
COADREAD	TP53	NIN	mutual exclusivity	0.626168	0.0295121	47	47	962	602
COADREAD	APC	NBEA	mutual exclusivity	0.674665	0.0296537	100	61	1059	438
SKCM	NRAS	ZNF479	mutual exclusivity	0.543689	0.0297886	15	72	205	510
BLCA	FGFR3	HRAS	mutual exclusivity	0.27404	0.0298211	1	34	92	445
NSCLC	CREBBP	COL3A1	mutual exclusivity	0.293996	0.0301062	1	68	41	425
NSCLC	EGFR	MALAT1	mutual exclusivity	0.329545	0.0303619	2	41	87	405
NSCLC	FLNA	CTNND2	mutual exclusivity	0.337449	0.0306619	2	80	44	409
NSCLC	NOTCH1	CDH11	mutual exclusivity	0.284667	0.0310785	1	59	49	426
UCEC	FGFR2	TP53	mutual exclusivity	0.588115	0.0311562	25	160	66	243
NSCLC	NOTCH1	PREX2	mutual exclusivity	0.347218	0.0312664	2	72	48	413
LUAD	DCAF12L2	EGFR	mutual exclusivity	0.505899	0.0313364	9	268	68	938
COADREAD	TP53	TPR	mutual exclusivity	0.612754	0.0315073	43	44	966	605
AMPCA	MUC4	KRAS	mutual exclusivity	0.27619	0.0315892	3	83	9	57
NSCLC	COL3A1	NFE2L2	mutual exclusivity	0.352941	0.0318056	2	51	67	415
COADREAD	AFF3	KRAS	mutual exclusivity	0.638614	0.0322992	30	575	81	972
LUSC	NOTCH1	KEAP1	mutual exclusivity	0.347926	0.0324609	2	62	61	452
LUSC	PTPRD	DCC	mutual exclusivity	0.333582	0.0326587	2	78	50	447
STAD	TP53	N4BP2	mutual exclusivity	0.481366	0.0328915	13	27	321	309
HNSC	CASP8	NSD1	mutual exclusivity	0.340592	0.0330384	2	66	60	463
AMPCA	TP53	ZFHX3	mutual exclusivity	0.242268	0.0332021	3	7	96	46
COADREAD	NCOR2	KRAS	mutual exclusivity	0.67828	0.0333519	43	562	108	945
UCEC	TP53	NFE2L2	mutual exclusivity	0.525569	0.0333847	15	46	170	263
AMPCA	TP53	FAT3	mutual exclusivity	0.344086	0.0338457	7	10	92	43
AMPCA	TP53	TGFBR2	mutual exclusivity	0.344086	0.0338457	7	10	92	43
COADREAD	RUNX1T1	TP53	mutual exclusivity	0.626943	0.0346417	45	964	45	604
LAML	FLT3	KRAS	mutual exclusivity	0.198485	0.0351525	0	10	59	130
NSCLC	RB1	KRAS	mutual exclusivity	0.371216	0.0356237	3	129	30	373
LUAD	NBEA	EGFR	mutual exclusivity	0.5	0.0357025	8	269	62	944
COADREAD	PTPRD	KRAS	mutual exclusivity	0.628449	0.0357554	28	577	77	976
COADREAD	DCC	KRAS	mutual exclusivity	0.628449	0.0357554	28	577	77	976
COADREAD	TP53	TCF7L2	mutual exclusivity	0.714748	0.0360496	97	84	912	565
COADREAD	TP53	PTPRK	mutual exclusivity	0.626556	0.0362355	46	46	963	603
LUAD	EGFR	SMARCA4	mutual exclusivity	0.593103	0.0362742	17	104	260	902
UCEC	ATM	TP53	mutual exclusivity	0.609265	0.0369836	28	157	71	238
NSCLC	KRAS	MYO5A	mutual exclusivity	0.333823	0.0371325	2	25	130	378
NSCLC	KRAS	STAG1	mutual exclusivity	0.333823	0.0371325	2	25	130	378
STAD	TP53	B2M	mutual exclusivity	0.497905	0.0371831	14	28	320	308
NSCLC	CNTNAP2	STK11	mutual exclusivity	0.454027	0.0372829	6	45	121	363
NSCLC	CNTRL	RBM10	mutual exclusivity	0.227343	0.0374808	0	62	30	443
COADREAD	APC	CDH11	mutual exclusivity	0.622917	0.03757	57	38	1102	461
ACC	ARID1A	RUNX1	mutual exclusivity	0.351135	0.037696	2	62	106	788
NSCLC	CDH11	CNTRL	mutual exclusivity	0.235854	0.0378382	0	30	60	445
NSCLC	NTRK3	ABL1	mutual exclusivity	0.210425	0.0379556	0	27	73	435
NSCLC	ARHGAP35	RBM10	mutual exclusivity	0.219742	0.0381781	0	62	31	442
NSCLC	BCLAF1	RBM10	mutual exclusivity	0.219742	0.0381781	0	62	31	442
NSCLC	MYH9	TERT	mutual exclusivity	0.235325	0.0383957	0	35	52	448
NSCLC	STK11	TRIM33	mutual exclusivity	0.233368	0.0384099	0	36	51	448
NSCLC	EML4	STK11	mutual exclusivity	0.233368	0.0384099	0	51	36	448
NSCLC	MECOM	NRG1	mutual exclusivity	0.232558	0.0386706	0	44	42	449
NSCLC	WT1	MALAT1	mutual exclusivity	0.232438	0.0386762	0	43	43	449
LUSC	MUC4	UBR5	mutual exclusivity	0.238235	0.0387277	0	33	59	485
NSCLC	ARID1B	CDKN2A	mutual exclusivity	0.22815	0.0387501	0	40	47	448
NSCLC	PIK3CA	PRKCB	mutual exclusivity	0.209291	0.0387543	0	28	71	436
NSCLC	POLQ	STK11	mutual exclusivity	0.240385	0.0387758	0	51	35	449
NSCLC	NUTM1	PTPRB	mutual exclusivity	0.240385	0.0387758	0	51	35	449
NSCLC	NUTM1	STK11	mutual exclusivity	0.240385	0.0387758	0	51	35	449
NSCLC	CDH10	EGFR	mutual exclusivity	0.517819	0.038868	10	79	93	353
NSCLC	ARHGEF12	ARID1B	mutual exclusivity	0.240919	0.0389742	0	47	38	450
COADREAD	APC	CAMTA1	mutual exclusivity	0.651761	0.0389952	74	47	1085	452
LUSC	GRM3	KMT2A	mutual exclusivity	0.236091	0.039087	0	38	52	487
COADREAD	APC	MTOR	mutual exclusivity	0.673452	0.039267	83	51	1076	448
HNSC	TP53	CASP8	mutual exclusivity	0.549594	0.0393504	36	26	378	151
SCLC	CSMD3	ARID1B	mutual exclusivity	0.179331	0.0393777	0	6	46	58
NSCLC	CNBD1	STK11	mutual exclusivity	0.220414	0.0394313	0	51	38	446
NSCLC	DNM2	STK11	mutual exclusivity	0.220414	0.0394313	0	51	38	446
NSCLC	FLNA	UBR5	mutual exclusivity	0.221672	0.0395004	0	42	46	447
NSCLC	KEAP1	NUTM1	mutual exclusivity	0.216862	0.0396076	0	35	56	444
COADREAD	APC	GRIN2A	mutual exclusivity	0.686233	0.0396156	93	56	1066	443
LGG	CIC	NF1	mutual exclusivity	0.348598	0.0401459	2	29	106	372
COADREAD	APC	COL1A1	mutual exclusivity	0.628065	0.0403375	59	39	1100	460
LUAD	BIRC6	EGFR	mutual exclusivity	0.573674	0.0404417	13	264	84	922
NSCLC	CDH10	CUX1	mutual exclusivity	0.390099	0.0404465	3	39	100	393
COADREAD	DCAF12L2	KRAS	mutual exclusivity	0.664139	0.0404885	34	571	88	965
LIHC	MUC4	AXIN1	mutual exclusivity	0.223432	0.0405044	0	40	55	512
COADREAD	SMAD4	TP53	mutual exclusivity	0.734741	0.0405341	113	896	95	554
LUSC	KEAP1	NFE2L2	mutual exclusivity	0.414658	0.0405403	4	84	60	429
COADREAD	FLNA	KRAS	mutual exclusivity	0.6973	0.0407233	48	557	117	936
LAML	FLT3	IDH2	mutual exclusivity	0.315517	0.0413564	2	19	57	121
STAD	TP53	CTCF	mutual exclusivity	0.513333	0.0415712	15	29	319	307
NSCLC	EGFR	PREX2	mutual exclusivity	0.457729	0.0420477	6	68	83	378
COADREAD	KRAS	ZNF521	mutual exclusivity	0.641087	0.0422359	27	73	578	980
LUSC	CNTNAP2	FAM47C	mutual exclusivity	0.47545	0.0425746	6	64	93	414
ACC	KDM6A	TP53	mutual exclusivity	0.454902	0.0425772	5	84	116	753
COADREAD	TP53	EPHA3	mutual exclusivity	0.652679	0.0428613	50	48	959	601
LUSC	CNTNAP2	DCAF12L2	mutual exclusivity	0.314176	0.0431101	1	28	98	450
NSCLC	CNTRL	EGFR	mutual exclusivity	0.313109	0.0431291	1	88	29	417
NSCLC	EGFR	VAV1	mutual exclusivity	0.313109	0.0431291	1	29	88	417
LUSC	NFE2L2	PTPRT	mutual exclusivity	0.401277	0.0439125	3	50	85	439
COADREAD	APC	PTPN13	mutual exclusivity	0.623625	0.0439251	54	36	1105	463
SKCM	BRAF	KIT	mutual exclusivity	0.56111	0.0439538	19	32	390	361
UCEC	TP53	SPEN	mutual exclusivity	0.586687	0.0441483	22	59	163	250
STAD	RANBP2	TP53	mutual exclusivity	0.54792	0.044258	19	315	34	302
COADREAD	TP53	FAM135B	mutual exclusivity	0.651762	0.0442652	51	49	958	600
UCEC	TP53	FAT3	mutual exclusivity	0.629295	0.0443881	32	78	153	231
LUSC	FAT1	NCOA2	mutual exclusivity	0.317361	0.0444819	1	31	89	456
NSCLC	DROSHA	EGFR	mutual exclusivity	0.357517	0.0447881	2	87	38	408
COADREAD	APC	KMT2A	mutual exclusivity	0.681436	0.0447905	89	54	1070	445
LUSC	CDKN2A	CUX1	mutual exclusivity	0.301197	0.0449261	1	31	93	452
LUAD	EGFR	PTPRB	mutual exclusivity	0.579545	0.0450069	14	89	263	917
NSCLC	IL21R	TP53	mutual exclusivity	0.516493	0.0450651	16	287	23	209
COADREAD	EP300	TP53	mutual exclusivity	0.671581	0.0451035	58	951	54	595
NSCLC	PREX2	TRIM33	mutual exclusivity	0.320571	0.0453538	1	35	73	426
LUAD	NOTCH2	RB1	mutual exclusivity	0.241582	0.0456805	0	71	65	1147
NSCLC	NTRK3	TRIM33	mutual exclusivity	0.325723	0.0457241	1	35	72	427
NSCLC	KMT2D	NRG1	mutual exclusivity	0.365617	0.0457292	2	42	78	413
SCLC	TP53	ARID1B	mutual exclusivity	0.1	0.0463256	4	2	99	5
PRAD	TP53	SPOP	mutual exclusivity	0.375974	0.0463693	2	55	54	385
NSCLC	CYLD	FAT1	mutual exclusivity	0.310145	0.0464517	1	68	39	427
NSCLC	CREBBP	ROBO2	mutual exclusivity	0.315018	0.0465094	1	64	41	429
NSCLC	RUNX1T1	WT1	mutual exclusivity	0.318199	0.0465435	1	42	62	430
LUSC	GPC5	NFE2L2	mutual exclusivity	0.378469	0.0465457	2	86	40	449
COADREAD	POLQ	KRAS	mutual exclusivity	0.629702	0.0466299	25	580	69	984
NSCLC	PTPRT	STK11	mutual exclusivity	0.375224	0.046894	2	49	66	418
NSCLC	NFE2L2	STK11	mutual exclusivity	0.320385	0.0469997	1	50	52	432
COADREAD	APC	KDR	mutual exclusivity	0.629076	0.0471905	56	37	1103	462
COADREAD	APC	PTPRC	mutual exclusivity	0.629076	0.0471905	56	37	1103	462
NSCLC	NFE2L2	ROBO2	mutual exclusivity	0.378606	0.0472188	2	63	51	419
NSCLC	AFF3	NOTCH1	mutual exclusivity	0.314182	0.0473023	1	49	54	431
BLCA	MUC16	HRAS	mutual exclusivity	0.432692	0.0473638	4	31	142	395
NSCLC	RBM10	ZNF521	mutual exclusivity	0.308244	0.0475807	1	44	61	429
NSCLC	NF1	PDE4DIP	mutual exclusivity	0.309626	0.0477008	1	47	57	430
LUSC	MUC4	POLQ	mutual exclusivity	0.333333	0.0480665	1	47	58	471
LUSC	MUC4	PTEN	mutual exclusivity	0.368534	0.0482808	2	63	57	455
NSCLC	EGFR	KDR	mutual exclusivity	0.465404	0.0483641	5	58	84	388
LUSC	KEAP1	PTPRC	mutual exclusivity	0.31117	0.0484996	1	46	63	467
COADREAD	APC	TSC2	mutual exclusivity	0.640693	0.0490324	57	37	1102	462
STAD	ATM	TP53	mutual exclusivity	0.625274	0.0492046	34	300	52	284
LUSC	PTEN	CDKN2A	mutual exclusivity	0.463388	0.0494161	5	89	60	423
SCLC	ARHGEF10	RB1	mutual exclusivity	0.223529	0.0494221	4	84	4	18
STAD	TP53	TCF7L2	mutual exclusivity	0.541274	0.0505495	17	31	317	305
NSCLC	CTNNA2	CUX1	mutual exclusivity	0.433401	0.050609	4	38	112	381
ESCC	MUC16	FAT1	mutual exclusivity	0.21867	0.0510883	0	22	33	170
AMPCA	KRAS	LRP1B	mutual exclusivity	0.385714	0.0517121	7	13	79	53
COADREAD	APC	GNAS	mutual exclusivity	0.670376	0.0517289	76	47	1083	452
HNSC	EP300	TP53	mutual exclusivity	0.515575	0.0517307	23	391	18	159
STAD	TP53	ZFHX3	mutual exclusivity	0.614071	0.0521407	30	47	304	289
NSCLC	KRAS	TBX3	mutual exclusivity	0.398939	0.0523795	3	28	129	375
NSCLC	CSMD3	STK11	mutual exclusivity	0.554977	0.0524647	14	37	201	283
LIHC	CTNNB1	RB1	mutual exclusivity	0.400746	0.0532035	3	28	147	429
COADREAD	APC	KDM5A	mutual exclusivity	0.636875	0.0538515	52	34	1107	465
ESCA	PTPRD	NFE2L2	mutual exclusivity	0.229814	0.0548872	0	22	48	258
COADREAD	KRAS	MECOM	mutual exclusivity	0.643679	0.0552348	24	65	581	988
LUAD	CAMTA1	EGFR	mutual exclusivity	0.548327	0.0555214	9	268	63	943
LUAD	MYH11	EGFR	mutual exclusivity	0.539319	0.055787	9	268	64	942
COADREAD	APC	MN1	mutual exclusivity	0.64233	0.0572857	54	35	1105	464
COADREAD	APC	MYH11	mutual exclusivity	0.685487	0.0580522	81	49	1078	450
COADREAD	KRAS	PTPRK	mutual exclusivity	0.649539	0.058606	25	67	580	986
SKCM	BRAF	NF1	mutual exclusivity	0.712319	0.0591642	67	85	342	308
GBM	PTEN	PIK3CA	mutual exclusivity	0.542857	0.0593251	11	39	146	265
COADREAD	APC	IRS4	mutual exclusivity	0.679902	0.0593763	72	44	1087	455
STAD	TP53	PBRM1	mutual exclusivity	0.589744	0.0594258	23	38	311	298
NSCLC	CHD2	CTNNA2	mutual exclusivity	0.380676	0.0597711	2	114	26	393
COADREAD	CTNNB1	TP53	mutual exclusivity	0.678245	0.060042	53	956	49	600
NSCLC	DCAF12L2	NF1	mutual exclusivity	0.263004	0.0601056	0	58	28	449
LUAD	MUC4	KRAS	mutual exclusivity	0.577843	0.0606205	13	331	63	876
NSCLC	AFF3	LCK	mutual exclusivity	0.269048	0.0606427	0	29	55	451
NSCLC	AFF3	PRDM16	mutual exclusivity	0.269048	0.0606427	0	29	55	451
NSCLC	MLLT10	NF1	mutual exclusivity	0.253672	0.0607233	0	58	29	448
NSCLC	ARHGAP35	MYH9	mutual exclusivity	0.267099	0.0609024	0	52	31	452
NSCLC	IL7R	NBEA	mutual exclusivity	0.270609	0.0609466	0	53	30	452
NSCLC	CNTRL	NFE2L2	mutual exclusivity	0.270609	0.0609466	0	53	30	452
NSCLC	FBXW7	NFE2L2	mutual exclusivity	0.270609	0.0609466	0	53	30	452
NSCLC	CNTRL	KEAP1	mutual exclusivity	0.254669	0.0609581	0	56	30	449
NSCLC	MTOR	STK11	mutual exclusivity	0.263986	0.0610067	0	51	32	452
UCEC	EP300	TP53	mutual exclusivity	0.615951	0.0610236	23	162	59	250
NSCLC	ATM	BCLAF1	mutual exclusivity	0.25625	0.0611004	0	31	54	450
COADREAD	TP53	MYO5A	mutual exclusivity	0.65556	0.0611343	47	45	962	604
HCC	CTNNB1	AXIN1	mutual exclusivity	0.446573	0.0612645	5	22	117	201
NSCLC	STK11	TBX3	mutual exclusivity	0.272837	0.0612915	0	31	51	453
NSCLC	ARHGAP35	PTPRB	mutual exclusivity	0.272837	0.0612915	0	51	31	453
NSCLC	RGS7	TRIM33	mutual exclusivity	0.267333	0.0614894	0	36	45	454
NSCLC	ARHGEF10	PDGFRA	mutual exclusivity	0.273109	0.0615452	0	48	33	454
NSCLC	ESR1	PDGFRA	mutual exclusivity	0.273109	0.0615452	0	48	33	454
NSCLC	RNF213	SF3B1	mutual exclusivity	0.273109	0.0615452	0	33	48	454
LUSC	ZFHX3	EGFR	mutual exclusivity	0.273081	0.061557	0	30	57	490
NSCLC	WNK2	CNTRL	mutual exclusivity	0.249722	0.0615622	0	30	57	448
NSCLC	IL7R	WNK2	mutual exclusivity	0.249722	0.0615622	0	57	30	448
NSCLC	FLNA	PTPRC	mutual exclusivity	0.26107	0.0615953	0	36	46	453
NSCLC	ARHGEF10	STK11	mutual exclusivity	0.255656	0.0616036	0	51	33	451
NSCLC	KMT2A	STK11	mutual exclusivity	0.255656	0.0616036	0	51	33	451
NSCLC	RB1	STK11	mutual exclusivity	0.255656	0.0616036	0	51	33	451
NSCLC	ESR1	STK11	mutual exclusivity	0.255656	0.0616036	0	51	33	451
NSCLC	SF3B1	STK11	mutual exclusivity	0.255656	0.0616036	0	51	33	451
NSCLC	AFF3	ARHGAP35	mutual exclusivity	0.251116	0.0616797	0	31	55	449
CHOL	SMAD4	IDH1	mutual exclusivity	0.236813	0.0617101	0	26	65	421
NSCLC	JAK3	KTN1	mutual exclusivity	0.271914	0.0617564	0	42	38	455
NSCLC	JAK3	SMARCA4	mutual exclusivity	0.271914	0.0617564	0	42	38	455
NSCLC	CUX1	JAK3	mutual exclusivity	0.271914	0.0617564	0	38	42	455
NSCLC	NRG1	TRIM33	mutual exclusivity	0.273874	0.061824	0	36	44	455
NSCLC	PTEN	ROBO2	mutual exclusivity	0.24026	0.0620038	0	65	27	443
NSCLC	IL21R	MALAT1	mutual exclusivity	0.257955	0.0620239	0	43	39	453
LUSC	BCLAF1	BCORL1	mutual exclusivity	0.259788	0.0621865	0	34	53	490
LUSC	CUX1	PTPRT	mutual exclusivity	0.276655	0.0621972	0	53	32	492
LUSC	CUX1	RGS7	mutual exclusivity	0.276655	0.0621972	0	53	32	492
NSCLC	IL7R	NF1	mutual exclusivity	0.244943	0.062461	0	58	30	447
NSCLC	CNBD1	RGS7	mutual exclusivity	0.252508	0.0627098	0	45	38	452
ESCA	KMT2D	PTPRD	mutual exclusivity	0.337366	0.0627945	1	47	30	250
NSCLC	KMT2D	NOTCH1	mutual exclusivity	0.436966	0.0628187	3	47	77	408
NSCLC	ANK1	ATM	mutual exclusivity	0.425156	0.0629387	3	51	73	408
STAD	TP53	CLTCL1	mutual exclusivity	0.547126	0.0630128	16	29	318	307
LUSC	ARID1A	RB1	mutual exclusivity	0.255198	0.0630437	0	36	51	490
NSCLC	NFATC2	POLE	mutual exclusivity	0.247802	0.063066	0	51	34	450
COADREAD	TP53	AMER1	mutual exclusivity	0.73032	0.0630952	88	75	921	574
NSCLC	PDGFRA	PTPRC	mutual exclusivity	0.249311	0.0631038	0	36	48	451
NSCLC	PDGFRA	TRAF7	mutual exclusivity	0.249311	0.0631038	0	36	48	451
LUSC	APC	RGS7	mutual exclusivity	0.252058	0.0634006	0	53	35	489
NSCLC	ARHGEF10	NFE2L2	mutual exclusivity	0.245098	0.0634542	0	53	33	449
NSCLC	NFE2L2	SETBP1	mutual exclusivity	0.245098	0.0634542	0	33	53	449
GIST	TP53	PDGFRA	mutual exclusivity	0.259313	0.0636713	0	52	38	535
NSCLC	BCLAF1	WNK2	mutual exclusivity	0.241379	0.0637817	0	57	31	447
NSCLC	BRAF	NOTCH1	mutual exclusivity	0.245643	0.0637916	0	50	35	450
STAD	MALAT1	RHOA	mutual exclusivity	0.269767	0.0638451	0	49	42	579
STAD	TP53	BCOR	mutual exclusivity	0.577143	0.0642614	20	34	314	302
COADREAD	APC	SETBP1	mutual exclusivity	0.652331	0.0646522	58	37	1101	462
NSCLC	ATM	SETD1B	mutual exclusivity	0.240107	0.0649104	0	33	54	448
GBM	IDH1	NF1	mutual exclusivity	0.326923	0.0650558	1	77	27	356
UCEC	KMT2C	TP53	mutual exclusivity	0.655843	0.0650907	36	149	84	225
SKCM	DDX3X	ELF3	mutual exclusivity	0.2841	0.0653936	0	41	58	703
COADREAD	TP53	CDH11	mutual exclusivity	0.66863	0.0654034	49	46	960	603
COADREAD	TP53	COL3A1	mutual exclusivity	0.66863	0.0654034	49	46	960	603
LUSC	RB1	RGS7	mutual exclusivity	0.244745	0.0654086	0	53	36	488
SKCM	DCAF12L2	MAP2K1	mutual exclusivity	0.277384	0.0654127	0	53	46	703
COADREAD	COL1A1	KRAS	mutual exclusivity	0.660238	0.0656782	27	578	71	982
NSCLC	EGFR	PTPRK	mutual exclusivity	0.390152	0.0658243	2	35	87	411
AMPCA	BRCA2	TP53	mutual exclusivity	0.282769	0.0658287	3	96	6	47
AMPCA	TP53	EPHA3	mutual exclusivity	0.282769	0.0658287	3	6	96	47
NSCLC	GLI1	EGFR	mutual exclusivity	0.350395	0.0660206	1	88	26	420
NSCLC	PTEN	EGFR	mutual exclusivity	0.350395	0.0660206	1	88	26	420
LUSC	BIRC6	RUNX1T1	mutual exclusivity	0.417799	0.0660509	3	60	69	445
NSCLC	EGFR	PTPRC	mutual exclusivity	0.402273	0.0660892	2	34	87	412
NSCLC	PTPRK	ROS1	mutual exclusivity	0.401163	0.0663132	2	85	35	413
NSCLC	CNBD1	EGFR	mutual exclusivity	0.378686	0.0671134	2	87	36	410
BLCA	APC	FGFR3	mutual exclusivity	0.335187	0.0672795	1	92	28	451
BLCA	CLIP1	FGFR3	mutual exclusivity	0.335187	0.0672795	1	92	28	451
NSCLC	ANK1	EGFR	mutual exclusivity	0.520482	0.0672937	7	82	69	377
NSCLC	EGFR	ERG	mutual exclusivity	0.32468	0.0678214	1	28	88	418
LUAD	POLQ	STK11	mutual exclusivity	0.467469	0.0678337	4	164	67	1048
NSCLC	POLQ	KRAS	mutual exclusivity	0.451793	0.0679967	4	128	31	372
NSCLC	CTNND2	MET	mutual exclusivity	0.333596	0.0682188	1	30	81	423
NSCLC	ANK1	CUX1	mutual exclusivity	0.409756	0.0684649	2	40	74	419
STAD	TP53	KAT6B	mutual exclusivity	0.56056	0.0685667	17	30	317	306
STAD	CHD4	TP53	mutual exclusivity	0.587757	0.0688425	21	313	35	301
COADREAD	APC	NCOR1	mutual exclusivity	0.683393	0.0691244	69	42	1090	457
NSCLC	FBXW7	ROS1	mutual exclusivity	0.321839	0.0693072	1	86	29	419
LUSC	NCOR1	DCC	mutual exclusivity	0.35303	0.0693438	1	79	32	465
NSCLC	DCC	NFE2L2	mutual exclusivity	0.400063	0.0693597	2	51	60	422
NSCLC	CNTNAP2	TRAF7	mutual exclusivity	0.460655	0.0695567	4	32	123	376
NSCLC	KDR	STK11	mutual exclusivity	0.410323	0.0695911	2	49	61	423
BLCA	FGFR3	PTPN13	mutual exclusivity	0.323297	0.0698144	1	29	92	450
NSCLC	ATM	DCC	mutual exclusivity	0.391587	0.0699377	2	60	52	421
NSCLC	AFF3	KRAS	mutual exclusivity	0.5355	0.0703731	8	124	47	356
LUAD	ALK	EGFR	mutual exclusivity	0.593132	0.0710252	11	266	70	936
UCEC	MUC4	TP53	mutual exclusivity	0.668178	0.0710535	39	146	89	220
LUSC	CAMTA1	NFE2L2	mutual exclusivity	0.325994	0.0711044	1	87	31	458
LUSC	NCOR2	PDE4DIP	mutual exclusivity	0.332138	0.0712545	1	81	33	462
NSCLC	GRIN2A	NFE2L2	mutual exclusivity	0.359311	0.0712897	1	52	45	437
COADREAD	TP53	ATRX	mutual exclusivity	0.710286	0.0713833	67	59	942	590
NSCLC	KRAS	RGS7	mutual exclusivity	0.502953	0.0715223	6	39	126	364
BLCA	KDM6A	RB1	mutual exclusivity	0.586083	0.0719821	13	89	98	372
NSCLC	NF1	NRG1	mutual exclusivity	0.340909	0.07207	1	43	57	434
COADREAD	APC	POLE	mutual exclusivity	0.701027	0.0721284	81	48	1078	451
COADREAD	APC	FAM47C	mutual exclusivity	0.686702	0.0721307	71	43	1088	456
DLBCL	CD79B	LRP1B	mutual exclusivity	0.247475	0.0734921	0	17	21	97
DLBCL	MYD88	TNFRSF14	mutual exclusivity	0.2343	0.0739531	0	17	22	96
NSCLC	CREBBP	TP53	mutual exclusivity	0.555385	0.0740234	18	285	24	208
STAD	TP53	PDGFRA	mutual exclusivity	0.573147	0.0741119	18	31	316	305
STAD	TP53	RHOA	mutual exclusivity	0.573147	0.0741119	18	31	316	305
UCEC	CREBBP	TP53	mutual exclusivity	0.624947	0.0745167	22	163	56	253
COADREAD	MUC4	KRAS	mutual exclusivity	0.704733	0.0750213	39	566	95	958
COADREAD	ARID1A	NRAS	mutual exclusivity	0.537976	0.0753224	6	86	203	1363
NSCLC	FGFR2	KRAS	mutual exclusivity	0.430769	0.0764509	3	129	26	377
UCEC	TP53	PIK3CA	mutual exclusivity	0.709325	0.0771812	84	167	101	142
COADREAD	CAMTA1	KRAS	mutual exclusivity	0.701492	0.0777426	35	570	86	967
UCEC	BCORL1	TP53	mutual exclusivity	0.655901	0.0779002	28	157	67	242
AMPCA	MYH9	KRAS	mutual exclusivity	0.307563	0.0781382	2	84	6	60
AMPCA	ALK	KRAS	mutual exclusivity	0.307563	0.0781382	2	84	6	60
NSCLC	KRAS	VAV1	mutual exclusivity	0.414286	0.0782294	3	27	129	376
HCC	TP53	NFE2L2	mutual exclusivity	0.390805	0.078408	2	20	86	237
LUAD	EGFR	ZNF479	mutual exclusivity	0.60797	0.0784868	12	74	265	932
STAD	ABL2	TP53	mutual exclusivity	0.553571	0.0785379	15	319	27	309
NSCLC	CDH11	KRAS	mutual exclusivity	0.547457	0.0796146	9	123	51	352
STAD	TP53	DDX10	mutual exclusivity	0.584964	0.0796338	19	32	315	304
LUSC	NTRK3	NFE2L2	mutual exclusivity	0.476035	0.0799316	4	84	53	436
SKCM	HNF1A	NRAS	mutual exclusivity	0.56499	0.0814732	9	211	44	538
SKCM	MAP2K1	NRAS	mutual exclusivity	0.56499	0.0814732	9	211	44	538
BLCA	FGFR3	PDE4DIP	mutual exclusivity	0.509091	0.0819839	6	64	87	415
ESCA	BIRC6	TP53	mutual exclusivity	0.402778	0.0825427	13	251	7	57
UCEC	TP53	TCF7L2	mutual exclusivity	0.570722	0.0827717	12	35	173	274
STAD	KMT2C	TP53	mutual exclusivity	0.679977	0.0838573	42	292	59	277
COADREAD	CNTNAP2	KRAS	mutual exclusivity	0.707468	0.083993	37	568	90	963
ESCA	NBEA	TP53	mutual exclusivity	0.455285	0.0847579	19	245	9	55
LGG	ATRX	NF1	mutual exclusivity	0.492698	0.0848796	7	24	188	290
STAD	TP53	IRS4	mutual exclusivity	0.567831	0.0852872	16	28	318	308
STAD	TP53	SMARCA4	mutual exclusivity	0.645189	0.0858452	30	45	304	291
UCEC	RUNX1T1	TP53	mutual exclusivity	0.630097	0.086222	20	165	51	258
UCEC	RNF43	TP53	mutual exclusivity	0.648567	0.086472	25	160	61	248
LUSC	KMT2C	NFE2L2	mutual exclusivity	0.564607	0.0877533	9	79	88	401
COADREAD	TP53	ATP2B3	mutual exclusivity	0.711862	0.0878498	59	52	950	597
ESCA	ANK1	PTPRD	mutual exclusivity	0.267347	0.088361	0	48	19	261
COADREAD	TP53	SETD2	mutual exclusivity	0.695003	0.0892693	52	47	957	602
STAD	TP53	CASP8	mutual exclusivity	0.544348	0.0896135	13	24	321	312
ESCA	CDKN2A	ZNF521	mutual exclusivity	0.287393	0.0905025	0	25	35	268
NSCLC	FAT1	KEAP1	mutual exclusivity	0.457711	0.0907312	3	53	66	413
COADREAD	APC	RET	mutual exclusivity	0.679697	0.0909893	62	38	1097	461
NSCLC	FAM135B	STK11	mutual exclusivity	0.505428	0.0911669	5	46	97	387
BLCA	KMT2A	STAG2	mutual exclusivity	0.469474	0.0915494	3	75	49	445
SCLC	RB1	BCL9L	mutual exclusivity	0.232558	0.0930911	3	3	85	19
LUSC	TP53	CUX1	mutual exclusivity	0.430642	0.0933333	25	7	482	63
NSCLC	EGFR	NF1	mutual exclusivity	0.515033	0.0934815	5	53	84	393
NSCLC	NTRK3	PIK3CA	mutual exclusivity	0.51525	0.0947828	5	66	68	396
NSCLC	KRAS	NFE2L2	mutual exclusivity	0.561913	0.0951986	8	45	124	358
NSCLC	EGFR	PTPN13	mutual exclusivity	0.428719	0.0962402	2	32	87	414
NSCLC	MYH9	NUP214	mutual exclusivity	0.307951	0.0963787	0	27	52	456
NSCLC	NBEA	KDM5A	mutual exclusivity	0.301587	0.0964016	0	27	53	455
NSCLC	ITK	NFE2L2	mutual exclusivity	0.301587	0.0964016	0	53	27	455
NSCLC	GPC5	STK11	mutual exclusivity	0.30305	0.0967036	0	51	28	456
NSCLC	NOTCH1	PRKCB	mutual exclusivity	0.309669	0.0967153	0	28	50	457
NSCLC	PTEN	STK11	mutual exclusivity	0.31456	0.0967249	0	51	27	457
NSCLC	FLI1	PTPRB	mutual exclusivity	0.31456	0.0967249	0	51	27	457
NSCLC	KDM5A	POLE	mutual exclusivity	0.31456	0.0967249	0	51	27	457
NSCLC	MYO5A	STK11	mutual exclusivity	0.31456	0.0967249	0	51	27	457
NSCLC	NUP214	PTPRB	mutual exclusivity	0.31456	0.0967249	0	51	27	457
NSCLC	MYH11	PRDM16	mutual exclusivity	0.305333	0.0969416	0	29	49	457
NSCLC	LCK	PDGFRA	mutual exclusivity	0.312245	0.0970502	0	48	29	458
NSCLC	TERT	EGFR	mutual exclusivity	0.415107	0.0972406	2	87	33	413
NSCLC	IL7R	RNF213	mutual exclusivity	0.301514	0.0973369	0	48	30	457
NSCLC	CNTRL	PDGFRA	mutual exclusivity	0.301514	0.0973369	0	48	30	457
NSCLC	NSD1	PBRM1	mutual exclusivity	0.305186	0.0973906	0	31	46	458
NSCLC	ARHGAP35	RGS7	mutual exclusivity	0.3125	0.0974187	0	45	31	459
NSCLC	ARHGAP35	ZNF521	mutual exclusivity	0.3125	0.0974187	0	45	31	459
NSCLC	FLNA	CNTRL	mutual exclusivity	0.315717	0.0974323	0	30	46	459
NSCLC	AFF3	NUP214	mutual exclusivity	0.289541	0.0975295	0	27	55	453
NSCLC	KAT6A	ESR1	mutual exclusivity	0.307487	0.0976351	0	33	43	459
LUSC	DCAF12L2	TPR	mutual exclusivity	0.306173	0.0976471	0	53	29	495
AMPCA	TP53	AXIN1	mutual exclusivity	0.357143	0.0976611	4	6	95	47
COADREAD	APC	DICER1	mutual exclusivity	0.694658	0.0976763	65	39	1094	460
NSCLC	LEF1	SMARCA4	mutual exclusivity	0.315321	0.0977748	0	42	33	460
NSCLC	MECOM	SF3B1	mutual exclusivity	0.315321	0.0977748	0	33	42	460
BLCA	EPHA3	TSC1	mutual exclusivity	0.316026	0.0977763	0	51	29	492
NSCLC	NCOR1	PTPRK	mutual exclusivity	0.311066	0.0978437	0	37	38	460
NSCLC	DNM2	PTPRK	mutual exclusivity	0.311066	0.0978437	0	37	38	460
NSCLC	EP300	NFE2L2	mutual exclusivity	0.290549	0.0978456	0	53	28	454
NSCLC	GPC5	NFE2L2	mutual exclusivity	0.290549	0.0978456	0	53	28	454
NSCLC	NFE2L2	TRIP11	mutual exclusivity	0.290549	0.0978456	0	28	53	454
NSCLC	KIAA1549	POLE	mutual exclusivity	0.292308	0.0979798	0	51	29	455
NSCLC	ESR1	NRG1	mutual exclusivity	0.3	0.0980411	0	44	33	458
NSCLC	CDKN2A	TRIM33	mutual exclusivity	0.30323	0.0980616	0	36	40	459
BLCA	CNTNAP2	FGFR3	mutual exclusivity	0.442688	0.0980981	2	91	32	447
NSCLC	ARHGEF12	CNBD1	mutual exclusivity	0.302433	0.0981676	0	38	38	459
LUSC	RB1	CTNNA2	mutual exclusivity	0.425746	0.098245	2	90	34	451
NSCLC	JAK3	PTPRC	mutual exclusivity	0.320166	0.0982496	0	36	38	461
NSCLC	IL21R	NUTM1	mutual exclusivity	0.320833	0.0982847	0	35	39	461
NSCLC	NIN	NUTM1	mutual exclusivity	0.320833	0.0982847	0	35	39	461
NSCLC	BRAF	NIN	mutual exclusivity	0.320833	0.0982847	0	39	35	461
LUSC	POLQ	CDH11	mutual exclusivity	0.307978	0.0983018	0	32	48	497
LUSC	CDH11	PTPRC	mutual exclusivity	0.315025	0.0983353	0	47	32	498
NSCLC	CYLD	NFATC2	mutual exclusivity	0.321951	0.0983537	0	34	40	461
NSCLC	CYLD	PTPN13	mutual exclusivity	0.321951	0.0983537	0	34	40	461
NSCLC	MALAT1	NFATC2	mutual exclusivity	0.298052	0.0983799	0	34	43	458
LUSC	RB1	FAT1	mutual exclusivity	0.437239	0.0985027	2	88	34	453
LUSC	BCORL1	MALAT1	mutual exclusivity	0.309938	0.0985468	0	45	34	498
LUSC	CUL3	MALAT1	mutual exclusivity	0.309938	0.0985468	0	45	34	498
LUSC	NCOR1	PTPRC	mutual exclusivity	0.305147	0.0985952	0	47	33	497
NSCLC	BRAF	CREBBP	mutual exclusivity	0.296512	0.0986859	0	42	35	458
NSCLC	BRAF	MECOM	mutual exclusivity	0.296512	0.0986859	0	42	35	458
LUSC	IL7R	RB1	mutual exclusivity	0.314268	0.0987042	0	36	42	499
NSCLC	WT1	KRAS	mutual exclusivity	0.532325	0.0987068	6	126	37	366
NSCLC	CNTNAP2	WRN	mutual exclusivity	0.492976	0.0987128	4	30	123	378
NSCLC	ARHGAP35	PDGFRA	mutual exclusivity	0.291454	0.098763	0	48	31	456
LUSC	MED12	PDGFRA	mutual exclusivity	0.312695	0.0987659	0	40	38	499
LUSC	KIT	RGS7	mutual exclusivity	0.295699	0.0987966	0	53	30	494
NSCLC	KMT2D	PTPRK	mutual exclusivity	0.444093	0.0989267	2	35	78	420
NSCLC	ESR1	ZNF521	mutual exclusivity	0.292839	0.098981	0	45	33	457
NSCLC	IL7R	NOTCH1	mutual exclusivity	0.288425	0.0990214	0	50	30	455
NSCLC	NOTCH1	FBXW7	mutual exclusivity	0.288425	0.0990214	0	30	50	455
LUSC	BRCA2	RB1	mutual exclusivity	0.322394	0.0991086	0	36	41	500
NSCLC	MYH9	KIAA1549	mutual exclusivity	0.286164	0.0991108	0	29	52	454
NSCLC	NTRK1	PTPRK	mutual exclusivity	0.294608	0.099112	0	37	40	458
ESCA	CDKN2A	PTPRT	mutual exclusivity	0.354007	0.099699	1	40	34	253
