# Supplementary material for: Mutational landscape of cancer-driver genes across human cancers
Source: Sci Rep. 2023 Aug 7;13:12742. doi: 10.1038/s41598-023-39608-2 (PMC10406856; doi:10.1038/s41598-023-39608-2)
Supplement: Supplementary file 6 — Supplementary Information 5. [file 41598_2023_39608_MOESM6_ESM.xlsx]

## Sheet: Sheet1
HugoSymbol	MutationStatus	RoleInCancer	Kinase_PPtase	TF	Location	meanAltered	maxAltered	CELL_TYPE	PUBMED_PMID	HALLMARK	IMPACT	DESCRIPTION
A1CF	TRUE	Oncogenes	Other	Other	Other	2.307	15.0127
ABI1	TRUE	TSGs	Other	Other	Other	0.996324	5.87045	colorectal cancer	24913355	invasion and metastasis	promotes	promotes tumour cell adhesion, extracellular matrix degradation and invasion
ABI1	TRUE	TSGs	Other	Other	Other	0.996324	5.87045		10499589	function summary		participates in the transduction of signals from Ras to Rac
ABI1	TRUE	TSGs	Other	Other	Other	0.996324	5.87045		16025998	role in cancer	TSG	TSG
ABI1	TRUE	TSGs	Other	Other	Other	0.996324	5.87045		9694699	role in cancer	fusion	fusion
ABI1	TRUE	TSGs	Other	Other	Other	0.996324	5.87045		23552839	role in cancer	TSG	TSG
ABI1	TRUE	TSGs	Other	Other	Other	0.996324	5.87045		9010225	suppression of growth	promotes	fibroblasts overexpressing e3B1 have reduced growth compared to matched controls
ABI1	TRUE	TSGs	Other	Other	Other	0.996324	5.87045		9694699	function summary		Abl-interacting adaptor protein
ABI1	TRUE	TSGs	Other	Other	Other	0.996324	5.87045	AML	9694699	fusion partner		KMT2A
ABI1	TRUE	TSGs	Other	Other	Other	0.996324	5.87045		23552839	mouse model		development of prostatic intraepithelial neoplasia was observed in 8-month-old Abi1 knockout mice, but no progression beyond PIN was observed in mice as old as 12 months
ABI1	TRUE	TSGs	Other	Other	Other	0.996324	5.87045	glioblastoma	26473374	invasion and metastasis	suppresses	loss of the Abi1 gene enhances the Crk Tyr251 Abl axis to promote aggressive behavior in tumor cells
ABL1	TRUE	Oncogenes	Kinases	Other	Other	2.54675	15.411	CML	19260121	fusion partner		BCR
ABL1	TRUE	Oncogenes	Kinases	Other	Other	2.54675	15.411		23316053	function summary		protein-tyrosine kinase, plays a prominent role in cellular responses to genotoxic stress as well as in the regulation of the actin cytoskeleton.
ABL1	TRUE	Oncogenes	Kinases	Other	Other	2.54675	15.411		23840065	angiogenesis	promotes	loss of Abl kinases leads to increased endothelial cell apoptosis both in vitro and in vivo, contributing to vascular dysfunction, infarction, and tissue damage
ABL1	TRUE	Oncogenes	Kinases	Other	Other	2.54675	15.411		25368164	differentiation and development		promotes adipocyte differentiation
ABL1	TRUE	Oncogenes	Kinases	Other	Other	2.54675	15.411		25999467	function summary		phosphorylates RAS proteins to allosterically enhance their effector binding capabilities
ABL1	TRUE	Oncogenes	Kinases	Other	Other	2.54675	15.411		25561363	global regulation of gene expression		induces stabilisation of histone deacetylase 1 (HDAC1) in a kinase activity-dependent manner
ABL1	TRUE	Oncogenes	Kinases	Other	Other	2.54675	15.411	breast cancer	26838548	invasion and metastasis	promotes	promotes osteolytic metastasis by modulating tumour-bone interactions through TAZ and STAT5 signaling
ABL1	TRUE	Oncogenes	Kinases	Other	Other	2.54675	15.411		18945674	change of cellular energetics	promotes	regulates autophagy by promoting the trafficking and function of lysosomal components
ABL1	TRUE	Oncogenes	Kinases	Other	Other	2.54675	15.411		17623672	invasion and metastasis	promotes	Abl-dependent phosphorylation of WAVE3 is critical for the stimulation of lamellipodia formation and cell migration
ABL1	TRUE	Oncogenes	Kinases	Other	Other	2.54675	15.411		16943190	proliferative signalling	promotes	impairs EGFR internalisation
ABL1	TRUE	Oncogenes	Kinases	Other	Other	2.54675	15.411		9461559	genome instability and mutations	promotes	interacts constitutively with Rad51 and phosphorylates Rad51 on Tyr-54 upon treatment with ionising radiation to inhibit the binding of Rad51 to DNA and the function of Rad51 in ATP-dependent DNA strand exchange reactions
ABL1	TRUE	Oncogenes	Kinases	Other	Other	2.54675	15.411		9037071	escaping programmed cell death	suppresses	positively regulates DNA damage-induced apoptosis
ABL1	TRUE	Oncogenes	Kinases	Other	Other	2.54675	15.411		19260121	role in cancer	fusion	fusion
ABL1	TRUE	Oncogenes	Kinases	Other	Other	2.54675	15.411		24421390	role in cancer	oncogene	oncogene
ABL2	TRUE	Oncogenes	Kinases	Other	Other	2.40823	10.1215		23842646	role in cancer	oncogene	oncogene
ACKR3	TRUE	Oncogenes	Other	Other	Receptors	1.14018	6.88259	breast cancer	26119946	types of alteration in cancer		overexpressed
ACKR3	TRUE	Oncogenes	Other	Other	Receptors	1.14018	6.88259	mouse xenograft models of lung cancer	17898181	proliferative signalling	promotes	promotes tumour growth
ACKR3	TRUE	Oncogenes	Other	Other	Receptors	1.14018	6.88259	mouse xenograft models of lung cancer	17898181	invasion and metastasis	promotes	enhances metastasis
ACKR3	TRUE	Oncogenes	Other	Other	Receptors	1.14018	6.88259	hepatocellular carcinoma	27572688	angiogenesis	promotes	enhances the angiogenic capacity
ACKR3	TRUE	Oncogenes	Other	Other	Receptors	1.14018	6.88259	GBM	28759950	clinical impact		high expression predicts poor survival
ACKR3	TRUE	Oncogenes	Other	Other	Receptors	1.14018	6.88259	gallbladder cancer	21986127	clinical impact		high expression predicts poor survival
ACKR3	TRUE	Oncogenes	Other	Other	Receptors	1.14018	6.88259	papillary thyroid carcinoma	26383519	angiogenesis	promotes	stimulates the expression of IL-8 and VEGF resulting in enhanced angiogenesis
ACKR3	TRUE	Oncogenes	Other	Other	Receptors	1.14018	6.88259	renal cell carcinoma	20578990	clinical impact		high expression is associated with poor survival
ACKR3	TRUE	Oncogenes	Other	Other	Receptors	1.14018	6.88259	lipoma	12118328	fusion partner		HMGA2
ACKR3	TRUE	Oncogenes	Other	Other	Receptors	1.14018	6.88259	lipoma	12118328	role in cancer	fusion	fusion
ACKR3	TRUE	Oncogenes	Other	Other	Receptors	1.14018	6.88259	vascular endothelium	26119946	function summary		scavenger receptor for chemokine CXCL12
ACKR3	TRUE	Oncogenes	Other	Other	Receptors	1.14018	6.88259	mouse models of breast cancer	26119946	proliferative signalling	promotes	promotes tumour growth
ACKR3	TRUE	Oncogenes	Other	Other	Receptors	1.14018	6.88259	breast cancer	26119946	invasion and metastasis	suppresses	limits metastasis
ACKR3	TRUE	Oncogenes	Other	Other	Receptors	1.14018	6.88259	breast cancer	26119946	role in cancer	oncogene	oncogene
ACKR3	TRUE	Oncogenes	Other	Other	Receptors	1.14018	6.88259	colorectal cancer	25051350	proliferative signalling	promotes	KD negatively impacts cell proliferation and tumour growth in xenograft models
ACSL3	TRUE	Other	Other	Other	Other	1.50248	10.9589		18594527	role in cancer	fusion	fusion
ACSL3	TRUE	Other	Other	Other	Other	1.50248	10.9589	prostate cancer	21829708	types of alteration in cancer		downregulated
ACSL3	TRUE	Other	Other	Other	Other	1.50248	10.9589	ER- breast cancer	23512947	types of alteration in cancer		overexpressed
ACSL3	TRUE	Other	Other	Other	Other	1.50248	10.9589		15556626	function summary		involved in lipid metabolism, downregulates FASN in prostate cancer after vitamin D3 stimulation
ACSL3	TRUE	Other	Other	Other	Other	1.50248	10.9589	prostate cancer	18594527	fusion partner		ETV1
ACSL3	TRUE	Other	Other	Other	Other	1.50248	10.9589		18594527	impact of mutation on function		provides androgen upregulated promoter in fusion with ETV1
ACSL6	TRUE	Other	Other	Other	Other	1.91806	9.03308		16572202	fusion partner		ETV6
ACSL6	TRUE	Other	Other	Other	Other	1.91806	9.03308		15655248	function summary		regulator of lipid metabolism
ACSL6	TRUE	Other	Other	Other	Other	1.91806	9.03308		16572202	role in cancer	fusion	fusion
ACVR1	TRUE	Oncogenes	Kinases	Other	Receptors	1.27338	9.10931		24705254	role in cancer	oncogene	oncogene
ACVR1	TRUE	Oncogenes	Kinases	Other	Receptors	1.27338	9.10931	paediatric pontine glioma	27727438	types of alteration in cancer		recurrent missense mutations G328V, G328E, R206H
ACVR1	TRUE	Oncogenes	Kinases	Other	Receptors	1.27338	9.10931		22977237	function summary		kinase, receptor of bone morphogenetic protein
ACVR1	TRUE	Oncogenes	Kinases	Other	Receptors	1.27338	9.10931		25413979	differentiation and development		required for chondrogenesis during development
ACVR1	TRUE	Oncogenes	Kinases	Other	Receptors	1.27338	9.10931	glioma-initiating cells	28459464	escaping programmed cell death	promotes	overexpression of the constitutively active form of ACVR1 results in a marked increase in apoptotic cells
ACVR1	TRUE	Oncogenes	Kinases	Other	Receptors	1.27338	9.10931	diffuse intrinsic pontine glioma	24705252	types of alteration in cancer		recurrent GOF mutations
ACVR1	TRUE	Oncogenes	Kinases	Other	Receptors	1.27338	9.10931	immortalized normal human astrocytes	24705254	proliferative signalling	promotes	GOF mutant promotes cell proliferation
ACVR2A	TRUE	TSGs	Kinases	Other	Other	2.5947	15.3846		28659341	suppression of growth	promotes	mice with osteoblast lineage-specific homozygous gene deletion display increased femoral trabecular bone volume at 6 and 12 weeks of age
ACVR2A	TRUE	TSGs	Kinases	Other	Other	2.5947	15.3846	chondrosarcoma	25024164	role in cancer	fusion	fusion
ACVR2A	TRUE	TSGs	Kinases	Other	Other	2.5947	15.3846	colorectal cancer	14988818	role in cancer	TSG	TSG
ACVR2A	TRUE	TSGs	Kinases	Other	Other	2.5947	15.3846	colorectal cancer	30310521	clinical impact		loss of expression associated with poor outcome and metastatic disease
ACVR2A	TRUE	TSGs	Kinases	Other	Other	2.5947	15.3846	high-grade serous ovarian cancer	28115208	clinical impact		higher expression associated with shorter disease-free survival
ACVR2A	TRUE	TSGs	Kinases	Other	Other	2.5947	15.3846	chondrosarcoma	25024164	types of alteration in cancer		missense mutations in 9% of tumours
ACVR2A	TRUE	TSGs	Kinases	Other	Other	2.5947	15.3846	colorectal cancer	14988818	types of alteration in cancer		frameshift-effecting single nucleotide deletion in exon 10 (A8) tract in 83% of microsatellite instability-high tumours
ACVR2A	TRUE	TSGs	Kinases	Other	Other	2.5947	15.3846	high-grade serous ovarian cancer	28115208	types of alteration in cancer		frequently increased expression
ACVR2A	TRUE	TSGs	Kinases	Other	Other	2.5947	15.3846	multiple myeloma	19926132	types of alteration in cancer		characteristically increased expression in total mononuclear cell bone marrow aspirates
ACVR2A	TRUE	TSGs	Kinases	Other	Other	2.5947	15.3846	rectal adenocarcinoma, stomach adenocarcinoma, uterine corpus endometrial carcinoma	27694933	types of alteration in cancer		exon 10 (A)8 tract is a hotspot for expansion or contraction in 28-87% of microsatellite instability-high tumours
ACVR2A	TRUE	TSGs	Kinases	Other	Other	2.5947	15.3846	bladder cancer	31101108	global regulation of gene expression		exon 3,4 and 5-containing circACVR2A RNA acts a miR-626 sponge, reducing its suppression of EYA4
ACVR2A	TRUE	TSGs	Kinases	Other	Other	2.5947	15.3846	zebrafish embryo	15977175	differentiation and development		protein depletion results in defective development of cranial cartilage and bone, and pharyngeal tooth structures
ACVR2A	TRUE	TSGs	Kinases	Other	Other	2.5947	15.3846	osteoblasts	28659341	differentiation and development		KD enhances differentiation and maturation
ACVR2A	TRUE	TSGs	Kinases	Other	Other	2.5947	15.3846	T helper 17 lymphoctyes	22056434	differentiation and development		expression is associated with the IL6 and TGFB1-driven differentiation of Th17 lymphocytes from naive CD4+ T cells
ACVR2A	TRUE	TSGs	Kinases	Other	Other	2.5947	15.3846	chondrosarcoma	25024164	fusion partner		FN1
ACVR2A	TRUE	TSGs	Kinases	Other	Other	2.5947	15.3846	colorectal cancer	14988818	impact of mutation on function		loss of expression in 62% of microsatellite instability-high tumours carrying an exon 10 (A)8 tract single nucleotide deletion
ACVR2A	TRUE	TSGs	Kinases	Other	Other	2.5947	15.3846	colorectal cancer	20011542	impact of mutation on function		loss of expression in 16% of microsatellite stable tumours associated with LOH or promoter hypermethylation
ACVR2A	TRUE	TSGs	Kinases	Other	Other	2.5947	15.3846	osteoblasts	28659341	proliferative signalling	promotes	KD decreases cell proliferation
ACVR2A	TRUE	TSGs	Kinases	Other	Other	2.5947	15.3846	zebrafish embryo	15977175	escaping programmed cell death	promotes	protein depletion results in increased cell apoptosis in neural tissue
ACVR2A	TRUE	TSGs	Kinases	Other	Other	2.5947	15.3846		11815670	function summary		transmembrane, constitutively active serine-threonine kinase TGFbeta type II receptor that mediates activin signalling
AFDN	TRUE	Oncogenes	Other	Other	Other	0.0159838	0.351494
AFF1	TRUE	Oncogenes	Other	Other	Other	2.53077	13.3603		10887138	differentiation and development		critical for normal lymphocyte development
AFF1	TRUE	Oncogenes	Other	Other	Other	2.53077	13.3603		22337994	function summary		upregulates expression of CD133, which is required for the growth of ALL cells
AFF1	TRUE	Oncogenes	Other	Other	Other	2.53077	13.3603	ALL	8506309	role in cancer	fusion	fusion
AFF1	TRUE	Oncogenes	Other	Other	Other	2.53077	13.3603		9233580	function summary		serine-proline-rich protein with properties of nuclear transcription factor
AFF1	TRUE	Oncogenes	Other	Other	Other	2.53077	13.3603	ALL	8506309	fusion partner		KMT2A
AFF3	TRUE	Oncogenes	Other	Other	Other	4.28366	15.1286		8555498	function summary		lymphoid nuclear protein with transactivation potential
AFF3	TRUE	Oncogenes	Other	Other	Other	4.28366	15.1286	breast cancer	15704140	types of alteration in cancer		overexpressed
AFF3	TRUE	Oncogenes	Other	Other	Other	4.28366	15.1286	ALL	8555498	fusion partner		KMT2A
AFF3	TRUE	Oncogenes	Other	Other	Other	4.28366	15.1286	ALL	8555498	role in cancer	fusion	fusion
AFF4	TRUE	Oncogenes	Other	Other	Other	2.10986	9.7166	ALL	20159561	role in cancer	fusion	fusion
AFF4	TRUE	Oncogenes	Other	Other	Other	2.10986	9.7166		20159561	function summary		component of the super elongation complex required for its stability and proper transcription by poised RNA polymerase II
AFF4	TRUE	Oncogenes	Other	Other	Other	2.10986	9.7166		28955517	differentiation and development		depletion of AFF4 significantly inhibits the osteogenic potential of mesenchymal stem cells
AFF4	TRUE	Oncogenes	Other	Other	Other	2.10986	9.7166	ALL	20159561	fusion partner		KMT2A
AFF4	TRUE	Oncogenes	Other	Other	Other	2.10986	9.7166		20159561	role in cancer	oncogene	oncogene
AKAP9	TRUE	Oncogenes	Other	Other	Other	5.1681	18.4211	papillary thyroid carcinoma	15630448	impact of mutation on function		fusion protein lacks the autoinhibitory N-terminal portion of BRAF
AKAP9	TRUE	Oncogenes	Other	Other	Other	5.1681	18.4211	papillary thyroid carcinoma	19766698	fusion partner		BRAF
AKAP9	TRUE	Oncogenes	Other	Other	Other	5.1681	18.4211	papillary thyroid carcinoma	19766698	role in cancer	fusion	fusion
AKAP9	TRUE	Oncogenes	Other	Other	Other	5.1681	18.4211		9915845	function summary		protein kinase A-anchoring protein associated with centrosomes
AKT1	TRUE	Oncogenes	Kinases	Other	Other	1.80084	5.46559		17611497	impact of mutation on function		Lys 17 alters the electrostatic interactions of the lipid-binding pocket and forms new hydrogen bonds with a phosphoinositide ligand, resulting in hyperactivation of AKT1 by means of pathological localization to the plasma membrane and stimulation of downstream signalling
AKT1	TRUE	Oncogenes	Kinases	Other	Other	1.80084	5.46559	lung cancer	21242979	function summary		fibroblasts lacking Akt1 are resistant to transformation by mutant K-ras and stimulation by epidermal growth factor
AKT1	TRUE	Oncogenes	Kinases	Other	Other	1.80084	5.46559	breast cancer	27004402	proliferative signalling	promotes	induces mammary hyperplasia
AKT1	TRUE	Oncogenes	Kinases	Other	Other	1.80084	5.46559	breast cancer	27004402	suppression of growth	promotes	prevents HER2-driven tumorigenesis, in part through negative feedback inhibition of RTK signalling
AKT1	TRUE	Oncogenes	Kinases	Other	Other	1.80084	5.46559	melanocytes	25551293	escaping programmed cell death	promotes	promotes growth factor independent survival in a kinase-independent way
AKT1	TRUE	Oncogenes	Kinases	Other	Other	1.80084	5.46559	haemangioma	25388284	escaping programmed cell death	promotes	KD results in increased tumour cell apoptosis in response to serum starvation
AKT1	TRUE	Oncogenes	Kinases	Other	Other	1.80084	5.46559	haemangioma	25388284	invasion and metastasis	promotes	KD decreases basal and VEGF-stimulated cell migration
AKT1	TRUE	Oncogenes	Kinases	Other	Other	1.80084	5.46559	prostate cancer	25322691	change of cellular energetics	promotes	AKT1 activation is associated with accumulation of aerobic glycolysis metabolites
AKT1	TRUE	Oncogenes	Kinases	Other	Other	1.80084	5.46559	breast cancer	27515171	types of alteration in cancer		E17K was the only known driver alteration found in a subset of samples
AKT1	TRUE	Oncogenes	Kinases	Other	Other	1.80084	5.46559		27727438	types of alteration in cancer		recurrent missense E17K
AKT1	TRUE	Oncogenes	Kinases	Other	Other	1.80084	5.46559		3037531	role in cancer	oncogene	oncogene
AKT1	TRUE	Oncogenes	Kinases	Other	Other	1.80084	5.46559	gastric adenocarcinoma	3037531	types of alteration in cancer		amplified
AKT1	TRUE	Oncogenes	Kinases	Other	Other	1.80084	5.46559	lung cancer	21925532	invasion and metastasis	suppresses	silencing of Akt1 increases the release of TGF-beta1, which induces a change of morphology, cancer cell dissociation, migration and eventually leads to EMT
AKT1	TRUE	Oncogenes	Kinases	Other	Other	1.80084	5.46559		28557977	function summary		serine/threonine kinase, a component of PI3K/Akt pathway, activated by phosphatidylinositol 3,4,5-trisphosphate (PIP3), translocates to the cell membrane, where it's activated via phosphorylation
AKT1	TRUE	Oncogenes	Kinases	Other	Other	1.80084	5.46559	NSCLC	28765579	invasion and metastasis	suppresses	inhibition of AKT1 signalling promotes invasion and metastasis of cancer cells with K-RAS or EGFR mutations
AKT1	TRUE	Oncogenes	Kinases	Other	Other	1.80084	5.46559		25136137	angiogenesis	promotes	promotes angiogenesis largely due to phosphorylation and regulation of important downstream effectors that promote aspects of angiogenic signalling
AKT1	TRUE	Oncogenes	Kinases	Other	Other	1.80084	5.46559		16552185	angiogenesis	promotes or suppresses	vital for the maintenance of vascular integrity, regulates the proliferation-apoptosis signalling during vascular remodelling, regulates various signalling pathways to affect the balance of pro- and anti-angiogenic factors
AKT1	TRUE	Oncogenes	Kinases	Other	Other	1.80084	5.46559	adipocytes and L6 myotubes	9478990	change of cellular energetics	promotes	activation of ATK1 mimics insulin-induced glucose transport and protein synthesis
AKT1	TRUE	Oncogenes	Kinases	Other	Other	1.80084	5.46559	glioblastoma	25501279	proliferative signalling	promotes	PCAF-mediated Akt1 acetylation enhances Akt1 phosphorylation at both sites of Thr(308) and Ser(473) and promotes cell proliferation
AKT1	TRUE	Oncogenes	Kinases	Other	Other	1.80084	5.46559	gastric adenocarcinoma	3037531	role in cancer	oncogene	oncogene
AKT2	TRUE	Oncogenes	Kinases	Other	Other	1.40125	7.69231	ovarian and breast carcinomas	7657393	role in cancer	oncogene	oncogene
AKT2	TRUE	Oncogenes	Kinases	Other	Other	1.40125	7.69231	ovarian and breast carcinomas	7657393	types of alteration in cancer		amplified
AKT3	TRUE	Oncogenes	Kinases	Other	Other	1.97666	9.98487
ALDH2	TRUE	Other	Other	Other	Other	1.23075	8.90411		17543846	function summary		enzyme catalysing the conversion of acetaldehyde into acetic acid in ethanol metabolism
ALDH2	TRUE	Other	Other	Other	Other	1.23075	8.90411	uterine leiomyoma	8521389	fusion partner		HMGA2
ALDH2	TRUE	Other	Other	Other	Other	1.23075	8.90411	uterine leiomyoma	8521389	role in cancer	fusion	fusion
ALDH2	TRUE	Other	Other	Other	Other	1.23075	8.90411		16054980	genome instability and mutations	suppresses	performs oxidation of acetaldehyde into acetic acid preventing the formation of acetaldehyde-induced DNA adducts
ALK	TRUE	Oncogenes	Kinases	Other	Receptors	5.25867	25.6849		27573755	impact of mutation on function		regulatory domain is absent in fusion protein resulting in constitutive activation
ALK	TRUE	Oncogenes	Kinases	Other	Receptors	5.25867	25.6849		27573755	role in cancer	fusion	fusion
ALK	TRUE	Oncogenes	Kinases	Other	Receptors	5.25867	25.6849		27573755	types of alteration in cancer		overexpressed
ALK	TRUE	Oncogenes	Kinases	Other	Receptors	5.25867	25.6849		27727438	types of alteration in cancer		recurrent F1174L, R1275Q
ALK	TRUE	Oncogenes	Kinases	Other	Receptors	5.25867	25.6849	anaplastic large-cell non-Hodgkin's lymphoma	8122112	fusion partner		NPM1
ALK	TRUE	Oncogenes	Kinases	Other	Receptors	5.25867	25.6849		27573755	fusion partner		KIF5B, TFG, KLC1, PTPN3, HIP1, STRN, TPR in NSCLC; ALO17, TFG, MSN, TPM3, TPM4, ATIC, MYH9, CLTC, TRAF1 in ALCL
ALK	TRUE	Oncogenes	Kinases	Other	Receptors	5.25867	25.6849	neuroblastoma	21059859	impact of mutation on function		F1174S causes ligand-independent activity
ALK	TRUE	Oncogenes	Kinases	Other	Receptors	5.25867	25.6849	neuroblastoma	21242967	impact of mutation on function		R1275Q causes ligand-independent activity
ALK	TRUE	Oncogenes	Kinases	Other	Receptors	5.25867	25.6849	melanoma	26444240	impact of mutation on function		de novo alternative transcription initiation site results in shorter, constitutively active isoform
ALK	TRUE	Oncogenes	Kinases	Other	Receptors	5.25867	25.6849		18097461	invasion and metastasis	promotes	stimulates the cell migration
ALK	TRUE	Oncogenes	Kinases	Other	Receptors	5.25867	25.6849		18097461	proliferative signalling	promotes	enhances cell proliferation
ALK	TRUE	Oncogenes	Kinases	Other	Receptors	5.25867	25.6849		17611412	escaping programmed cell death	promotes or suppresses	in the absence of a ligand ALK is kinase inactive and its overexpression results in enhanced apoptosis, kinase activation, due to a ligand or constitutive, as in ALK fusion proteins, decreases apoptosis
ALK	TRUE	Oncogenes	Kinases	Other	Receptors	5.25867	25.6849		27573755	function summary		transmembrane receptor-tyrosine kinase,
ALK	TRUE	Oncogenes	Kinases	Other	Receptors	5.25867	25.6849		26444240	role in cancer	oncogene	oncogene
AMER1	TRUE	TSGs	Other	Other	Other	3.29799	14.5749	Wilms tumour	22409817	types of alteration in cancer		frequently deleted
AMER1	TRUE	TSGs	Other	Other	Other	3.29799	14.5749		27727438	types of alteration in cancer		recurrent nonsense mutations in colon cancer and Wilms tumour
AMER1	TRUE	TSGs	Other	Other	Other	3.29799	14.5749		22285752	function summary		enhances p53 acetylation by CBP/p300
AMER1	TRUE	TSGs	Other	Other	Other	3.29799	14.5749		22215675	function summary		inhibits the ubiquitination of NRF2; AMER1 and NRF2 compete for binding to KEAP1
AMER1	TRUE	TSGs	Other	Other	Other	3.29799	14.5749	Wilms' tumour	21248786	role in cancer	TSG	TSG
AMER1	TRUE	TSGs	Other	Other	Other	3.29799	14.5749		21498506	function summary		binds to the tumour suppressor APC and acts as an inhibitor of Wnt signalling by inducing beta-catenin degradation
AMER1	TRUE	TSGs	Other	Other	Other	3.29799	14.5749		17510365	suppression of growth	promotes	promotes beta-catenin ubiquitination and degradation, which antagonize WNT/beta-catenin signalling
AMER1	TRUE	TSGs	Other	Other	Other	3.29799	14.5749		20956941	suppression of growth	promotes	induction of AMER1 inhibits cell growth and causes G(1)/G(0) arrest
AMER1	TRUE	TSGs	Other	Other	Other	3.29799	14.5749		22215675	impact of mutation on function		loss of AMER1 leads to rapid ubiquitination and degradation of NRF2 and a reduced response to cytotoxic insult
ANK1	TRUE	Other	Other	Other	Other	5.77548	22.7735
APC	TRUE	TSGs	Other	Other	Other	9.19601	67.2941		24224156	function summary		repressor of the Wnt signalling pathway, part of beta-catenin destruction complex
APC	TRUE	TSGs	Other	Other	Other	9.19601	67.2941		12486240	genome instability and mutations	suppresses	inactivation increases chances of chromosomal instability
APC	TRUE	TSGs	Other	Other	Other	9.19601	67.2941		11751382	escaping programmed cell death	suppresses	promotes apoptosis by down-regulating expression of survivin
APC	TRUE	TSGs	Other	Other	Other	9.19601	67.2941		16185824	invasion and metastasis	promotes	promotes cell migration
APC	TRUE	TSGs	Other	Other	Other	9.19601	67.2941		16185824	cell division control		regulates mitotic spindle assembly and orientation and chromosome segregation
APC	TRUE	TSGs	Other	Other	Other	9.19601	67.2941		24200292	role in cancer	TSG	TSG
APC	TRUE	TSGs	Other	Other	Other	9.19601	67.2941		10470088	types of alteration in cancer		location of germline mutation determines location of second-hit somatic mutation
APC	TRUE	TSGs	Other	Other	Other	9.19601	67.2941		27727438	types of alteration in cancer		recurrent somatic mutations R1450*, T1556fs, R876*, R213*, E1309fs,
APC	TRUE	TSGs	Other	Other	Other	9.19601	67.2941		16185824	differentiation and development		involved in neuronal differentiation
APC	TRUE	TSGs	Other	Other	Other	9.19601	67.2941		24224156	suppression of growth	promotes	repressor of Wnt signalling that reduces beta catenin stability and represses beta-catenin/TCF-dependent transcription
APOBEC3B	TRUE	Oncogenes	Other	Other	Other	0.836486	4.45344		25730878	tumour promoting inflammation	promotes	deletion is associated with immune activation
APOBEC3B	TRUE	Oncogenes	Other	Other	Other	0.836486	4.45344		23985681	role in cancer	oncogene	oncogene
APOBEC3B	TRUE	Oncogenes	Other	Other	Other	0.836486	4.45344		27233495	role in cancer	TSG	TSG
APOBEC3B	TRUE	Oncogenes	Other	Other	Other	0.836486	4.45344		23715497	types of alteration in cancer		germline deletion is associated with increased risk of breast cancer in European patients
APOBEC3B	TRUE	Oncogenes	Other	Other	Other	0.836486	4.45344		26476745	types of alteration in cancer		high expression is associated with aggressive phenotype of breast cancer in Japanese patients
APOBEC3B	TRUE	Oncogenes	Other	Other	Other	0.836486	4.45344	oesophageal cancer	26880326	types of alteration in cancer		overexpressed
APOBEC3B	TRUE	Oncogenes	Other	Other	Other	0.836486	4.45344	lung cancer	27076842	types of alteration in cancer		high expression is associated with worse outcome
APOBEC3B	TRUE	Oncogenes	Other	Other	Other	0.836486	4.45344		27233495	types of alteration in cancer		germline deletion is associated with increased risk of breast cancer with immune cell presentation in multi-ethnic Asian patients
APOBEC3B	TRUE	Oncogenes	Other	Other	Other	0.836486	4.45344		25848704	function summary		cytosine deaminase, an effector protein in the innate immune response to viral infections, carries out the transition of C to T in ssDNA
APOBEC3B	TRUE	Oncogenes	Other	Other	Other	0.836486	4.45344		16728505	genome instability and mutations	suppresses	inhibits LINE-1 retro-transposition and mediated by LINE-1 ORF2 Alu mobility
APOBEC3B	TRUE	Oncogenes	Other	Other	Other	0.836486	4.45344		23985681	genome instability and mutations	promotes	source of DNA damage and mutagenesis in breast, head and neck, cervical, bladder and lung cancer
APOBEC3B	TRUE	Oncogenes	Other	Other	Other	0.836486	4.45344	ovarian cancer	24154874	genome instability and mutations	promotes	source of DNA damage and mutagenesis
AR	TRUE	Oncogenes	Other	TFs	Other	3.26602	22.6027		26813233	impact of mutation on function		mutants demonstrate elevated sensitivity to stimulation by DHT and others steroids
AR	TRUE	Oncogenes	Other	TFs	Other	3.26602	22.6027		27727438	types of alteration in cancer		recurrent T878A, L702H
AR	TRUE	Oncogenes	Other	TFs	Other	3.26602	22.6027	breast cancer	25979597	types of alteration in cancer		LOH
AR	TRUE	Oncogenes	Other	TFs	Other	3.26602	22.6027	CR prostate cancer	22722839	types of alteration in cancer		statistically significant overrepresentation of protein-coding mutations
AR	TRUE	Oncogenes	Other	TFs	Other	3.26602	22.6027		26813233	role in cancer	oncogene	oncogene
AR	TRUE	Oncogenes	Other	TFs	Other	3.26602	22.6027		11431338	proliferative signalling	promotes	stimulates proliferation of prostatic epithelial cells
AR	TRUE	Oncogenes	Other	TFs	Other	3.26602	22.6027	prostatic epithelial cells	2340521	escaping programmed cell death	promotes	inhibits apoptosis
AR	TRUE	Oncogenes	Other	TFs	Other	3.26602	22.6027		26991422	function summary		androgen receptor
ARAF	TRUE	Oncogenes	Kinases	Other	Other	1.36928	9.31174
ARHGAP26	TRUE	TSGs	Other	Other	Other	2.07789	9.28962		10908648	role in cancer	TSG	TSG
ARHGAP26	TRUE	TSGs	Other	Other	Other	2.07789	9.28962	AML	21074269	impact of mutation on function		promoter methylation associated with reduced expression
ARHGAP26	TRUE	TSGs	Other	Other	Other	2.07789	9.28962	JMML	10908648	fusion partner		KMT2A
ARHGAP26	TRUE	TSGs	Other	Other	Other	2.07789	9.28962	infant acute monocytic leukaemia	15382263	fusion partner		KMT2A
ARHGAP26	TRUE	TSGs	Other	Other	Other	2.07789	9.28962	gastric cancer	26146084	fusion partner		CLDN18
ARHGAP26	TRUE	TSGs	Other	Other	Other	2.07789	9.28962	drosophila	28993397	differentiation and development		restrains macrophage-like plasmatocyte proliferation during haematopoiesis in drosophila
ARHGAP26	TRUE	TSGs	Other	Other	Other	2.07789	9.28962	ovarian cancer	31004081	types of alteration in cancer		decreased expression in a large subset of tumours
ARHGAP26	TRUE	TSGs	Other	Other	Other	2.07789	9.28962	MDS	16404424	types of alteration in cancer		promoter methylation in 36% of tumours borne by German patients
ARHGAP26	TRUE	TSGs	Other	Other	Other	2.07789	9.28962	JMML	10908648	types of alteration in cancer		rare t(5;11)(q31;q23) leading to an in-frame gene fusion
ARHGAP26	TRUE	TSGs	Other	Other	Other	2.07789	9.28962	infant acute monocytic leukaemia	15382263	types of alteration in cancer		rare ins(5;11)(q31;q23q23) leading to an in-frame gene fusion
ARHGAP26	TRUE	TSGs	Other	Other	Other	2.07789	9.28962	gastric signet-ring cell cancer	29961079	types of alteration in cancer		in-frame CLDN18 gene fusion in 16% of tumours borne by Chinese patients
ARHGAP26	TRUE	TSGs	Other	Other	Other	2.07789	9.28962	gastric cancer	26146084	types of alteration in cancer		in-frame gene fusion in 3% of tumours borne by south east asian patients
ARHGAP26	TRUE	TSGs	Other	Other	Other	2.07789	9.28962	AML, CML, MDS	20704716	types of alteration in cancer		frequently decreased expression
ARHGAP26	TRUE	TSGs	Other	Other	Other	2.07789	9.28962	AML	21074269	types of alteration in cancer		promoter methylation in 67% of tumours borne by Chinese patients
ARHGAP26	TRUE	TSGs	Other	Other	Other	2.07789	9.28962	AML	16404424	types of alteration in cancer		promoter methylation in 40% of tumours borne by German patients
ARHGAP26	TRUE	TSGs	Other	Other	Other	2.07789	9.28962	MDS	20374274	clinical impact		promoter methylation associated with shorter overall survival
ARHGAP26	TRUE	TSGs	Other	Other	Other	2.07789	9.28962	gastric cancer	29961079	clinical impact		patients with CLDN18 gene fusion do not respond to adjuvant chemotherapy and have reduced survival
ARHGAP26	TRUE	TSGs	Other	Other	Other	2.07789	9.28962	AML	25088035	clinical impact		higher expression associated with longer overall survival
ARHGAP26	TRUE	TSGs	Other	Other	Other	2.07789	9.28962	ovarian cancer	31004081	role in cancer	TSG	TSG
ARHGAP26	TRUE	TSGs	Other	Other	Other	2.07789	9.28962	JMML	10908648	role in cancer	fusion	fusion
ARHGAP26	TRUE	TSGs	Other	Other	Other	2.07789	9.28962	a GTPase activating protein that binds to focal adhesion kinase and regulates the GTP-binding proteins RhoA and Cdc42	8649427	function summary
ARHGAP26	TRUE	TSGs	Other	Other	Other	2.07789	9.28962	ductus arteriosus smooth muscle cells	30592323	proliferative signalling	promotes	KD decreases cell proliferation
ARHGAP26	TRUE	TSGs	Other	Other	Other	2.07789	9.28962	ductus arteriosus smooth muscle cells	30592323	invasion and metastasis	promotes	KD decreases cell migration
ARHGAP26	TRUE	TSGs	Other	Other	Other	2.07789	9.28962	gastric cancer	26146084	role in cancer	fusion	fusion
ARHGAP26	TRUE	TSGs	Other	Other	Other	2.07789	9.28962	infant acute monocytic leukaemia	15382263	role in cancer	fusion	fusion
ARHGAP35	TRUE	TSGs	Other	Other	Other	3.21807	21.6599
ARHGAP5	TRUE	Oncogenes	Other	Other	Other	2.56274	13.7652
ARHGEF10	TRUE	TSGs	Other	Other	Other	2.70126	11.1336
ARHGEF10L	TRUE	TSGs	Other	Other	Other	2.50946	9.7166
ARHGEF12	TRUE	TSGs	Other	Other	Other	2.73856	11.9433		19734946	role in cancer	TSG	TSG
ARID1A	TRUE	TSGs	Other	Other	Other	9.08946	45.5466		21654818	function summary		member of human SWI-SNF complexes
ARID1A	TRUE	TSGs	Other	Other	Other	9.08946	45.5466		23097632	impact of mutation on function		in-frame deletions affecting the consensus nuclear export signal reduce steady-state protein levels of ARID1A, as it is rapidly degraded by the ubiquitin-proteasome system in the nucleus
ARID1A	TRUE	TSGs	Other	Other	Other	9.08946	45.5466	endometrioid carcinoma	27727438	types of alteration in cancer		recurrent R1989*
ARID1A	TRUE	TSGs	Other	Other	Other	9.08946	45.5466		27727438	types of alteration in cancer		frequent inactivating mutations in ovarian cancer, digestive tract cancers, bladder cancer
ARID1A	TRUE	TSGs	Other	Other	Other	9.08946	45.5466		21900401	suppression of growth	promotes	KD in immortalised ovary epithelial cells is sufficient to enhance cellular proliferation and tumorigenicity
ARID1A	TRUE	TSGs	Other	Other	Other	9.08946	45.5466		28716731	invasion and metastasis	suppresses	represses hepatocellular carcinoma cell migration through lncRNA MVIH
ARID1A	TRUE	TSGs	Other	Other	Other	9.08946	45.5466	hepatocellular carcinoma	28716731	suppression of growth	promotes	represses hepatocellular carcinoma cell proliferation through lncRNA MVIH
ARID1A	TRUE	TSGs	Other	Other	Other	9.08946	45.5466		28737768	escaping programmed cell death	suppresses	ARID1A LOF inactivates the apoptosis-promoting function of p53 by upregulating HDAC6, which directly deacetylates Lys120 of p53, a pro-apoptotic post-translational modification
ARID1A	TRUE	TSGs	Other	Other	Other	9.08946	45.5466		22101766	role in cancer	fusion	fusion
ARID1A	TRUE	TSGs	Other	Other	Other	9.08946	45.5466		20942669	role in cancer	TSG	TSG
ARID1A	TRUE	TSGs	Other	Other	Other	9.08946	45.5466	triple-negative breast cancer	22101766	fusion partner		MAST2
ARID1A	TRUE	TSGs	Other	Other	Other	9.08946	45.5466		18448678	cell replicative immortality	promotes	ARID1A deficiency compromises ES cell pluripotency, severely inhibits self-renewal, and promotes differentiation into primitive endoderm-like cells
ARID1A	TRUE	TSGs	Other	Other	Other	9.08946	45.5466	colorectal cancer	28062476	global regulation of gene expression		ARID1A loss disrupts SWI/SNF targeting to enhancers to alter gene expression and drive tumorigenesis
ARID1A	TRUE	TSGs	Other	Other	Other	9.08946	45.5466		16230384	differentiation and development		ARID1A-depleted cells fail to undergo normal differentiation-associated cell cycle arrest
ARID1A	TRUE	TSGs	Other	Other	Other	9.08946	45.5466		26953344	cell replicative immortality	suppresses	negatively regulates TERT transcriptional regulation and activity via binding to the regulatory element of TERT, loss of ARID1A protein expression caused by inactivating mutations reactivates TERT transcriptional activity
ARID1A	TRUE	TSGs	Other	Other	Other	9.08946	45.5466		26069190	genome instability and mutations	suppresses	recruited to DNA double-strand breaks (DSB) via its interaction with the upstream DNA damage checkpoint kinase ATR, facilitates efficient processing of DSB to single-strand ends and sustains DNA damage signalling
ARID1B	TRUE	TSGs	Other	Other	Other	5.06154	25.3425	neuron	26937011	global regulation of gene expression		KD reduces expression of neurite development genes
ARID1B	TRUE	TSGs	Other	Other	Other	5.06154	25.3425	zebrafish embryo	31981384	global regulation of gene expression		KD associated with reduced expression of chondrogenic and osteogenic marker genes at 52 hours post-fertilisation
ARID1B	TRUE	TSGs	Other	Other	Other	5.06154	25.3425	murine embryonic stem cell	18323406	differentiation and development		biallelic inactivation is associated with reduced expression of pluripotency-related and increased expression of differentiation-related genes
ARID1B	TRUE	TSGs	Other	Other	Other	5.06154	25.3425	neuron	26937011	differentiation and development		KD impairs dendrite branching and spine formation
ARID1B	TRUE	TSGs	Other	Other	Other	5.06154	25.3425		26637902	role in cancer	TSG	TSG
ARID1B	TRUE	TSGs	Other	Other	Other	5.06154	25.3425	fibroblast	24674232	cell division control		KD delays and reduces the extent of serum restoration-induced cell entry into the S phase following serum depletion-effected cell cycle arrest
ARID1B	TRUE	TSGs	Other	Other	Other	5.06154	25.3425	murine embryonic stem cell	18323406	cell division control		biallelic inactivation leads to an increased proportion of cells in the G2/M phase and a decreased proportion in the S phase of the cell cycle
ARID1B	TRUE	TSGs	Other	Other	Other	5.06154	25.3425	precursor B cell acute lymphoblastic leukemia	27392123	fusion partner		ZNF384
ARID1B	TRUE	TSGs	Other	Other	Other	5.06154	25.3425	renal cell carcinoma	28877054	fusion partner		TFE3
ARID1B	TRUE	TSGs	Other	Other	Other	5.06154	25.3425	endometrial dedifferentiated carcinoma, ovarian dedifferentiated carcinoma	27562491	impact of mutation on function		no protein expression in undifferentiated carcinoma components carrying a nonsense or frameshift mutation
ARID1B	TRUE	TSGs	Other	Other	Other	5.06154	25.3425		22952240	function summary		a DNA-binding domain containing subunit of a SWI/SNF family chromatin remodelling complex that facilitates transcriptional activation and repression through ATPase-dependent nucleosome remodelling
ARID1B	TRUE	TSGs	Other	Other	Other	5.06154	25.3425	murine embryonic stem cell	18323406	proliferative signalling	promotes	biallelic inactivation reduces cell proliferation
ARID1B	TRUE	TSGs	Other	Other	Other	5.06154	25.3425	bladder urothelial carcinoma	29151933	role in cancer		oncogene
ARID1B	TRUE	TSGs	Other	Other	Other	5.06154	25.3425	breast invasive ductal carcinoma	25817822	role in cancer		oncogene
ARID1B	TRUE	TSGs	Other	Other	Other	5.06154	25.3425	colorectal cancer	30371878	role in cancer		TSG
ARID1B	TRUE	TSGs	Other	Other	Other	5.06154	25.3425	lung cancer	30371878	role in cancer		TSG
ARID1B	TRUE	TSGs	Other	Other	Other	5.06154	25.3425	precursor B cell acute lymphoblastic leukemia	27392123	role in cancer		fusion
ARID1B	TRUE	TSGs	Other	Other	Other	5.06154	25.3425	renal cell carcinoma	28877054	role in cancer		fusion
ARID1B	TRUE	TSGs	Other	Other	Other	5.06154	25.3425	bladder urothelial carcinoma	29151933	clinical impact		high protein expression is associated with reduced progression-free and overall survival
ARID1B	TRUE	TSGs	Other	Other	Other	5.06154	25.3425	bladder urothelial carcinoma	29151933	clinical impact		low protein expression is associated with a greater response to adjuvant chemotherapy
ARID1B	TRUE	TSGs	Other	Other	Other	5.06154	25.3425	breast invasive ductal carcinoma	25817822	clinical impact		high protein expression is associated with triple-negative tumours and reduced disease-free survival
ARID1B	TRUE	TSGs	Other	Other	Other	5.06154	25.3425	gastric carcinoma	26637902	clinical impact		low protein expression is associated with lymph node metastasis
ARID1B	TRUE	TSGs	Other	Other	Other	5.06154	25.3425	neuroblastoma	28521285	clinical impact		missense mutation and intragenic deletion associated with reduced relapse-free survival
ARID1B	TRUE	TSGs	Other	Other	Other	5.06154	25.3425	anaplastic astrocytoma, diffuse astrocytoma, glioblastoma	16205629	types of alteration in cancer		included in large 6q deletions in 26% and focal deletions in 6% of tumours
ARID1B	TRUE	TSGs	Other	Other	Other	5.06154	25.3425	bladder urothelial carcinoma	29151933	types of alteration in cancer		increased protein expression
ARID1B	TRUE	TSGs	Other	Other	Other	5.06154	25.3425	breast invasive ductal carcinoma	25817822	types of alteration in cancer		increased protein expression
ARID1B	TRUE	TSGs	Other	Other	Other	5.06154	25.3425	colorectal cancer	24382590	types of alteration in cancer		primarily missense and synonymous mutations in 22% of microsatellite unstable tumours
ARID1B	TRUE	TSGs	Other	Other	Other	5.06154	25.3425	colorectal cancer	30371878	types of alteration in cancer		truncating and potentially truncating mutations are 20% of all mutations
ARID1B	TRUE	TSGs	Other	Other	Other	5.06154	25.3425	endometrial dedifferentiated carcinoma, ovarian dedifferentiated carcinoma	27562491	types of alteration in cancer		nonsense or frameshift mutation in 50% of undifferentiated carcinoma components which do not carry an inactivating SMARCA4 or SMARCB1 mutation
ARID1B	TRUE	TSGs	Other	Other	Other	5.06154	25.3425	lung cancer	30371878	types of alteration in cancer		truncating and potentially truncating mutations are 9% of all mutations
ARID1B	TRUE	TSGs	Other	Other	Other	5.06154	25.3425	pancreatic cancer	22233809	types of alteration in cancer		encompassed by a single copy 6q25.2 - 6q25.3 deletion in 71% and a homozygous focal deletion in 3% of tumours
ARID1B	TRUE	TSGs	Other	Other	Other	5.06154	25.3425	precursor B cell acute lymphoblastic leukemia	27392123	types of alteration in cancer		t(6;12)(q25;p13) resulting in an in-frame fusion and expression of a chimaeric transcript
ARID2	TRUE	TSGs	Other	Other	Other	4.95498	19.863		26637902	role in cancer	TSG	TSG
ARID2	TRUE	TSGs	Other	Other	Other	4.95498	19.863		28381560	genome instability and mutations	suppresses	recruits Rad51 to DNA DSBs to enable their repair by homologous recombination
ARID2	TRUE	TSGs	Other	Other	Other	4.95498	19.863		22184115	differentiation and development		ARID2-containing complexes play a critical role in promoting osteoblast commitment and differentiation
ARID2	TRUE	TSGs	Other	Other	Other	4.95498	19.863		25299188	differentiation and development		required for heart morphogenesis and coronary artery development
ARID2	TRUE	TSGs	Other	Other	Other	4.95498	19.863	MDS	29099495	types of alteration in cancer		inactivating mutations and deletions tend to be acquired as early events
ARID2	TRUE	TSGs	Other	Other	Other	4.95498	19.863	hepatoma	27351279	suppression of growth	promotes	suppresses tumour cell growth through repression of cyclin D1 and cyclin E1 expression, thereby retarding cell cycle progression and cell proliferation
ARID2	TRUE	TSGs	Other	Other	Other	4.95498	19.863		26716708	function summary		a subunit of the PBAF complexes involved in ligand-dependent transcriptional activation by nuclear receptors through chromatin remodelling
ARNT	TRUE	Oncogenes	Other	TFs	Other	1.49182	7.48988	AML	10829078	role in cancer	fusion	fusion
ARNT	TRUE	Oncogenes	Other	TFs	Other	1.49182	7.48988		8662957	change of cellular energetics	promotes	necessary for HIF1B-dependent hypoxic induction of gene expression
ARNT	TRUE	Oncogenes	Other	TFs	Other	1.49182	7.48988		25839165	invasion and metastasis	suppresses	downregulation of ARNT protein promotes cancer cell migration and invasion
ARNT	TRUE	Oncogenes	Other	TFs	Other	1.49182	7.48988		9121557	angiogenesis	promotes	stimulates angiogenesis
ARNT	TRUE	Oncogenes	Other	TFs	Other	1.49182	7.48988		12754377	function summary		coactivator of estrogen receptor-dependent transcription
ARNT	TRUE	Oncogenes	Other	TFs	Other	1.49182	7.48988		12032587	function summary		transcriptional coactivator
ARNT	TRUE	Oncogenes	Other	TFs	Other	1.49182	7.48988	AML	10829078	fusion partner		ETV6
ASPSCR1	TRUE	Oncogenes	Other	Other	Other	1.21477	5.08906	renal cell carcinoma	11438465	fusion partner		TFE3
ASPSCR1	TRUE	Oncogenes	Other	Other	Other	1.21477	5.08906		23349634	function summary		cofactor of methyltransferase VCPKMT, enhances methylation of VCP
ASPSCR1	TRUE	Oncogenes	Other	Other	Other	1.21477	5.08906		22207755	function summary		required for efficient reassembly of the Golgi complex and regulates cellular membrane trafficking
ASPSCR1	TRUE	Oncogenes	Other	Other	Other	1.21477	5.08906		23288701	role in cancer	fusion	fusion
ASPSCR1	TRUE	Oncogenes	Other	Other	Other	1.21477	5.08906		17283122	impact of mutation on function		fusion with TFE3 causes strong MET autophosphorylation and activation of downstream signaling in the presence of hepatocyte growth factor due to hyperactive TFE3
ASPSCR1	TRUE	Oncogenes	Other	Other	Other	1.21477	5.08906	soft part sarcoma and RCC	23288701	fusion partner		TFE3
ASXL1	TRUE	TSGs	Other	TFs	Other	3.50578	20.5479		19833123	differentiation and development		required for axial patterning in mice and both silencing and activation of Hox genes
ASXL1	TRUE	TSGs	Other	TFs	Other	3.50578	20.5479	mouse	24218140	mouse model		loss of Asxl1 promotes myeloid transformation
ASXL1	TRUE	TSGs	Other	TFs	Other	3.50578	20.5479		26470845	role in cancer	TSG	TSG
ASXL1	TRUE	TSGs	Other	TFs	Other	3.50578	20.5479		22898539	global regulation of gene expression		part of polycomb-repressive deubiquitylase complex, which to deubiquitylates H2AK119
ASXL1	TRUE	TSGs	Other	TFs	Other	3.50578	20.5479		16606617	function summary		ligand-dependent coactivator for retinoic acid receptor
ASXL1	TRUE	TSGs	Other	TFs	Other	3.50578	20.5479		22897849	impact of mutation on function		inactivating mutations result in loss of polycomb repressive complex 2 (PRC2)-mediated histone H3 lysine 27 (H3K27) tri-methylation
ASXL1	TRUE	TSGs	Other	TFs	Other	3.50578	20.5479		22898539	function summary		epigenetic regulator
ASXL2	TRUE	TSGs	Other	Other	Other	2.80782	10.9312
ATF1	TRUE	Oncogenes	Other	TFs	Other	0.697959	5.06073		25122751	function summary		binding of Atf1 to promoters serves as a barrier to phase nucleosome arrays and avoid cryptic transcription
ATF1	TRUE	Oncogenes	Other	TFs	Other	0.697959	5.06073		1655749	function summary		transcription factor, activates transcription in response to cAMP-dependent protein kinase A
ATF1	TRUE	Oncogenes	Other	TFs	Other	0.697959	5.06073		9569031	role in cancer	fusion	fusion
ATF1	TRUE	Oncogenes	Other	TFs	Other	0.697959	5.06073	malignant melanoma of soft parts	9569031	fusion partner		EWSR1
ATF1	TRUE	Oncogenes	Other	TFs	Other	0.697959	5.06073	malignant melanoma of soft parts	9569031	impact of mutation on function		fusion protein binds to ATF sites present in cAMP-responsive promoters via the ATF1 bZIP domain and activates transcription constitutively in a manner that is dependent on an activation domain present in EWSR1
ATIC	TRUE	Other	Other	Other	Other	1.29469	6.2753		14966129	function summary		a component of the purine biosynthesis pathway
ATIC	TRUE	Other	Other	Other	Other	1.29469	6.2753		15208656	role in cancer	fusion	fusion
ATIC	TRUE	Other	Other	Other	Other	1.29469	6.2753	anaplastic large cell lymphoma	15208656	fusion partner		ALK
ATIC	TRUE	Other	Other	Other	Other	1.29469	6.2753	anaplastic large cell lymphoma	10702393	role in cancer	fusion	fusion
ATIC	TRUE	Other	Other	Other	Other	1.29469	6.2753	anaplastic large cell lymphoma	10702393	fusion partner		ALK
ATM	TRUE	TSGs	Kinases	Other	Other	6.79844	27.7397		25483068	escaping programmed cell death	promotes	loss of ATM activity results in increased mitochondria and reactive oxygen species that drive apoptosis
ATM	TRUE	TSGs	Kinases	Other	Other	6.79844	27.7397		25775545	genome instability and mutations	suppresses	ATM is activated by DNA SSBs and coordinates their repair with DNA replication by inducing G1 cell cycle delay
ATM	TRUE	TSGs	Kinases	Other	Other	6.79844	27.7397		26220524	invasion and metastasis	suppresses	loss of ATM accelerates EMT in mouse models of pancreatic ductal adenocarcinoma
ATM	TRUE	TSGs	Kinases	Other	Other	6.79844	27.7397		26143490	senescence		inactivation of ATM overcomes replication stress-induced senescence
ATM	TRUE	TSGs	Kinases	Other	Other	6.79844	27.7397	breast cancer	25970706	tumour promoting inflammation	promotes	oxidised ATM promotes abnormal proliferation of cancer-associated fibroblasts
ATM	TRUE	TSGs	Kinases	Other	Other	6.79844	27.7397		24553124	cell division control		controls proper structure of the mitotic spindle
ATM	TRUE	TSGs	Kinases	Other	Other	6.79844	27.7397		26586433	cell replicative immortality	promotes	required for the localisation of telomerase to telomeres and telomere elongation in immortal human cells
ATM	TRUE	TSGs	Kinases	Other	Other	6.79844	27.7397		27413114	genome instability and mutations	suppresses	plays a central role in the repair of DNA double-strand breaks, recruits and cooperates with other sensor proteins, including 53BP1 and BRCA1
ATM	TRUE	TSGs	Kinases	Other	Other	6.79844	27.7397		27727438	types of alteration in cancer		recurrent N1983S, D1853N, R337C, R3008H, frameshift and truncating mutations throughout the gene
ATM	TRUE	TSGs	Kinases	Other	Other	6.79844	27.7397		20719876	role in cancer	TSG	TSG
ATM	TRUE	TSGs	Kinases	Other	Other	6.79844	27.7397		27413114	function summary		plays a central role in the repair of DNA double-strand breaks, recruits and cooperates with other sensor proteins
ATM	TRUE	TSGs	Kinases	Other	Other	6.79844	27.7397		11571274	function summary		phosphorylates histone H2AX in response to DNA double-strand breaks
ATP1A1	TRUE	Oncogenes	Other	Other	Other	1.69428	9.91903		25967398	function summary		alpha-1 subunit of the sodium potassium ATPase, inhibition enhances antiproliferative effect of hyperosmotic conditions through an increased G2/M cell cycle block
ATP1A1	TRUE	Oncogenes	Other	Other	Other	1.69428	9.91903	aldosterone-producing adenoma	27727438	types of alteration in cancer		recurrent L104R
ATP1A1	TRUE	Oncogenes	Other	Other	Other	1.69428	9.91903	melanoma	19243476	invasion and metastasis	promotes	overexpression promotes metastasis
ATP1A1	TRUE	Oncogenes	Other	Other	Other	1.69428	9.91903	melanoma	19243476	role in cancer	oncogene	oncogene
ATP1A1	TRUE	Oncogenes	Other	Other	Other	1.69428	9.91903	aldosterone-producing adenoma	23416519	role in cancer	TSG	TSG
ATP1A1	TRUE	Oncogenes	Other	Other	Other	1.69428	9.91903	adrenal cells	26418325	impact of mutation on function		L104R mutation leads to cell acidification, membrane depolarisation and Ca(2+)-dependent stimulation of aldosterone synthesis
ATP1A1	TRUE	Oncogenes	Other	Other	Other	1.69428	9.91903	melanoma	19243476	escaping programmed cell death	promotes	overexpression inhibits apoptosis
ATP1A1	TRUE	Oncogenes	Other	Other	Other	1.69428	9.91903	medulloblastoma	21498719	types of alteration in cancer		overexpressed
ATP1A1	TRUE	Oncogenes	Other	Other	Other	1.69428	9.91903	melanoma	19243476	types of alteration in cancer		overexpressed
ATP2B3	TRUE	TSGs	Other	Other	Other	3.44185	15.9919		23416519	function summary		Ca2+ ATPase, essential to clear calcium ions from the cytoplasm
ATP2B3	TRUE	TSGs	Other	Other	Other	3.44185	15.9919	aldosterone producing adrenal adenomas	24179102	role in cancer	TSG	TSG
ATP2B3	TRUE	TSGs	Other	Other	Other	3.44185	15.9919	aldosterone producing adrenal adenomas	24179102	types of alteration in cancer		inframe deletions leading to distortion of Ca-binding region are associated with increased production of aldosterone
ATP2B3	TRUE	TSGs	Other	Other	Other	3.44185	15.9919	aldosterone producing adrenal adenomas	24179102	suppression of growth	promotes	LOF mutations result in increased production of aldosterone which stimulates tumour growth
ATR	TRUE	TSGs	Kinases	Other	Other	4.33161	25.3425		26567218	function summary		DNA-activated PIK kinase, regulator of DDR, upregulates cell cycle checkpoint pathways, protects the integrity of replicating chromosomes
ATR	TRUE	TSGs	Kinases	Other	Other	4.33161	25.3425		12526805	genome instability and mutations	suppresses	regulates chromosome fragile sites stability
ATR	TRUE	TSGs	Kinases	Other	Other	4.33161	25.3425		26387736	escaping programmed cell death	promotes	has antiapoptotic activity at the mitochondria in response to UV damage
ATR	TRUE	TSGs	Kinases	Other	Other	4.33161	25.3425		26586433	genome instability and mutations	suppresses	regulates the recruitment of telomerase to telomeres
ATR	TRUE	TSGs	Kinases	Other	Other	4.33161	25.3425		19230642	genome instability and mutations	suppresses	coordinates replication fork stability and repair
ATR	TRUE	TSGs	Kinases	Other	Other	4.33161	25.3425		15282542	genome instability and mutations	suppresses	critical for MMR
ATR	TRUE	TSGs	Kinases	Other	Other	4.33161	25.3425		23085754	change of cellular energetics	promotes	controls cellular adaptation to hypoxia through positive regulation of HIF-1 expression
ATR	TRUE	TSGs	Kinases	Other	Other	4.33161	25.3425		11865061	suppression of growth	promotes	causes accumulation of p53 under hypoxia, leading to cell growth arrest
ATR	TRUE	TSGs	Kinases	Other	Other	4.33161	25.3425		18245444	senescence	promotes	ectopic activation of ATR is sufficient to promote cell cycle arrest and, if persistent, triggers p53-dependent senescence
ATR	TRUE	TSGs	Kinases	Other	Other	4.33161	25.3425		26567218	role in cancer	TSG	TSG
ATR	TRUE	TSGs	Kinases	Other	Other	4.33161	25.3425		27727438	types of alteration in cancer		recurrent I774fs*, M211T, R2425Q
ATR	TRUE	TSGs	Kinases	Other	Other	4.33161	25.3425		10691732	differentiation and development		disruption leads to chromosomal fragmentation and early embryonic lethality
ATR	TRUE	TSGs	Kinases	Other	Other	4.33161	25.3425		11721054	cell division control		deletion of ATR causes loss of DNA damage checkpoint responses and cell death
ATR	TRUE	TSGs	Kinases	Other	Other	4.33161	25.3425		26567218	cell division control		controls S-phase checkpoint
ATR	TRUE	TSGs	Kinases	Other	Other	4.33161	25.3425	Hodgkin's lymphoma	18357388	impact of mutation on function		deletion of exon 29-34 and insertion of 137 bp in exon 46/47 is associated with a delay/abrogation in repair for DNA DSBs and SSBs as well as a defect in p53 accumulation
ATRX	TRUE	TSGs	Other	Other	Other	5.98327	39	mouse brain	18227278	genome instability and mutations	suppresses	transition from prometaphase to metaphase is prolonged in ATRX-depleted cells and is accompanied by defective sister chromatid cohesion and congression at the metaphase plate
ATRX	TRUE	TSGs	Other	Other	Other	5.98327	39		26936505	impact of mutation on function		in human glioma ATRX mutations are associated with increased mutation rate at the single-nucleotide variant level, in mouse model deficiency impairs nonhomologous end joining and increases sensitivity to DNA-damaging agents that induce double-stranded DNA breaks
ATRX	TRUE	TSGs	Other	Other	Other	5.98327	39	mouse brain	18227278	cell division control		required for sister chromatid cohesion and congression during mitosis
ATRX	TRUE	TSGs	Other	Other	Other	5.98327	39		15242786	cell division control		required for chromosome alignment and meiotic spindle organisation in metaphase II
ATRX	TRUE	TSGs	Other	Other	Other	5.98327	39		10742099	global regulation of gene expression		regulator of DNA methylation, mutations result in changes to cellular methylation patterns
ATRX	TRUE	TSGs	Other	Other	Other	5.98327	39		23916100	function summary		ATP-dependent chromatin-remodelling factor
ATRX	TRUE	TSGs	Other	Other	Other	5.98327	39	glioma	26936505	role in cancer	TSG	TSG
ATRX	TRUE	TSGs	Other	Other	Other	5.98327	39	sarcomas	26428317	genome instability and mutations	suppresses	loss is strongly associated with alternative lengthening of telomeres
ATRX	TRUE	TSGs	Other	Other	Other	5.98327	39	pancreatic neuroendocrine tumours	24148618	genome instability and mutations	suppresses	loss is associated with chromosome instability
ATRX	TRUE	TSGs	Other	Other	Other	5.98327	39	mouse	20110566	genome instability and mutations	suppresses	interacts with H3.3 in maintaining the structural integrity of telomere in pluripotent embryonic stem cells
ATRX	TRUE	TSGs	Other	Other	Other	5.98327	39		27727438	types of alteration in cancer		recurrent R1426*
AXIN1	TRUE	TSGs	Other	Other	Other	2.56806	14.3836		9601641	function summary		repressor of the Wnt signalling pathway, part of the beta-catenin destruction complex
AXIN1	TRUE	TSGs	Other	Other	Other	2.56806	14.3836	haematopoietic stem cells	12717450	cell replicative immortality	suppresses	ectopic expression of axin leads to inhibition of HSC growth in vitro and reduced reconstitution in vivo
AXIN1	TRUE	TSGs	Other	Other	Other	2.56806	14.3836		19731416	escaping programmed cell death	suppresses	activates p53 through phosphorylation, directing cell to apoptosis after high-dose UV irradiation
AXIN1	TRUE	TSGs	Other	Other	Other	2.56806	14.3836		19131971	suppression of growth	promotes	promotes formation of a degradation complex for c-Myc
AXIN1	TRUE	TSGs	Other	Other	Other	2.56806	14.3836	glioblastoma	25735981	suppression of growth	promotes	repressor of Wnt signalling that reduces beta catenin stability and represses beta-catenin/TCF-dependent transcription
AXIN1	TRUE	TSGs	Other	Other	Other	2.56806	14.3836	colorectal cancer	26894286	suppression of growth	promotes	mutations affect tumour sizes and the mucinous component via Wnt/ beta-catenin pathway
AXIN1	TRUE	TSGs	Other	Other	Other	2.56806	14.3836		26974125	impact of mutation on function		missense mutations R103M, RGS K203M and RGS L101P destabilise RGM domain which leads to formation of nanometre-scale aggregates of Axin and allows for activation of beta catenin
AXIN1	TRUE	TSGs	Other	Other	Other	2.56806	14.3836		25735981	role in cancer	TSG	TSG
AXIN2	TRUE	TSGs	Other	Other	Other	2.16847	11.3014		15735151	suppression of growth	promotes	repressor of Wnt signalling that reduces beta catenin stability and represses beta-catenin/TCF-dependent transcription
AXIN2	TRUE	TSGs	Other	Other	Other	2.16847	11.3014		25236910	function summary		negatively regulates beta-catenin-dependent Wnt signalling, expression is positively regulated by upstream Wnt- and beta-catenin-dependent signals
AXIN2	TRUE	TSGs	Other	Other	Other	2.16847	11.3014		25236910	role in cancer	TSG	TSG
B2M	TRUE	TSGs	Other	Other	Other	1.43321	6.35401		3312414	function summary		Component of the MHC class I antigen complex
B2M	TRUE	TSGs	Other	Other	Other	1.43321	6.35401		27727438	types of alteration in cancer		recurrent missense mutations of the 1st amino acid, recurrent L15fs
B2M	TRUE	TSGs	Other	Other	Other	1.43321	6.35401	melanoma	23784959	role in cancer	TSG	TSG
BAP1	TRUE	TSGs	Other	Other	Other	2.51479	21.2389		23550303	function summary		a deubiquitylase associated with multi-protein complexes that regulate the cell cycle, cellular differentiation, cell death, gluconeogenesis and the DNA damage response
BAP1	TRUE	TSGs	Other	Other	Other	2.51479	21.2389	melanoma	25521456	escaping programmed cell death	suppresses	KD causes drop in the protein levels of survivin, a member of anti-apoptotic proteins and increases apoptosis
BAP1	TRUE	TSGs	Other	Other	Other	2.51479	21.2389		25582751	function summary		crucial for histone H2A deubiquitination
BAP1	TRUE	TSGs	Other	Other	Other	2.51479	21.2389		25582751	cell division control		important in the G1/S transition, regulates the levels of cell cycle proteins by affecting E2F1-dependent S-phase gene expression
BAP1	TRUE	TSGs	Other	Other	Other	2.51479	21.2389		22883232	change of cellular energetics	promotes	overexpression decreases ubiquitination of PGC-1alpha, protecting it from degradation and promoting gluconeogenesis
BAP1	TRUE	TSGs	Other	Other	Other	2.51479	21.2389	breast cancer	26419610	proliferative signalling	promotes	promotes cancer cell proliferation by deubiquitinating and stabilising KLF5
BAP1	TRUE	TSGs	Other	Other	Other	2.51479	21.2389	primary fibroblasts an mesothelial cells	28614305	escaping programmed cell death	suppresses	localised at ER, it regulates the release of calcium ions from the ER to cytoplasm that promotes apoptosis; reduced levels of BAP1 at ER result in resistance to apoptosis
BAP1	TRUE	TSGs	Other	Other	Other	2.51479	21.2389	malignant peritoneal mesothelioma	28034829	types of alteration in cancer		altered by Copy Number Loss, mutation, and/or loss of protein expression in over 70% of tumour samples
BAP1	TRUE	TSGs	Other	Other	Other	2.51479	21.2389		25533676	role in cancer	TSG	TSG
BAP1	TRUE	TSGs	Other	Other	Other	2.51479	21.2389	breast cancer	26419610	invasion and metastasis	promotes	promotes metastasis by deubiquitinating and stabilising KLF5, KD decreases cell migration and invasiveness in vitro and inhibits lung metastasis in mouse model
BARD1	TRUE	Oncogenes	Other	Other	Other	1.75289	6.68016	colon cancer	21693656	clinical impact		low expression of N-terminus-containing proteins is associated with shorter survival time
BARD1	TRUE	Oncogenes	Other	Other	Other	1.75289	6.68016	colon cancer	22814582	clinical impact		expression of N- and putatively C-terminus-deleted protein isoforms is associated with a decreased survival rate
BARD1	TRUE	Oncogenes	Other	Other	Other	1.75289	6.68016	neuroblastoma	30132831	clinical impact		lower expression of exon 11-containing transcripts in high-risk tumours than in low- and intermediate-risk tumours
BARD1	TRUE	Oncogenes	Other	Other	Other	1.75289	6.68016	non-small cell lung cancer	21815143	clinical impact		expression of truncated protein isoforms is associated with decreased disease-free and overall survival
BARD1	TRUE	Oncogenes	Other	Other	Other	1.75289	6.68016	ovarian cancer	16152612	clinical impact		increased cytoplasmic expression of truncated proteins in clear cell carcinomas, the histologic subtype with the worse prognosis
BARD1	TRUE	Oncogenes	Other	Other	Other	1.75289	6.68016		18443292	mouse model		mammary epithelial-specific inactivation leads to the development of 'triple negative' basal-like mammary carcinomas
BARD1	TRUE	Oncogenes	Other	Other	Other	1.75289	6.68016	breast, cervical, colon, endometrial, ovarian, neuroblastoma	24441040	types of alteration in cancer		expression of multiple truncated splice variants and reduced expression of full-length mRNA
BARD1	TRUE	Oncogenes	Other	Other	Other	1.75289	6.68016	neuroblastoma	22350409	types of alteration in cancer		54% of tumours express beta transcript isoform-encoded protein
BARD1	TRUE	Oncogenes	Other	Other	Other	1.75289	6.68016	murine embryo	12832489	differentiation and development		embryos homozygous for exon 1 deletion display delayed development and morphogenic defects
BARD1	TRUE	Oncogenes	Other	Other	Other	1.75289	6.68016	neuroblastoma	22350409	role in cancer		oncogene
BARD1	TRUE	Oncogenes	Other	Other	Other	1.75289	6.68016	murine mammary carcinoma	18443292	role in cancer		TSG
BARD1	TRUE	Oncogenes	Other	Other	Other	1.75289	6.68016	murine embryo	12832489	proliferative signalling	promotes	embryos homozygous for exon 1 deletion display severely reduced growth and die prior to embryonic day E8.5
BARD1	TRUE	Oncogenes	Other	Other	Other	1.75289	6.68016		29292755	function summary		interacts via C-terminal motiffs with proteins involved in oncogenic pathways, and through an N-terminal RING finger domain combines with BRCA1 to form an E3 ubiquitin ligase which targets proteins involved in DNA repair, cell cycle control and transcriptional regulation for degradation
BAX	TRUE	Oncogenes	Other	Other	Other	0.623368	3.4413
BAZ1A	TRUE	TSGs	Other	Other	Other	2.05658	10.3239
BCL10	TRUE	TSGs	Other	Other	Other	0.591401	4.58015		26771713	genome instability and mutations	suppresses	functions as part of the DNA damage response
BCL10	TRUE	TSGs	Other	Other	Other	0.591401	4.58015		10319863	function summary		CARD domain-containing protein, activator of NF-kB
BCL10	TRUE	TSGs	Other	Other	Other	0.591401	4.58015	MALT B-cell lymphoma	21954216	escaping programmed cell death	promotes	overexpression is associated with inhibition of caspase-8-related apoptosis
BCL10	TRUE	TSGs	Other	Other	Other	0.591401	4.58015	cervical cancer	22564715	proliferative signalling	promotes	downregulation of BCL10 inhibits the viability of cancer cells through G1 arrest due to disrupted activation of NF-kB-dependent cyclin D1 signalling
BCL10	TRUE	TSGs	Other	Other	Other	0.591401	4.58015	ABC-DLBCL	26668357	proliferative signalling	promotes	in complex with CARD11 and MALT1 activates NF-kB and JNK, enforced activation of this complex is sufficient to drive transformed B-cell expansion in vivo
BCL10	TRUE	TSGs	Other	Other	Other	0.591401	4.58015		24681956	cell division control		knockdown of endogenous BCL10 retards cell proliferation by G0/G1 phase accumulation
BCL10	TRUE	TSGs	Other	Other	Other	0.591401	4.58015	peripheral T cell lymphoma	22818167	types of alteration in cancer		commonly down-regulated
BCL10	TRUE	TSGs	Other	Other	Other	0.591401	4.58015	oral cancer	24681956	role in cancer	oncogene	oncogene
BCL10	TRUE	TSGs	Other	Other	Other	0.591401	4.58015		11397650	role in cancer	TSG	TSG
BCL10	TRUE	TSGs	Other	Other	Other	0.591401	4.58015	MALT B-cell lymphoma	9989495	role in cancer	fusion	fusion
BCL10	TRUE	TSGs	Other	Other	Other	0.591401	4.58015		24681956	invasion and metastasis	promotes	knockdown of endogenous BCL10 significantly reduces cell migration and invasion abilities
BCL10	TRUE	TSGs	Other	Other	Other	0.591401	4.58015	MALT B-cell lymphoma	9989495	fusion partner		IGH
BCL11A	TRUE	Oncogenes	Other	TFs	Other	3.27668	18.6235		28404650	role in cancer	fusion	fusion
BCL11A	TRUE	Oncogenes	Other	TFs	Other	3.27668	18.6235		19369625	differentiation and development	oncogene	upregulation by fusion to the IGH locus results in aberrant differentiation of lymphocytes
BCL11A	TRUE	Oncogenes	Other	TFs	Other	3.27668	18.6235		19369625	role in cancer	oncogene	oncogene
BCL11A	TRUE	Oncogenes	Other	TFs	Other	3.27668	18.6235	NSCLC	28404650	fusion partner		ALK
BCL11A	TRUE	Oncogenes	Other	TFs	Other	3.27668	18.6235	triple negative breast cancer	25574598	cell replicative immortality	promotes	high levels of BCL11A promote tumour development by increasing the clonogenic potential of the cells
BCL11A	TRUE	Oncogenes	Other	TFs	Other	3.27668	18.6235		26375765	function summary		transcription factor, repressor of fetal hemoglobin expression
BCL11A	TRUE	Oncogenes	Other	TFs	Other	3.27668	18.6235	CLL	19369625	fusion partner		IGH
BCL11B	TRUE	Oncogenes	Other	TFs	Other	2.71725	17.4089		25486566	role in cancer	TSG	TSG
BCL11B	TRUE	Oncogenes	Other	TFs	Other	2.71725	17.4089		23040356	role in cancer	oncogene	oncogene
BCL11B	TRUE	Oncogenes	Other	TFs	Other	2.71725	17.4089		22245141	function summary		inhibits HDM2 (ubiquitin ligase for p53) expression in a p53-dependent manner
BCL11B	TRUE	Oncogenes	Other	TFs	Other	2.71725	17.4089	Ewing sarcoma	23527175	function summary		acts as a transcriptional repressor and it's upregulation by EWS-FLI fusion oncogene is necessary for the maintenance of the transformed phenotype
BCL11B	TRUE	Oncogenes	Other	TFs	Other	2.71725	17.4089		21225930	role in cancer	fusion	fusion
BCL11B	TRUE	Oncogenes	Other	TFs	Other	2.71725	17.4089	bilineal T/myeloid acute leukaemia	21225930	fusion partner		TLX3
BCL11B	TRUE	Oncogenes	Other	TFs	Other	2.71725	17.4089	T-cell leukaemia	22867996	fusion partner		IKZF2
BCL11B	TRUE	Oncogenes	Other	TFs	Other	2.71725	17.4089	AML	26186352	fusion partner		ZEB2
BCL11B	TRUE	Oncogenes	Other	TFs	Other	2.71725	17.4089		12717433	function summary		Zn-finger transcription factor reqiured for diferentiation of T lymphocytes
BCL11B	TRUE	Oncogenes	Other	TFs	Other	2.71725	17.4089		25486566	types of alteration in cancer		translocations that delete the Bcl11b promote atm-deficient T cell acute lymphoblastic leukaemia
BCL2	TRUE	Oncogenes	Other	Other	Other	1.14018	24.4275
BCL2L12	TRUE	Oncogenes	Other	Other	Other	0.916405	7.53425
BCL3	TRUE	Oncogenes	Other	TFs	Other	0.895093	4.10959
BCL6	TRUE	Oncogenes	Other	TFs	Other	1.73158	9.92366
BCL7A	TRUE	Other	Other	Other	Other	0.820502	7.48988
BCL9	TRUE	Oncogenes	Other	Other	Other	2.73323	11.9433	B-cell lymphoma	9490669	fusion partner		IGL
BCL9	TRUE	Oncogenes	Other	Other	Other	2.73323	11.9433		19738061	function summary		enhances beta-catenin-mediated transcriptional activity
BCL9	TRUE	Oncogenes	Other	Other	Other	2.73323	11.9433		19738061	role in cancer	oncogene	oncogene
BCL9	TRUE	Oncogenes	Other	Other	Other	2.73323	11.9433	B-cell lymphoma	9490669	role in cancer	fusion	fusion
BCL9	TRUE	Oncogenes	Other	Other	Other	2.73323	11.9433		19738061	mouse model		knockdown significantly increases the survival of xenograft mouse models of cancer by reducing tumour load, metastasis, and host angiogenesis through down-regulation of c-Myc, cyclin D1, CD44 and VEGF expression by tumour cells
BCL9	TRUE	Oncogenes	Other	Other	Other	2.73323	11.9433	B-cell ALL	9490669	types of alteration in cancer		fusion partner of IGL
BCL9	TRUE	Oncogenes	Other	Other	Other	2.73323	11.9433		19738061	angiogenesis	promotes	knockdown significantly increases the survival of xenograft mouse models by reducing host angiogenesis through down-regulation of VEGF expression by tumour cells
BCL9	TRUE	Oncogenes	Other	Other	Other	2.73323	11.9433		19738061	proliferative signalling	promotes	knockdown significantly increases the survival of xenograft mouse models of cancer by reducing tumour load through down-regulation of c-Myc, cyclin D1, CD44 expression by tumour cells
BCL9	TRUE	Oncogenes	Other	Other	Other	2.73323	11.9433		19738061	invasion and metastasis	promotes	knockdown significantly increases the survival of xenograft mouse models by reducing metastasis and EMT
BCL9L	TRUE	Oncogenes	Other	Other	Other	3.08487	23.9726	colorectal cancer	28073006	role in cancer	TSG	TSG
BCL9L	TRUE	Oncogenes	Other	Other	Other	3.08487	23.9726	aneuploid colorectal cancer	28073006	types of alteration in cancer		frequent inactivating mutations
BCL9L	TRUE	Oncogenes	Other	Other	Other	3.08487	23.9726		27727438	types of alteration in cancer		recurrent P1127fs*21, P449fs*14, Q452fs*11, P1128fs*42
BCL9L	TRUE	Oncogenes	Other	Other	Other	3.08487	23.9726		15574752	function summary		transcriptional regulator that interacts with and promotes transcriptional activity of beta-catenin
BCL9L	TRUE	Oncogenes	Other	Other	Other	3.08487	23.9726	colorectal cancer	28073006	genome instability and mutations	suppresses	KD promotes tolerance of chromosome missegregation and propogation of aneuploidy
BCL9L	TRUE	Oncogenes	Other	Other	Other	3.08487	23.9726	pancreatic cancer	27713160	role in cancer	Oncogene	Oncogene
BCL9L	TRUE	Oncogenes	Other	Other	Other	3.08487	23.9726		21703997	mouse model		overexpression in Apc-min+/- mouse model leads to formation of more and larger adenomas
BCLAF1	TRUE	Other	Other	Other	Other	3.71357	18.5751
BCOR	TRUE	TSGs	Other	TFs	Other	4.36891	26.0274	T-ALL	28827447	impact of mutation on function		deletion of exon 4 results in Myc hyperactivation and induces leukaemic transformation
BCOR	TRUE	TSGs	Other	TFs	Other	4.36891	26.0274	T-ALL	28827447	function summary		counteracts the oncogenic active NOTCH to restrain transformation
BCOR	TRUE	TSGs	Other	TFs	Other	4.36891	26.0274		26847029	differentiation and development		helps control myeloid cell differentiation
BCOR	TRUE	TSGs	Other	TFs	Other	4.36891	26.0274	bone marrow cells	26847029	suppression of growth	promotes	LOF mutations result in increased proliferation, while overexpression impairs proliferation
BCOR	TRUE	TSGs	Other	TFs	Other	4.36891	26.0274		16943429	global regulation of gene expression		the BCOR complex contains Polycomb group proteins, including a histone H2A ubiquitin E3 ligase, an SCF ubiquitin E3 ligase, and a JmjC domain histone H3 K36 demethylase, which through epigenetic modifications of chromatin, enable silencing of BCL6 targets
BCOR	TRUE	TSGs	Other	TFs	Other	4.36891	26.0274		10898795	function summary		co-repressor that potentiates transcriptional repression by BCL-6
BCOR	TRUE	TSGs	Other	TFs	Other	4.36891	26.0274	high-grade uterine sarcoma	29200103	types of alteration in cancer		internal tandem duplications (ITDs) involving exon 15
BCOR	TRUE	TSGs	Other	TFs	Other	4.36891	26.0274		17517692	differentiation and development		required for vertebrate laterality determination
BCOR	TRUE	TSGs	Other	TFs	Other	4.36891	26.0274	undifferentiated sarcomas of male children	25360585	fusion partner		CCNB3
BCOR	TRUE	TSGs	Other	TFs	Other	4.36891	26.0274	undifferentiated small blue round cell sarcoma	26752546	fusion partner		MAML3
BCOR	TRUE	TSGs	Other	TFs	Other	4.36891	26.0274		23580382	role in cancer	fusion	fusion
BCOR	TRUE	TSGs	Other	TFs	Other	4.36891	26.0274		26773734	role in cancer	TSG	TSG
BCOR	TRUE	TSGs	Other	TFs	Other	4.36891	26.0274	endometrial stromal sarcoma	23580382	fusion partner		ZC3H7B
BCOR	TRUE	TSGs	Other	TFs	Other	4.36891	26.0274	APL	20807888	fusion partner		RARA
BCORL1	TRUE	Oncogenes	Other	Other	Other	3.84677	19.2308	hepatocellular carcinoma	26879601	types of alteration in cancer		frequently overexpressed, represses transcription of E-cadherin
BCORL1	TRUE	Oncogenes	Other	Other	Other	3.84677	19.2308	HNSCC	25275298	types of alteration in cancer		recurrent L1132P
BCORL1	TRUE	Oncogenes	Other	Other	Other	3.84677	19.2308	hepatocellular carcinoma	26879601	role in cancer	oncogene	oncogene
BCORL1	TRUE	Oncogenes	Other	Other	Other	3.84677	19.2308	AML	21989985	role in cancer	TSG	TSG
BCORL1	TRUE	Oncogenes	Other	Other	Other	3.84677	19.2308	hepatocellular carcinoma	26879601	invasion and metastasis	promotes	promotes cell migration and invasion
BCORL1	TRUE	Oncogenes	Other	Other	Other	3.84677	19.2308		17379597	function summary		transcriptional corepressor that contributes to the repression of E-cadherin, in complex with CTBP1 and class II HDACs
BCORL1	TRUE	Oncogenes	Other	Other	Other	3.84677	19.2308	colon carcinoma	27727438	types of alteration in cancer		recurrent P1681fs and G1682fs at C-terminus
BCR	TRUE	Oncogenes	Kinases	Other	Other	2.41355	9.41476
BIRC3	TRUE	Oncogenes	Other	Other	Other	1.01231	5.26316		8548810	function summary		modulator of TNFR2/NF-kB signalling
BIRC3	TRUE	Oncogenes	Other	Other	Other	1.01231	5.26316	glioblastoma	26888114	function summary		inhibitor of apoptosis, indirectly regulates caspase activation through E3 ligase activity, TNF-signalling and NF-kB signalling
BIRC3	TRUE	Oncogenes	Other	Other	Other	1.01231	5.26316	glioblastoma	26888114	escaping programmed cell death	promotes	inhibitor of apoptosis through E3 ligase activity, TNF-signalling and NF-kB signalling
BIRC3	TRUE	Oncogenes	Other	Other	Other	1.01231	5.26316	NSCLC	26094954	impact of mutation on function		mutants lacking an intact RING finger domain lose their ubiquitin ligase activity and gain transforming capability
BIRC3	TRUE	Oncogenes	Other	Other	Other	1.01231	5.26316	glioblastoma	15711920	role in cancer	fusion	fusion
BIRC3	TRUE	Oncogenes	Other	Other	Other	1.01231	5.26316	glioblastoma	26888114	clinical impact		lower expression levels of BIRC3 are associated with a markedly favourable outcome
BIRC3	TRUE	Oncogenes	Other	Other	Other	1.01231	5.26316	MALT B-cell lymphoma	15711920	fusion partner		MALT1
BIRC6	TRUE	Oncogenes	Other	Other	Other	6.24434	18.2186
BLM	TRUE	TSGs	Other	Other	Other	2.20044	13.3562		25897130	function summary		highly active in binding and unwinding G-quadruplexes
BLM	TRUE	TSGs	Other	Other	Other	2.20044	13.3562		26788541	function summary		DNA helicase that participates in DNA DSB repair
BLM	TRUE	TSGs	Other	Other	Other	2.20044	13.3562		10823897	genome instability and mutations	suppresses	disrupts potentially recombinogenic molecules that arise at sites of stalled replication forks by promoting branch migration of Holliday junctions
BLM	TRUE	TSGs	Other	Other	Other	2.20044	13.3562		12019152	genome instability and mutations	suppresses	plays an important role in DNA DSB repair
BLM	TRUE	TSGs	Other	Other	Other	2.20044	13.3562		14642567	differentiation and development		homozygous mutant mice exhibit embryonic lethality
BLM	TRUE	TSGs	Other	Other	Other	2.20044	13.3562		11399766	escaping programmed cell death	suppresses	takes part in induction of p53-mediated apoptosis
BLM	TRUE	TSGs	Other	Other	Other	2.20044	13.3562		11781842	suppression of growth	promotes	ectopic expression of BLM causes an anti-proliferative effect
BLM	TRUE	TSGs	Other	Other	Other	2.20044	13.3562		26788541	role in cancer	TSG	TSG
BLM	TRUE	TSGs	Other	Other	Other	2.20044	13.3562		14642567	genome instability and mutations	suppresses	in heterozygous mouse mutants, a negative correlation between the quantity of Blm protein and the level of chromosome instability and tumour predisposition is observed
BMP5	TRUE	Other	Other	Other	Other	2.43487	19.1781
BMPR1A	TRUE	Oncogenes	Kinases	Other	Other	1.2201	6.80787	juvenile mixed polyposis syndrome	19438883	types of alteration in cancer		LOF mutations
BMPR1A	TRUE	Oncogenes	Kinases	Other	Other	1.2201	6.80787		15102710	differentiation and development		regulates differentiation in postnatal hair follicles and is essential for tooth development
BMPR1A	TRUE	Oncogenes	Kinases	Other	Other	1.2201	6.80787	breast cancer	26274893	invasion and metastasis	promotes	deletion of BMPR1a impairs metastasis
BMPR1A	TRUE	Oncogenes	Kinases	Other	Other	1.2201	6.80787	breast cancer	26274893	function summary		bone morphogenetic protein receptor, mediates growth inhibitory signals via TGF beta pathway
BMPR1A	TRUE	Oncogenes	Kinases	Other	Other	1.2201	6.80787	breast cancer	26274893	mouse model		deletion in mice results in delayed mammary tumour onset, metastasis and significantly extended survival
BMPR1A	TRUE	Oncogenes	Kinases	Other	Other	1.2201	6.80787	breast cancer	26274893	role in cancer	oncogene	oncogene
BMPR1A	TRUE	Oncogenes	Kinases	Other	Other	1.2201	6.80787		23531103	clinical impact		decreased expression of BMPR1A is associated with malignant gallbladder lesions
BMPR1A	TRUE	Oncogenes	Kinases	Other	Other	1.2201	6.80787	breast cancer	26274893	clinical impact		expression correlates with decreased survival
BMPR1A	TRUE	Oncogenes	Kinases	Other	Other	1.2201	6.80787	juvenile mixed polyposis syndrome	19438883	role in cancer	TSG	TSG
BRAF	TRUE	Oncogenes	Kinases	Other	Other	7.28329	66.7442		12068308	role in cancer	oncogene	oncogene
BRAF	TRUE	Oncogenes	Kinases	Other	Other	7.28329	66.7442		26200269	role in cancer	fusion	fusion
BRAF	TRUE	Oncogenes	Kinases	Other	Other	7.28329	66.7442		21917714	differentiation and development		increased phosphorylation of MAP2K1/MAP2K2 by BRAF suppresses differentiation of cells
BRAF	TRUE	Oncogenes	Kinases	Other	Other	7.28329	66.7442	APL	10610177	fusion partner		TIF1A
BRAF	TRUE	Oncogenes	Kinases	Other	Other	7.28329	66.7442	lung adenocarcinoma	25985019	fusion partner		SND1
BRAF	TRUE	Oncogenes	Kinases	Other	Other	7.28329	66.7442	lung invasive mucinous adenocarcinoma	26200269	fusion partner		TRIM4
BRAF	TRUE	Oncogenes	Kinases	Other	Other	7.28329	66.7442	mouse	10610177	impact of mutation on function		fusion with TIF1A disrupts retinoic acid-dependent cell differentiation
BRAF	TRUE	Oncogenes	Kinases	Other	Other	7.28329	66.7442		12068308	impact of mutation on function		V600E mutation causes kinase hyperactivity by destabilising the native - inactive form and rendering kinase activity independent of RAS activation and dimerisation
BRAF	TRUE	Oncogenes	Kinases	Other	Other	7.28329	66.7442		15488754	function summary		serine/threonine protein kinase, component of RAS-ERK signalling pathway downstream of RAS, requires dimerisation for activity and downstream signalling
BRAF	TRUE	Oncogenes	Kinases	Other	Other	7.28329	66.7442	melanoma	14500344	escaping programmed cell death	promotes	knock-down induces apoptosis
BRAF	TRUE	Oncogenes	Kinases	Other	Other	7.28329	66.7442		16547495	escaping programmed cell death	promotes	B-raf signalling protects melanoma cells from anoikis, which is induced by knock-out of BRAF
BRAF	TRUE	Oncogenes	Kinases	Other	Other	7.28329	66.7442		21917714	proliferative signalling	promotes	increased phosphorylation of MAP2K1/MAP2K2 by BRAF directs cells towards proliferation rather than differentiation
BRCA1	TRUE	TSGs	Other	Other	Other	3.21807	21.2329	mouse models	22034435	impact of mutation on function		inactivation of C-terminal phosphoprotein recognition domain, but not the E3 ligase domain, inhibits tumour suppressing capability
BRCA1	TRUE	TSGs	Other	Other	Other	3.21807	21.2329	breast cancer	25010005	change of cellular energetics	promotes	inhibits glycolysis while keeping TCA cycle and oxidative phosphorylation activated, overexpression increases activity of antioxidation pathways
BRCA1	TRUE	TSGs	Other	Other	Other	3.21807	21.2329		17616687	cell division control		activates G2-M checkpoint
BRCA1	TRUE	TSGs	Other	Other	Other	3.21807	21.2329		24950059	differentiation and development		haploinsufficiency leads to altered expression of genes involved in cellular differentiation
BRCA1	TRUE	TSGs	Other	Other	Other	3.21807	21.2329		17505536	differentiation and development		involved in mammary gland development
BRCA1	TRUE	TSGs	Other	Other	Other	3.21807	21.2329		15967981	differentiation and development		depletion of BRCA1 impairs differentiation but enhances proliferation of mammary epithelial cells
BRCA1	TRUE	TSGs	Other	Other	Other	3.21807	21.2329		27727438	types of alteration in cancer		recurrent missense mutations: K1183R, P871L
BRCA1	TRUE	TSGs	Other	Other	Other	3.21807	21.2329	breast cancer	7545954	role in cancer	TSG	TSG
BRCA1	TRUE	TSGs	Other	Other	Other	3.21807	21.2329	triple-negative breast cancer	28052035	invasion and metastasis	promotes	overexpression of IRIS, a product of alternative splicing of BRCA1 promotes cancer through suppressing BRCA1 expression, enhancing basal-biomarkers, EMT-inducers, and stemness-enforcers expression
BRCA1	TRUE	TSGs	Other	Other	Other	3.21807	21.2329		16998500	function summary		DNA damage repair and cell cycle control nuclear protein, component of transcriptional machinery
BRCA1	TRUE	TSGs	Other	Other	Other	3.21807	21.2329		10197592	genome instability and mutations	suppresses	participates in DNA damage response pathway associated with the activation of homologous recombination and double-strand break repair
BRCA1	TRUE	TSGs	Other	Other	Other	3.21807	21.2329		25956865	genome instability and mutations	suppresses	involved in nucleotide-excision repair, base-excision repair and non-homologous end-joining
BRCA1	TRUE	TSGs	Other	Other	Other	3.21807	21.2329		16843262	angiogenesis	suppresses	suppresses expression of angiogenic factors
BRCA1	TRUE	TSGs	Other	Other	Other	3.21807	21.2329		12082091	escaping programmed cell death	suppresses	induces apoptosis
BRCA1	TRUE	TSGs	Other	Other	Other	3.21807	21.2329	breast cancer	26057449	invasion and metastasis	promotes	cytosolic misslocalisation promotes metastasis
BRCA1	TRUE	TSGs	Other	Other	Other	3.21807	21.2329	skeletal muscle	24565757	change of cellular energetics	promotes	knock-down results in decreased oxygen consumption by the mitochondria and increased reactive oxygen species production
BRCA1	TRUE	TSGs	Other	Other	Other	3.21807	21.2329		15448696	cell division control		IRIS, a product of alternative splicing of BRCA1 promotes DNA replication
BRCA2	TRUE	TSGs	Other	Other	Other	5.09883	27.0548		14681210	genome instability and mutations	suppresses	critical for stabilization of stalled replication forks
BRCA2	TRUE	TSGs	Other	Other	Other	5.09883	27.0548		24598993	function summary		DNA damage repair protein
BRCA2	TRUE	TSGs	Other	Other	Other	5.09883	27.0548		20719876	role in cancer	TSG	TSG
BRCA2	TRUE	TSGs	Other	Other	Other	5.09883	27.0548		24902638	escaping programmed cell death	suppresses	silencing promotes resistance to anoikis
BRCA2	TRUE	TSGs	Other	Other	Other	5.09883	27.0548		25348552	clinical impact		germline variant N372H is associated with higher risk of ovarian cancer, non-Hodgkin lymphoma
BRCA2	TRUE	TSGs	Other	Other	Other	5.09883	27.0548		27727438	types of alteration in cancer		recurrent missense mutations: N372H
BRCA2	TRUE	TSGs	Other	Other	Other	5.09883	27.0548		25833843	genome instability and mutations	suppresses	stimulates RAD51-dependent homologous recombination during mitosis
BRCA2	TRUE	TSGs	Other	Other	Other	5.09883	27.0548		26976601	cell division control		critical for meiotic recombination
BRCA2	TRUE	TSGs	Other	Other	Other	5.09883	27.0548		14660434	differentiation and development	suppresses	deficiency leads to meiotic impairment and infertility in mice
BRD3	TRUE	Oncogenes	Other	Other	Other	1.64633	12.3482
BRD4	TRUE	Oncogenes	Kinases	TFs	Other	2.58938	10.7287	HCC	26575167	role in cancer	oncogene	oncogene
BRD4	TRUE	Oncogenes	Kinases	TFs	Other	2.58938	10.7287		26111795	proliferative signalling	promotes	positively regulates transcription of HOTAIR, a long noncoding RNA essential for glioblastoma proliferation
BRD4	TRUE	Oncogenes	Kinases	TFs	Other	2.58938	10.7287		24796395	cell replicative immortality	promotes	inhibition of BRD4 attenuates tumour cell self-renewal and suppresses stem cell signalling in MYC driven medulloblastoma
BRD4	TRUE	Oncogenes	Kinases	TFs	Other	2.58938	10.7287		26939702	function summary		positively regulates EZH2 transcription through upregulation of C-MYC
BRD4	TRUE	Oncogenes	Kinases	TFs	Other	2.58938	10.7287	RCC	28391274	proliferative signalling	promotes	inhibition of BRD4 suppresses cell proliferation
BRD4	TRUE	Oncogenes	Kinases	TFs	Other	2.58938	10.7287	RCC	28391274	escaping programmed cell death	promotes	inhibition of BRD4 induces apoptosis
BRD4	TRUE	Oncogenes	Kinases	TFs	Other	2.58938	10.7287		17329240	interaction with pathogen		cellular corepressor that inhibits the expression of HPV-encoded E6 and E7 oncoproteins which antagonise p53 and pRB tumour suppressor activity
BRD4	TRUE	Oncogenes	Kinases	TFs	Other	2.58938	10.7287	NUT midline carcinoma	17329240	fusion partner		NUT
BRD4	TRUE	Oncogenes	Kinases	TFs	Other	2.58938	10.7287		17329240	cell division control		inactivation blocks G2/M passage, overexpression causes cell cycle arrest at G1/S
BRD4	TRUE	Oncogenes	Kinases	TFs	Other	2.58938	10.7287		17329240	global regulation of gene expression		plays a role in maintaining the global acetylation state of chromatin
BRD4	TRUE	Oncogenes	Kinases	TFs	Other	2.58938	10.7287	NUT midline carcinoma	22017582	role in cancer	fusion	fusion
BRD4	TRUE	Oncogenes	Kinases	TFs	Other	2.58938	10.7287		27450555	function summary		bromodomain protein, regulator of cell cycle, coordinates chromatin structure and transcription
BRIP1	TRUE	TSGs	Other	Other	Other	2.64798	14.3836		26709662	function summary		DNA repair RecQ DEAH helicase family protein
BRIP1	TRUE	TSGs	Other	Other	Other	2.64798	14.3836		24040146	differentiation and development		loss results in abnormal mammary acinar morphogenesis
BRIP1	TRUE	TSGs	Other	Other	Other	2.64798	14.3836		26637282	mouse model		mouse knock-outs are predisposed to lymphoma
BRIP1	TRUE	TSGs	Other	Other	Other	2.64798	14.3836		26709662	role in cancer	TSG	TSG
BRIP1	TRUE	TSGs	Other	Other	Other	2.64798	14.3836		26637282	genome instability and mutations	suppresses	suppresses microsatellite instability
BRIP1	TRUE	TSGs	Other	Other	Other	2.64798	14.3836		23530059	genome instability and mutations	suppresses	takes part in DNA DSB repair through homologous recombination
BRIP1	TRUE	TSGs	Other	Other	Other	2.64798	14.3836		21127055	cell division control		recognition of BRIP1 by TopBP1 is critical for the activation of the DNA replication checkpoint at stalled replication forks
BTG1	TRUE	Oncogenes	Other	Other	Other	0.650008	26.7176
BTG2	TRUE	TSGs	Other	Other	Other	0.51681	4.65587
BTK	TRUE	Oncogenes	Kinases	Other	Other	1.96601	13.6986	colorectal cancer	19471023	function summary		negatively regulates beta-catenin-dependent Wnt signalling
BTK	TRUE	Oncogenes	Kinases	Other	Other	1.96601	13.6986		24954503	function summary		non-receptor tyrosine kinase of the Tec family, plays a role in BCR signalling, is essential for B-cell development
BTK	TRUE	Oncogenes	Kinases	Other	Other	1.96601	13.6986	myeloma	25589346	cell replicative immortality	promotes	enforced transgenic expression of BTK intensifies features of cancer stemness
BTK	TRUE	Oncogenes	Kinases	Other	Other	1.96601	13.6986	B lymphocytes	17367410	escaping programmed cell death	suppresses	promotes apoptosis upon oxidative stress by preventing activation of the antiapoptotic and pro-proliferatory transcription factor STAT3
BTK	TRUE	Oncogenes	Kinases	Other	Other	1.96601	13.6986		25082755	impact of mutation on function		C481S is a relapse-specific mutation in mantle cell lymphoma which results in constant activation and ibrutinib resistance
BTK	TRUE	Oncogenes	Kinases	Other	Other	1.96601	13.6986	prostate cancer	26383180	escaping programmed cell death	promotes	BTK-C isoform is abundantly expressed from alternative, upstream TSS and its downregulation or inhibition decreases cell survival and induces apoptosis
BTK	TRUE	Oncogenes	Kinases	Other	Other	1.96601	13.6986	colorectal cancer	19471023	role in cancer	TSG	TSG
BTK	TRUE	Oncogenes	Kinases	Other	Other	1.96601	13.6986		24954503	role in cancer	oncogene	oncogene
BTK	TRUE	Oncogenes	Kinases	Other	Other	1.96601	13.6986		26804170	types of alteration in cancer		p65 isoform is abundantly expressed in colon carcinoma and has strong transforming capabilities while it's inhibition abolishes the transforming activity of RAS
BTK	TRUE	Oncogenes	Kinases	Other	Other	1.96601	13.6986	breast cancer	23913792	escaping programmed cell death	promotes	overexpression inhibits apoptosis induced by Dox
BUB1B	TRUE	TSGs	Kinases	Other	Other	1.56108	6.07287	lung adenocarcinoma	26000094	invasion and metastasis	promotes	KD significantly inhibits anchorage-independent growth and reduces metastasis in mouse model studies
BUB1B	TRUE	TSGs	Kinases	Other	Other	1.56108	6.07287	premature chromatid separation syndrome	16411201	role in cancer	TSG	TSG
BUB1B	TRUE	TSGs	Kinases	Other	Other	1.56108	6.07287		19411850	cell division control		reduction of Bub1 levels during the G2 phase causes accelerated mitotic entry
BUB1B	TRUE	TSGs	Kinases	Other	Other	1.56108	6.07287		15592459	function summary		regulates chromosome-spindle attachments
BUB1B	TRUE	TSGs	Kinases	Other	Other	1.56108	6.07287		16411201	function summary		spindle-assembly checkpoint gene
BUB1B	TRUE	TSGs	Kinases	Other	Other	1.56108	6.07287	multiple myeloma	25698537	proliferative signalling	promotes	increased BUB1B expression promotes cell proliferation
BUB1B	TRUE	TSGs	Kinases	Other	Other	1.56108	6.07287	colorectal cancer	18699967	genome instability and mutations	suppresses	reduced level is associated with aneuploidy
BUB1B	TRUE	TSGs	Kinases	Other	Other	1.56108	6.07287		25964054	genome instability and mutations	suppresses	protects against aneuploidy
BUB1B	TRUE	TSGs	Kinases	Other	Other	1.56108	6.07287	lung adenocarcinoma	26000094	escaping programmed cell death	promotes	knockdown sensitises cells to anoikis
BUB1B	TRUE	TSGs	Kinases	Other	Other	1.56108	6.07287	DLBCL	23400934	proliferative signalling	promotes	overexpression is associated with increased cell proliferation
BUB1B	TRUE	TSGs	Kinases	Other	Other	1.56108	6.07287		17389228	function summary		essential for the assembly of the functional inner centromere
C15orf65	TRUE	Other	Other	Other	Other	0.0586073	0.453858
CACNA1D	TRUE	Oncogenes	Other	Other	Other	4.26768	18.3206	adrenal aldosterone-producing adenoma	23913001	proliferative signalling	promotes	activating mutations lead to elevated production of aldosterone and in consequence increased proliferation
CACNA1D	TRUE	Oncogenes	Other	Other	Other	4.26768	18.3206	adrenal aldosterone-producing adenoma	23913001	role in cancer	oncogene	oncogene
CACNA1D	TRUE	Oncogenes	Other	Other	Other	4.26768	18.3206	adrenal aldosterone-producing adenoma	27727438	types of alteration in cancer		recurrent F767L, G403R, I770M
CACNA1D	TRUE	Oncogenes	Other	Other	Other	4.26768	18.3206	adrenal aldosterone-producing adenoma	23913001	impact of mutation on function		G403R and I770M alteration results in channel activation at less depolarised potentials, resulting in an increased calcium ion influx and stimulation of aldosterone production, G403 alterations also impair channel inactivation
CACNA1D	TRUE	Oncogenes	Other	Other	Other	4.26768	18.3206		23913001	function summary		voltage-gated calcium channel
CALR	TRUE	Oncogenes	Other	Other	Other	0.932389	16.8919	oesophageal SCC	19684620	invasion and metastasis	promotes	promotes cell motility
CALR	TRUE	Oncogenes	Other	Other	Other	0.932389	16.8919	oesophageal SCC	19684620	escaping programmed cell death	promotes	increases resistance to anoikis
CALR	TRUE	Oncogenes	Other	Other	Other	0.932389	16.8919	gastric cancer	19050968	invasion and metastasis	promotes	high expression is associated with increased invasiveness
CALR	TRUE	Oncogenes	Other	Other	Other	0.932389	16.8919	gastric cancer	19050968	angiogenesis	promotes	overexpression enhances angiogenesis
CALR	TRUE	Oncogenes	Other	Other	Other	0.932389	16.8919	oral SCC	23375593	proliferative signalling	promotes	KD results in significantly reduced growth rate
CALR	TRUE	Oncogenes	Other	Other	Other	0.932389	16.8919	oral SCC	23375593	invasion and metastasis	promotes	KD impairs cell motility and anchorage-independent growth
CALR	TRUE	Oncogenes	Other	Other	Other	0.932389	16.8919		28470469	types of alteration in cancer		frameshift mutations in exon 9
CALR	TRUE	Oncogenes	Other	Other	Other	0.932389	16.8919		19940256	function summary		a chaperon protein that directs proper conformation of proteins and glycoproteins in the ER, and plays a role in homeostatic control of cytosolic and ER calcium levels; also involved in wound healing, the immune response, and fibrosis
CALR	TRUE	Oncogenes	Other	Other	Other	0.932389	16.8919	IPSC-derived hematopoietic cells	26817954	proliferative signalling	promotes	activates the JAK2 downstream pathway via its association with c-MPL, promoting proliferation
CALR	TRUE	Oncogenes	Other	Other	Other	0.932389	16.8919		28470469	impact of mutation on function		loss of C-terminal domain, containing ER-retention signal results in changed subcellular localisation of mutant protein; mutant C-terminal domain binds to and inactivates CALR autoinhibitory domain increasing its ability to activate MPL (thrombopoietin receptor)
CALR	TRUE	Oncogenes	Other	Other	Other	0.932389	16.8919		26697989	role in cancer	oncogene	oncogene
CAMTA1	TRUE	TSGs	Other	Other	Other	4.92301	18.9891	glioblastoma	21857646	role in cancer	TSG	TSG
CAMTA1	TRUE	TSGs	Other	Other	Other	4.92301	18.9891	glioblastoma	21857646	suppression of growth	promotes	induces the expression of cardiac natriuretic peptide A, which gives rise to peptide hormones with anti-proliferative effects
CAMTA1	TRUE	TSGs	Other	Other	Other	4.92301	18.9891	epithelioid hemangioendothelioma	25961935	fusion partner		WWTR1
CAMTA1	TRUE	TSGs	Other	Other	Other	4.92301	18.9891	epithelioid hemangioendothelioma	25961935	role in cancer	fusion	fusion
CAMTA1	TRUE	TSGs	Other	Other	Other	4.92301	18.9891		21857646	function summary		transcription factor, induces the expression of the anti-proliferative cardiac hormone natriuretic peptide A (NPPA)
CAMTA1	TRUE	TSGs	Other	Other	Other	4.92301	18.9891	epithelioid hemangioendothelioma	25961935	impact of mutation on function		WWTR1-CAMTA1 fusion results in nuclear localisation and constitutive activation of WWTR1-like transcriptional program
CANT1	TRUE	Other	Other	Other	Other	0.889765	5.26316		12234496	function summary		soluble calcium-activated nucleotidase
CANT1	TRUE	Other	Other	Other	Other	0.889765	5.26316	prostate cancer	18451133	impact of mutation on function		provides prostate specific promoter to ETV4
CANT1	TRUE	Other	Other	Other	Other	0.889765	5.26316	prostate cancer	18451133	fusion partner		ETV4
CANT1	TRUE	Other	Other	Other	Other	0.889765	5.26316	prostate cancer	18451133	role in cancer	fusion	fusion
CARD11	TRUE	Oncogenes	Other	Other	Other	4.66727	34.9315	cutaneous squamous cell carcinoma	26212909	types of alteration in cancer		increased expression and somatic mutation rate
CARD11	TRUE	Oncogenes	Other	Other	Other	4.66727	34.9315		12356734	function summary		membrane-associated guanylate kinase family member containing CARD, PDZ, SH3 and GUK domains, activator of NF-kB
CARD11	TRUE	Oncogenes	Other	Other	Other	4.66727	34.9315	DLBCL	20799731	role in cancer	oncogene	oncogene
CARS	TRUE	TSGs	Other	Other	Other	1.71027	9.7166		26184909	role in cancer	TSG	TSG
CARS	TRUE	TSGs	Other	Other	Other	1.71027	9.7166		13679433	role in cancer	fusion	fusion
CARS	TRUE	TSGs	Other	Other	Other	1.71027	9.7166	inflammatory myofibroblastic tumour	13679433	fusion partner		ALK
CARS	TRUE	TSGs	Other	Other	Other	1.71027	9.7166		26184909	escaping programmed cell death	suppresses	loss of CARS inhibits cystine deprivation-induced ferroptosis
CARS	TRUE	TSGs	Other	Other	Other	1.71027	9.7166		8468064	function summary		attaches cysteine to its cognate tRNA
CASP3	TRUE	TSGs	Other	Other	Other	0.708615	5.26316
CASP8	TRUE	TSGs	Other	Other	Other	2.42954	14.0411	AML	29191655	impact of mutation on function		Q482H mutation of procaspase-8 abolishes caspase-8-mediated apoptosis by impairing procaspase-8 dimerization
CASP8	TRUE	TSGs	Other	Other	Other	2.42954	14.0411		28462525	tumour promoting inflammation	suppresses	negatively regulates expression of pro-inflammatory genes and inflammatory signalling, inhibits necroptosis
CASP8	TRUE	TSGs	Other	Other	Other	2.42954	14.0411		28462525	escaping programmed cell death	suppresses	activates caspase�3 and caspase�7 by proteolytic cleavage, thus initiating apoptosis
CASP8	TRUE	TSGs	Other	Other	Other	2.42954	14.0411		25451151	tumour promoting inflammation	promotes or suppresses	both positively and negatively regulates NLRP3 inflammasome
CASP8	TRUE	TSGs	Other	Other	Other	2.42954	14.0411	GBM	28594322	angiogenesis	promotes	through activation of NF-kB, enhances the expression and secretion of VEGF, IL-6, IL-8, IL-1beta and MCP-1, leading to neovascularization
CASP8	TRUE	TSGs	Other	Other	Other	2.42954	14.0411		19383910	invasion and metastasis	promotes	promotes cell migration and metastasis in non-apoptotic cells
CASP8	TRUE	TSGs	Other	Other	Other	2.42954	14.0411		22343728	role in cancer	TSG	TSG
CASP8	TRUE	TSGs	Other	Other	Other	2.42954	14.0411		28462525	function summary		aspartate�specific cysteine protease, essential part of a death�inducing signalling complex (DISC)
CASP9	TRUE	TSGs	Other	Other	Other	1.06559	5.26316
CBFA2T3	TRUE	TSGs	Other	Other	Other	1.52912	7.69231	AML	26968532	fusion partner		RUNX1
CBFA2T3	TRUE	TSGs	Other	Other	Other	1.52912	7.69231	AML	23153540	fusion partner		GLIS2
CBFA2T3	TRUE	TSGs	Other	Other	Other	1.52912	7.69231	B-cell lymphoma	22420028	fusion partner		IGH
CBFA2T3	TRUE	TSGs	Other	Other	Other	1.52912	7.69231		20123979	differentiation and development		modulates Notch-dependent lineage allocation in haematopoiesis
CBFA2T3	TRUE	TSGs	Other	Other	Other	1.52912	7.69231	breast cancer	15301688	types of alteration in cancer		promoter aberrantly methylated
CBFA2T3	TRUE	TSGs	Other	Other	Other	1.52912	7.69231		23840896	role in cancer	TSG	TSG
CBFA2T3	TRUE	TSGs	Other	Other	Other	1.52912	7.69231		20123979	function summary		contributes to repression of canonical Notch target genes
CBFA2T3	TRUE	TSGs	Other	Other	Other	1.52912	7.69231		18456661	function summary		transcriptional corepressor
CBFA2T3	TRUE	TSGs	Other	Other	Other	1.52912	7.69231		22420028	role in cancer	fusion	fusion
CBFB	TRUE	Oncogenes	Other	Other	Other	0.964356	4.25101	mouse embryos	8929537	impact of mutation on function		CBFB-MYH11 fusion gene product acts as a dominant repressor of PEBP2/CBF function
CBFB	TRUE	Oncogenes	Other	Other	Other	0.964356	4.25101		9819429	impact of mutation on function		CBFB-SMMHC fusion protein sequesters RUNX1 into cytoskeletal filaments and aggregates, thereby disrupting RUNX1-mediated regulation of gene expression
CBFB	TRUE	Oncogenes	Other	Other	Other	0.964356	4.25101	AML	24342433	fusion partner		MYH11
CBFB	TRUE	Oncogenes	Other	Other	Other	0.964356	4.25101		8351518	fusion partner		SMMHC
CBFB	TRUE	Oncogenes	Other	Other	Other	0.964356	4.25101	mouse	25371180	differentiation and development		deficiency results in a block of differentiation and stem/progenitor cell expansion in haematopoiesis
CBFB	TRUE	Oncogenes	Other	Other	Other	0.964356	4.25101		12434156	differentiation and development		critical for bone development
CBFB	TRUE	Oncogenes	Other	Other	Other	0.964356	4.25101	mouse embryos	8929537	mouse model		knocked-in leukaemia gene CBFB-MYH11 causes failure of embryonic haematopoiesis and lethal haemorrhages
CBFB	TRUE	Oncogenes	Other	Other	Other	0.964356	4.25101		25371180	role in cancer	TSG	TSG
CBFB	TRUE	Oncogenes	Other	Other	Other	0.964356	4.25101		24342433	role in cancer	fusion	fusion
CBFB	TRUE	Oncogenes	Other	Other	Other	0.964356	4.25101	breast cancer	20591170	invasion and metastasis	promotes	required for the transcription of a subset of Runx2-target genes that are sufficient to maintain the invasive phenotype of the cells
CBFB	TRUE	Oncogenes	Other	Other	Other	0.964356	4.25101		25079347	function summary		negatively regulates RUNX-dependent ribosomal gene expression during mitosis
CBFB	TRUE	Oncogenes	Other	Other	Other	0.964356	4.25101		11276260	function summary		forms heterodimers with RUNX transcription factors to enhance their affinity for DNA
CBL	TRUE	Oncogenes	Other	Other	Other	2.04593	15.0685		26697989	role in cancer	oncogene, fusion	oncogene, fusion
CBL	TRUE	Oncogenes	Other	Other	Other	2.04593	15.0685		25952305	role in cancer	TSG	TSG
CBL	TRUE	Oncogenes	Other	Other	Other	2.04593	15.0685		12696071	fusion partner		KMT2A
CBL	TRUE	Oncogenes	Other	Other	Other	2.04593	15.0685		25477533	function summary		A RING finger E3 ubiquitin ligase, negatively regulating receptor tyrosine kinase (RTK) signalling by ubiquitination of active RTKs, targeting them for the lysosomal degradation
CBLB	TRUE	Oncogenes	Other	Other	Other	2.4029	10.5263		24553136	escaping immune response to cancer	promotes	inactivation of CBLB's E3 ligase activity in natural killer cells enables them to reject metastatic tumours
CBLB	TRUE	Oncogenes	Other	Other	Other	2.4029	10.5263		19901108	role in cancer	TSG	TSG
CBLB	TRUE	Oncogenes	Other	Other	Other	2.4029	10.5263		19901108	function summary		E3 ubiquitin ligase involved in the degradation of activated receptor tyrosine kinases and other tyrosine kinases
CBLB	TRUE	Oncogenes	Other	Other	Other	2.4029	10.5263	gastric cancer	24885194	invasion and metastasis	suppresses	represses IGF-I-induced epithelial mesenchymal transition via ZEB2 and microRNA-200c regulation
CBLB	TRUE	Oncogenes	Other	Other	Other	2.4029	10.5263		18316398	suppression of growth	promotes	regulates EGFR degradation through its ubiquitination
CBLC	TRUE	Oncogenes	Other	Other	Other	1.00165	5.21628
CCDC6	TRUE	Oncogenes	Other	Other	Other	1.33198	8.56164	thyroid papillary carcinoma	2406025	fusion partner		RET
CCDC6	TRUE	Oncogenes	Other	Other	Other	1.33198	8.56164	NSCLC	24504365	fusion partner		RET
CCDC6	TRUE	Oncogenes	Other	Other	Other	1.33198	8.56164		24059746	function summary		element of the DNA damage checkpoint, proapoptotic substrate of ATM
CCDC6	TRUE	Oncogenes	Other	Other	Other	1.33198	8.56164		22363533	genome instability and mutations	suppresses	in the absence of CCDC6, genotoxic stress results in significantly increased accumulation of DNA damage
CCDC6	TRUE	Oncogenes	Other	Other	Other	1.33198	8.56164	testicular germ cell tumours	24059746	escaping programmed cell death	suppresses	loss of CCDC6 inhibits apoptosis upon oxidant-induced DNA damage
CCDC6	TRUE	Oncogenes	Other	Other	Other	1.33198	8.56164	NSCLC	24504365	role in cancer	fusion	fusion
CCDC6	TRUE	Oncogenes	Other	Other	Other	1.33198	8.56164		24059746	role in cancer	TSG	TSG
CCDC6	TRUE	Oncogenes	Other	Other	Other	1.33198	8.56164	thyroid papillary carcinoma	20498639	suppression of growth	promotes	represses CREB1 activity, which inhibits cell growth
CCDC6	TRUE	Oncogenes	Other	Other	Other	1.33198	8.56164	colorectal cancer	22399611	change of cellular energetics	promotes	silencing reduces the expression of SFN which has suppressive impact on cancer glycolysis, glutaminolysis, mitochondrial biogenesis and other major metabolic processes of tumours
CCDC6	TRUE	Oncogenes	Other	Other	Other	1.33198	8.56164		22363533	cell division control		loss of CCDC6 impairs intra-S-phase checkpoint control
CCNB1IP1	TRUE	TSGs	Other	Other	Other	0.740583	5.06073	mouse	17784788	cell division control		required for meiotic crossing-over
CCNB1IP1	TRUE	TSGs	Other	Other	Other	0.740583	5.06073	breast cancer	19543318	role in cancer	TSG	TSG
CCNB1IP1	TRUE	TSGs	Other	Other	Other	0.740583	5.06073	breast cancer	19543318	clinical impact		low levels of expression are significantly correlated with higher risks of recurrence
CCNB1IP1	TRUE	TSGs	Other	Other	Other	0.740583	5.06073		12612082	function summary		RING-finger family ubiquitin ligase that regulates cell cycle by interacting with cyclin B and promoting its degradation
CCNC	TRUE	TSGs	Other	Other	Other	0.809846	7.08502
CCND1	TRUE	Oncogenes	Other	TFs	Other	1.11354	9.31174	small-cell B-non-Hodgkin lymphoma	15306823	role in cancer	fusion	fusion
CCND1	TRUE	Oncogenes	Other	TFs	Other	1.11354	9.31174	breast cancer	21955753	invasion and metastasis	suppresses	suppresses EMT
CCND1	TRUE	Oncogenes	Other	TFs	Other	1.11354	9.31174		27713153	impact of mutation on function		three most frequent mutations, E36K, Y44D and C47S increase CCND1 protein levels through defective proteolysis, Y44D and C47S mutants are characterised by deregulated nuclear export
CCND1	TRUE	Oncogenes	Other	TFs	Other	1.11354	9.31174	small-cell B-non-Hodgkin lymphoma	15306823	fusion partner		IGK
CCND1	TRUE	Oncogenes	Other	TFs	Other	1.11354	9.31174	mantle cell lymphoma	14514791	fusion partner		IGH
CCND1	TRUE	Oncogenes	Other	TFs	Other	1.11354	9.31174	B-cell CLL	9671416	fusion partner		FSTL3
CCND1	TRUE	Oncogenes	Other	TFs	Other	1.11354	9.31174		7557388	differentiation and development		plays a role in retina and mammary gland development
CCND1	TRUE	Oncogenes	Other	TFs	Other	1.11354	9.31174	breast cancer	24862872	types of alteration in cancer		frequently amplified
CCND1	TRUE	Oncogenes	Other	TFs	Other	1.11354	9.31174		20719876	role in cancer	oncogene	oncogene
CCND1	TRUE	Oncogenes	Other	TFs	Other	1.11354	9.31174		16809779	change of cellular energetics	promotes	inhibits mitochondrial activity and aerobic glycolysis in vivo while enhancing cytosolic glycolysis
CCND1	TRUE	Oncogenes	Other	TFs	Other	1.11354	9.31174		16705174	invasion and metastasis	promotes	positively regulates cellular migration through the inhibition of THBS1 and ROCK signalling
CCND1	TRUE	Oncogenes	Other	TFs	Other	1.11354	9.31174	luminal B breast cancer	22307325	genome instability and mutations	promotes	high expression correlates with CIN
CCND1	TRUE	Oncogenes	Other	TFs	Other	1.11354	9.31174		23562856	function summary		connects cytokine signalling with cell cycle apparatus, pushes cells through the G1 restriction point and into the S phase, plays a role in development
CCND2	TRUE	Oncogenes	Other	Other	Other	1.26805	11.7409		22964630	cell division control		silencing causes G1 arrest in vitro
CCND2	TRUE	Oncogenes	Other	Other	Other	1.26805	11.7409		22964630	proliferative signalling	promotes	silencing causes G1 arrest in vitro and growth retardation in glioblastoma
CCND2	TRUE	Oncogenes	Other	Other	Other	1.26805	11.7409	chronic B-cell malignancies	7742549	types of alteration in cancer		overexpressed
CCND2	TRUE	Oncogenes	Other	Other	Other	1.26805	11.7409	mantle cell lymphoma	16861358	fusion partner		IGK
CCND2	TRUE	Oncogenes	Other	Other	Other	1.26805	11.7409		23562856	role in cancer	oncogene	oncogene
CCND2	TRUE	Oncogenes	Other	Other	Other	1.26805	11.7409		16861358	role in cancer	fusion	fusion
CCND2	TRUE	Oncogenes	Other	Other	Other	1.26805	11.7409		15322145	function summary		essential mediator of BCR-induced proliferation of mature B lymphocytes
CCND2	TRUE	Oncogenes	Other	Other	Other	1.26805	11.7409		15322145	cell division control		promotes G1-to-S phase progression
CCND3	TRUE	Oncogenes	Other	Other	Other	0.660664	4.58015
CCNE1	TRUE	Oncogenes	Other	Other	Other	1.12952	7.28745	breast cancer	25732226	proliferative signalling	promotes	KD results in decreased proliferation
CCNE1	TRUE	Oncogenes	Other	Other	Other	1.12952	7.28745		15322145	function summary		promotes G1-to-S phase progression
CCNE1	TRUE	Oncogenes	Other	Other	Other	1.12952	7.28745		25959964	cell division control		promotes entry into S phase
CCNE1	TRUE	Oncogenes	Other	Other	Other	1.12952	7.28745		26416983	cell replicative immortality	promotes	plays a key role in balancing between totipotency and differentiation in human embryonic cells
CCNE1	TRUE	Oncogenes	Other	Other	Other	1.12952	7.28745		25959964	role in cancer	oncogene	oncogene
CCR4	TRUE	Oncogenes	Other	Other	Receptors	0.729927	4.8583
CCR7	TRUE	Oncogenes	Other	Other	Receptors	0.900421	5.66802
CD209	TRUE	Other	Other	Other	Other	1.95535	9.66921
CD274	TRUE	TSGs	Other	Other	Other	0.697959	3.84615
CD28	TRUE	Oncogenes	Other	Other	Receptors	0.990996	6.68016
CD74	TRUE	Oncogenes	Other	Other	Receptors	0.591401	3.84615
CD79A	TRUE	Oncogenes	Other	Other	Receptors	0.735255	3.23887		15219998	function summary		Ig alpha, activator of Syk kinase
CD79A	TRUE	Oncogenes	Other	Other	Receptors	0.735255	3.23887		24146823	proliferative signalling	promotes	CD79+ myeloid cells show enhanced ability to promote primary tumour growth and metastasis
CD79A	TRUE	Oncogenes	Other	Other	Receptors	0.735255	3.23887		24146823	invasion and metastasis	promotes	CD79+ myeloid cells show enhanced ability to promote primary tumour metastasis
CD79A	TRUE	Oncogenes	Other	Other	Receptors	0.735255	3.23887		15219998	role in cancer	oncogene	oncogene
CD79B	TRUE	Oncogenes	Other	Other	Receptors	0.756567	16.0305		15219998	role in cancer	oncogene	oncogene
CD79B	TRUE	Oncogenes	Other	Other	Receptors	0.756567	16.0305		15219998	function summary		Ig beta, activator of Syk kinase
CD79B	TRUE	Oncogenes	Other	Other	Receptors	0.756567	16.0305		17709424	function summary		truncating mutation in Ig beta prevents the assembly of the IgM BCR on the cell surface, resulting in the absence of peripheral B cells and low/absent immunoglobulin serum levels
CD79B	TRUE	Oncogenes	Other	Other	Receptors	0.756567	16.0305	B-CLL	12384401	escaping programmed cell death	promotes	alternative transcript of CD79b is overexpressed and inhibits signalling for apoptosis
CDC73	TRUE	TSGs	Other	Other	Other	1.641	9.51417		24257751	role in cancer	TSG	TSG
CDC73	TRUE	TSGs	Other	Other	Other	1.641	9.51417		24257751	function summary		binds to RNA polymerase II as part of a PAF1 transcriptional regulatory complex and causes transcriptional repression of oncogenes MYC and CCND1, represses beta-catenin-mediated transcription, is repressed by WT1
CDC73	TRUE	TSGs	Other	Other	Other	1.641	9.51417	ovarian cancer	26409451	suppression of growth	promotes	overexpression caused a lower growth
CDC73	TRUE	TSGs	Other	Other	Other	1.641	9.51417	ovarian cancer	26409451	invasion and metastasis	suppresses	overexpression negatively affects cell migration and invasive properties of the cells
CDC73	TRUE	TSGs	Other	Other	Other	1.641	9.51417	parathyroid carcinoma	25388829	escaping programmed cell death	promotes	K34Q mutant has enhanced ability to target and destabilize p53 mRNA and therefore to control p53-mediated apoptosis
CDC73	TRUE	TSGs	Other	Other	Other	1.641	9.51417		16989776	cell division control		overexpression induces cell cycle arrest in the G1 phase
CDC73	TRUE	TSGs	Other	Other	Other	1.641	9.51417	oral SCC	24257751	suppression of growth	promotes	transcriptional repression by WT1 promotes cell proliferation
CDC73	TRUE	TSGs	Other	Other	Other	1.641	9.51417		18987311	suppression of growth	promotes	inhibits cell proliferation by repression of the c-myc proto-oncogene
CDH1	TRUE	Oncogenes	Other	Other	Other	3.92136	16.0959		26704932	function summary		soluble E-cadherin is the extracellular fragment of the protein that is cleaved from the membrane after proteolysis of full-length E-cadherin, as a paracrine/autocrine signalling molecule, sE-cadherin activates or inhibits multiple signalling pathways
CDH1	TRUE	Oncogenes	Other	Other	Other	3.92136	16.0959		26704932	invasion and metastasis	promotes	soluble E-cadherin promotes invasion and metastasis
CDH1	TRUE	Oncogenes	Other	Other	Other	3.92136	16.0959		9837810	function summary		calcium-dependent cell adhesion receptor, its function is suppressed during carcinogenesis and invasion
CDH1	TRUE	Oncogenes	Other	Other	Other	3.92136	16.0959		9837810	role in cancer	TSG	TSG
CDH1	TRUE	Oncogenes	Other	Other	Other	3.92136	16.0959	ovarian cancer	24973953	types of alteration in cancer		frequently downregulated through promoter hypermethylation
CDH1	TRUE	Oncogenes	Other	Other	Other	3.92136	16.0959		27727438	types of alteration in cancer		frameshift and nonsense somatic mutations throughout the gene
CDH1	TRUE	Oncogenes	Other	Other	Other	3.92136	16.0959	ductal breast cancer	25260805	types of alteration in cancer		frequently downregulated through promoter hypermethylation
CDH1	TRUE	Oncogenes	Other	Other	Other	3.92136	16.0959		19487818	invasion and metastasis	suppresses	loss of E-cadherin is an essential step of EMT
CDH1	TRUE	Oncogenes	Other	Other	Other	3.92136	16.0959	plasmacytoid bladder cancer	26901067	types of alteration in cancer		very frequent LOF somatic mutations
CDH10	TRUE	TSGs	Other	Other	Other	6.32426	25.8348
CDH11	TRUE	TSGs	Other	Other	Other	4.24104	14.2209		22139084	escaping programmed cell death	suppresses	proapoptotic
CDH11	TRUE	TSGs	Other	Other	Other	4.24104	14.2209		25771201	differentiation and development		important for brain and spinal cord, and mesodermal lineages development
CDH11	TRUE	TSGs	Other	Other	Other	4.24104	14.2209		25771201	function summary		mediates Ca2+ dependent homophilic interactions between cells through formation of intercellular connections
CDH11	TRUE	TSGs	Other	Other	Other	4.24104	14.2209		25106495	invasion and metastasis	suppresses	antimetastatic, inhibits ER alpha-positive breast cancer invasion by targeting integrin beta 3 via the repression of ER alpha signaling
CDH11	TRUE	TSGs	Other	Other	Other	4.24104	14.2209		22139084	invasion and metastasis	suppresses	inhibits EMT and downregulates stem cell markers through modulation of WNT/beta cathenin and AKT/Rho A signaling
CDH11	TRUE	TSGs	Other	Other	Other	4.24104	14.2209		22139084	role in cancer	TSG	TSG
CDH11	TRUE	TSGs	Other	Other	Other	4.24104	14.2209		15509545	role in cancer	fusion	fusion
CDH11	TRUE	TSGs	Other	Other	Other	4.24104	14.2209		22139084	types of alteration in cancer		frequently hypermethylated in multiple primary tumours
CDH11	TRUE	TSGs	Other	Other	Other	4.24104	14.2209	aneurysmal bone cyst	15509545	fusion partner		USP6
CDH17	TRUE	Oncogenes	Other	Other	Other	2.42954	12.5954
CDK12	TRUE	TSGs	Kinases	Other	Other	3.11684	18.1507		26911346	function summary		RNA Pol II kinase, required for Nrf2 target gene expression in Drosophila
CDK12	TRUE	TSGs	Kinases	Other	Other	3.11684	18.1507		25712099	genome instability and mutations	suppresses	inactivating mutations in ovarian cancers result in aberrant expression of homologous recombination genes
CDK12	TRUE	TSGs	Kinases	Other	Other	3.11684	18.1507		26911346	change of cellular energetics	promotes	antioxidant gene expression is compromised in flies with reduced Cdk12 function
CDK12	TRUE	TSGs	Kinases	Other	Other	3.11684	18.1507	ovarian cancer	26787835	types of alteration in cancer		inactivating CDK12 mutations arise as a result of large tandem duplications
CDK12	TRUE	TSGs	Kinases	Other	Other	3.11684	18.1507		25712099	role in cancer	TSG	TSG
CDK4	TRUE	Oncogenes	Kinases	Other	Other	0.628696	3.4413		16236519	function summary		cyclin-dependent kinase, regulates progression through G1 phase, essential for the proliferation of some endocrine and hematopoietic cells, phosphorylates Cdt1, Marcks, p107, p130, pRb and Smad3
CDK4	TRUE	Oncogenes	Kinases	Other	Other	0.628696	3.4413		16236519	cell division control		regulates progression through G1 phase
CDK4	TRUE	Oncogenes	Kinases	Other	Other	0.628696	3.4413		8528263	types of alteration in cancer		germline mutations in p16 binding domain have been associated to familial melanoma
CDK4	TRUE	Oncogenes	Kinases	Other	Other	0.628696	3.4413		16236519	cell replicative immortality	promotes	mouse KOs are characterised by decreased susceptibility to immortalisation or transformation by oncogenes
CDK4	TRUE	Oncogenes	Kinases	Other	Other	0.628696	3.4413		26500059	role in cancer	oncogene	oncogene
CDK6	TRUE	Oncogenes	Kinases	Other	Other	1.10821	7.48988	hypopharyngeal SCC	24647829	proliferative signalling	promotes	downregulation of CDK6 by miR-504 inhibits cancer cell proliferation
CDK6	TRUE	Oncogenes	Kinases	Other	Other	1.10821	7.48988	infant ALL	24736461	proliferative signalling	promotes	CDK6 is a direct target of KMT2A fusion proteins, playing an important role in the proliferation advantage of KMT2A-rearranged cells
CDK6	TRUE	Oncogenes	Kinases	Other	Other	1.10821	7.48988		7610482	function summary		cyclin-dependent kinase, facilitates exit from G1 by phosphorylating key substrates, including the retinoblastoma protein
CDK6	TRUE	Oncogenes	Kinases	Other	Other	1.10821	7.48988		16236519	differentiation and development		mouse KOs are characterised by defective erythroid lineage development
CDK6	TRUE	Oncogenes	Kinases	Other	Other	1.10821	7.48988		24726269	role in cancer	fusion	fusion
CDK6	TRUE	Oncogenes	Kinases	Other	Other	1.10821	7.48988		16236519	cell division control		regulates progression through G1 phase
CDK6	TRUE	Oncogenes	Kinases	Other	Other	1.10821	7.48988	B-cell lymphoproliferative malignancies	24726269	fusion partner		IGK
CDK6	TRUE	Oncogenes	Kinases	Other	Other	1.10821	7.48988		26500059	role in cancer	oncogene	oncogene
CDK6	TRUE	Oncogenes	Kinases	Other	Other	1.10821	7.48988		25704240	function summary		regulates quiescence exit in human hematopoietic stem cells
CDKN1A	TRUE	Oncogenes	Other	Other	Other	1.07624	8.21918
CDKN1B	TRUE	Oncogenes	Other	Other	Other	1.03362	6.47773	colon adenocarcinoma	9736017	types of alteration in cancer		reduced nuclear expression in metachronous liver metastases
CDKN1B	TRUE	Oncogenes	Other	Other	Other	1.03362	6.47773	melanoma	17909030	types of alteration in cancer		cytoplasmic protein expression in 70% of invasive and metastatic melanomas, and 0% of non-invasive melanoma in situ
CDKN1B	TRUE	Oncogenes	Other	Other	Other	1.03362	6.47773	small intestine carcinoid endocrine tumour	24185511	types of alteration in cancer		hemizygous deletion in 14% of tumours
CDKN1B	TRUE	Oncogenes	Other	Other	Other	1.03362	6.47773	small intestine carcinoid endocrine tumour	30371878	types of alteration in cancer		8% of tumours affected by primarily frameshift deletions and insertions
CDKN1B	TRUE	Oncogenes	Other	Other	Other	1.03362	6.47773		29899857	global regulation of gene expression		through carboxy terminus-mediated interaction with specific transcription factors, regulates the transcription of genes involved in multiple cellular processes
CDKN1B	TRUE	Oncogenes	Other	Other	Other	1.03362	6.47773		16705040	differentiation and development		promotes the neuronal differentiation of ventricular and subventricular progenitors
CDKN1B	TRUE	Oncogenes	Other	Other	Other	1.03362	6.47773	primary endometrium cell	25534318	cell division control		overexpression causes cell cycle arrest at G1
CDKN1B	TRUE	Oncogenes	Other	Other	Other	1.03362	6.47773		18267085	function summary		via its N-terminal domain, in the nucleus it is a multiple cyclin : cyclin-dependent kinase complex inhibitor, which in particular controls cell cycle progression at G1 by blocking CCNE1-CDK2 interaction, kinase ATP binding and catalytic activity
CDKN1B	TRUE	Oncogenes	Other	Other	Other	1.03362	6.47773	murine PDGF-induced oligodendroglioma	20062078	genome instability and mutations	suppresses	cells homozygous for a cyclin-CDK complex binding activity-abolishing deletion show reduced nuclear RAD51 foci formation following gamma-irradiation
CDKN1B	TRUE	Oncogenes	Other	Other	Other	1.03362	6.47773	murine glioblastoma xenograft	18483304	angiogenesis	suppresses	overexpression facilitated by intratumoural administration of an adenoviral construct reduced tumour-induced angiogenesis
CDKN1B	TRUE	Oncogenes	Other	Other	Other	1.03362	6.47773	murine heart	25099287	angiogenesis	suppresses	heart tissue in mice heterozygous for a loss of function allele displays increased blood capillary formation following ischemia-induced myocardial infarction
CDKN1B	TRUE	Oncogenes	Other	Other	Other	1.03362	6.47773	primary endometrium cell	25534318	escaping programmed cell death	suppresses	overexpression causes an increase in the proportion of cells undergoing apoptosis
CDKN1B	TRUE	Oncogenes	Other	Other	Other	1.03362	6.47773	melanoma	17909030	invasion and metastasis	promotes	subphysiologic cytoplasmic expression of wild-type gene and non-cyclin-CDK binding mutant increases cell invasion in vitro, and of non-cyclin-CDK binding mutant increases peritoneal, lung and lymph node metastasis in vivo
CDKN1B	TRUE	Oncogenes	Other	Other	Other	1.03362	6.47773	murine diethylnitrosamine and phenolbarbitol-induced hepatocellular carcinoma	23460367	tumour promoting inflammation	suppresses	in tumours, and adjacent normal tissue, homozygous for a null allele there is increased inflammatory cytokine IL-6 expression and inflammatory cell foci, concomitant with increased cell proliferation and reduced apoptosis
CDKN1B	TRUE	Oncogenes	Other	Other	Other	1.03362	6.47773	murine immortalised embryoic fibroblast	32807902	change of cellular energetics		in cells homozygous for a null allele there is reduced autophagic degradation following amino acid depravation
CDKN1B	TRUE	Oncogenes	Other	Other	Other	1.03362	6.47773	murine glioblastoma xenograft	18483304	suppression of growth	promotes	overexpression reduces tumour growth
CDKN1B	TRUE	Oncogenes	Other	Other	Other	1.03362	6.47773	murine testis	15728790	suppression of growth	promotes	KO in mice causes a 125% increase in sertoli cell number and testicular organomegaly at 4-months of age
CDKN1B	TRUE	Oncogenes	Other	Other	Other	1.03362	6.47773	primary endometrium cell	25534318	suppression of growth	promotes	overexpression causes decreased cell proliferation
CDKN1B	TRUE	Oncogenes	Other	Other	Other	1.03362	6.47773	breast cancer	9018244	role in cancer		TSG
CDKN1B	TRUE	Oncogenes	Other	Other	Other	1.03362	6.47773	melanoma	17909030	role in cancer		oncogene
CDKN1B	TRUE	Oncogenes	Other	Other	Other	1.03362	6.47773	murine endometrium, large and small intestine, lung, ovary, pituitary gland	9823898	role in cancer		TSG
CDKN1B	TRUE	Oncogenes	Other	Other	Other	1.03362	6.47773	breast cancer	9018244	clinical impact		decreased nuclear protein expression is associated with a shorter disease-free survival
CDKN1B	TRUE	Oncogenes	Other	Other	Other	1.03362	6.47773	breast cancer	23430223	clinical impact		protein cytoplasmic mislocalisation is associated with increased lymph node metastasis and reduced survival
CDKN1B	TRUE	Oncogenes	Other	Other	Other	1.03362	6.47773		9823898	mouse model		mice heterozygous or homozygous for a loss of function allele develop radiation or chemical carcinogen-induced tumours in multiple tissues
CDKN1B	TRUE	Oncogenes	Other	Other	Other	1.03362	6.47773	AML, breast carcinoma, glioblastoma, melanoma, non-small cell lung cancer	32341036	types of alteration in cancer		aberrant protein cytoplasmic localisation due to PIK3CA-dependent C-terminal T157 and T198 phosphorylation
CDKN1B	TRUE	Oncogenes	Other	Other	Other	1.03362	6.47773	Barrett's associated adenocarcinoma, colon, glioma, hairy cell lymphoma, head and neck, lung, mantle cell lymphoma, melanoma, oesophageal, prostate	28687353	types of alteration in cancer		decreased expression
CDKN1B	TRUE	Oncogenes	Other	Other	Other	1.03362	6.47773	breast cancer	9018244	types of alteration in cancer		decreased expression in high grade tumours
CDKN2A	TRUE	TSGs	Other	Other	Other	4.39022	19.7952		27727438	types of alteration in cancer		frequently deleted in cancers, recurrent nonsense mutations R80* and R58*
CDKN2A	TRUE	TSGs	Other	Other	Other	4.39022	19.7952		22025288	senescence		p16 induces senescence through the retinoblastoma pathway
CDKN2A	TRUE	TSGs	Other	Other	Other	4.39022	19.7952		12660818	escaping programmed cell death	suppresses	p14(ARF) inhibits the growth of human tumour cells lacking functional p53 by inducing a transient G(2) arrest and subsequently apoptosis
CDKN2A	TRUE	TSGs	Other	Other	Other	4.39022	19.7952		12660818	suppression of growth	promotes	p14(ARF) inhibits the growth of human tumour cells lacking functional p53 by inducing a transient G(2) arrest and subsequently apoptosis
CDKN2A	TRUE	TSGs	Other	Other	Other	4.39022	19.7952		8761411	suppression of growth	promotes	inhibits cell proliferation through induction of cell-cycle arrest
CDKN2A	TRUE	TSGs	Other	Other	Other	4.39022	19.7952		26845683	senescence	promotes	induces cellular senescence
CDKN2A	TRUE	TSGs	Other	Other	Other	4.39022	19.7952		12789286	function summary		CDKN2A locus encodes two distinct proteins, p16INK4a and p14ARF, both of which demonstrate tumour suppressor activity in genetically distinct anticancer pathways: the 'Rb pathway' for p16INK4a and the 'p53 pathway' for p14ARF
CDKN2A	TRUE	TSGs	Other	Other	Other	4.39022	19.7952		12789286	role in cancer	TSG	TSG
CDKN2A	TRUE	TSGs	Other	Other	Other	4.39022	19.7952		25752701	escaping programmed cell death	suppresses	p14(ARF) prevents proliferation of aneuploid cells by activating p53-dependent apoptosis
CDKN2A	TRUE	TSGs	Other	Other	Other	4.39022	19.7952		25728247	invasion and metastasis	suppresses	p16(INK4A) inhibits the pro-metastatic potential of osteosarcoma cells through targeting the ERK pathway and TGF-beta 1
CDKN2A	TRUE	TSGs	Other	Other	Other	4.39022	19.7952	HNC	26171937	angiogenesis	suppresses	p16-negative tumours associate with increased circulating levels of pro-angiogenic VEGF and angiopoietin-1
CDKN2C	TRUE	TSGs	Other	Other	Other	0.522138	3.23887	glioblastoma multiforme	18381405	cell division control		ecotopic expression in CDKN2C-deficient cell lines causes cell cycle arrest at G0/G1
CDKN2C	TRUE	TSGs	Other	Other	Other	0.522138	3.23887	glioblastoma multiforme	18381405	impact of mutation on function		loss of expression due to homozygous deletion
CDKN2C	TRUE	TSGs	Other	Other	Other	0.522138	3.23887	testicular cancer	10652429	impact of mutation on function		decrease in expression is associated with progression from a carcinoma in situ to an invasive germ cell tumour
CDKN2C	TRUE	TSGs	Other	Other	Other	0.522138	3.23887		10385618	function summary		inhibits the kinase activity of CDK4 and CDK6 by preventing binding to cyclin D thereby stopping cell cycle G1/S transition
CDKN2C	TRUE	TSGs	Other	Other	Other	0.522138	3.23887	splenocytes	15680327	escaping programmed cell death	suppresses	decrease in extent of adriamycin-induced apoptosis of cells from mice heterozygous for inactivating intronic insertion
CDKN2C	TRUE	TSGs	Other	Other	Other	0.522138	3.23887	bone marrow haematopoietic progenitor cells	21936707	suppression of growth	promotes	KD in mice results in a decrease in cell numbers
CDKN2C	TRUE	TSGs	Other	Other	Other	0.522138	3.23887	murine mammary tumour	19411068	suppression of growth	promotes	KD promotes proliferation
CDKN2C	TRUE	TSGs	Other	Other	Other	0.522138	3.23887	T helper 2 cells	24167278	suppression of growth	promotes	GATA3 downregulates CDKN2C expression, resulting in increased proliferation
CDKN2C	TRUE	TSGs	Other	Other	Other	0.522138	3.23887	melanoma	32090490	role in cancer	TSG	TSG
CDKN2C	TRUE	TSGs	Other	Other	Other	0.522138	3.23887		9744866	role in cancer	TSG	TSG
CDKN2C	TRUE	TSGs	Other	Other	Other	0.522138	3.23887		11544316	role in cancer	TSG	TSG
CDKN2C	TRUE	TSGs	Other	Other	Other	0.522138	3.23887	breast cancer	19411068	role in cancer	TSG	TSG
CDKN2C	TRUE	TSGs	Other	Other	Other	0.522138	3.23887	breast cancer	19411068	clinical impact		high expression is associated with a low probability of survival
CDKN2C	TRUE	TSGs	Other	Other	Other	0.522138	3.23887	Hodgkin lymphoma	14645011	clinical impact		loss of expression is associated with a lower overall survival
CDKN2C	TRUE	TSGs	Other	Other	Other	0.522138	3.23887	medullary thyroid carcinoma	27610696	clinical impact		hemizygous deletion associated with distant metastasis at presentation and lower overall survival
CDKN2C	TRUE	TSGs	Other	Other	Other	0.522138	3.23887	multiple myeloma	18829482	clinical impact		hemizygous and homozygous deletions are associated with a lower overall survival
CDKN2C	TRUE	TSGs	Other	Other	Other	0.522138	3.23887	haematopoietic stem cells	20671115	differentiation and development		KD in mice inhibits B lymphocyte development
CDKN2C	TRUE	TSGs	Other	Other	Other	0.522138	3.23887	multiple myeloma	30371878	types of alteration in cancer		homozygous deletion in 9% of tumours
CDKN2C	TRUE	TSGs	Other	Other	Other	0.522138	3.23887	melanoma	32090490	types of alteration in cancer		typically decreased expression
CDKN2C	TRUE	TSGs	Other	Other	Other	0.522138	3.23887	leiomyosarcoma	33015533	types of alteration in cancer		homozygous deletion in 3% of tumours, often concurrent with homozygous deletions in CIC, CDKN2A and/or RAD51B
CDKN2C	TRUE	TSGs	Other	Other	Other	0.522138	3.23887	Hodgkin lymphoma	14645011	types of alteration in cancer		no expression in Reed-Sternberg cells in 45% of tumours, promoter hypermethylation in 19% of tumours
CDKN2C	TRUE	TSGs	Other	Other	Other	0.522138	3.23887	glioblastoma multiforme	18381405	types of alteration in cancer		homozygous deletions in 5% of tumours
CDKN2C	TRUE	TSGs	Other	Other	Other	0.522138	3.23887		19411068	mouse model		mice homozygous for exon 3 deletion develop luminal ERalpha+ mammary tumours
CDKN2C	TRUE	TSGs	Other	Other	Other	0.522138	3.23887		15680327	mouse model		mice heterozygous for inactivating intronic mutation develop lymphoma, hepatocarcinoma and adenocarcinomas at several sites
CDKN2C	TRUE	TSGs	Other	Other	Other	0.522138	3.23887		9744866	mouse model		mice homozygous for exon 3 deletion display gigantism and organomegaly, and develop pituitary adenoma
CDKN2C	TRUE	TSGs	Other	Other	Other	0.522138	3.23887		11544316	mouse model		mice homozygous for exon 2 deletion develop T-cell lymphoma
CDX2	TRUE	Oncogenes	Other	TFs	Other	0.740583	5.06073		26551082	function summary		homeobox transcription factor, critical for intestinal development, implicated in differentiation, proliferation, cell adhesion and migration and DNA miss-match repair
CEBPA	TRUE	TSGs	Other	TFs	Other	0.49017	6.91489		12006103	function summary		transcription factor, expressed at high levels in hepatocytes, adipocytes and haematopoietic cells, involved in the control of cell proliferation and differentiation, glucose metabolism and the inflammatory response.
CEBPA	TRUE	TSGs	Other	TFs	Other	0.49017	6.91489	AML	31867767	impact of mutation on function		C-terminal bZIP domain in-frame mutations impair DNA-binding and homodimerisation
CEBPA	TRUE	TSGs	Other	TFs	Other	0.49017	6.91489	murine myeloid	30073773	escaping programmed cell death	suppresses	overexpression promotes apoptosis
CEBPA	TRUE	TSGs	Other	TFs	Other	0.49017	6.91489		7652557	change of cellular energetics	promotes	mice homozygous for gene deletion fail to synthesise liver glycogen, show delayed expression of gluconeogenic enzymes PCK1 and G6PC, and die from hypoglycaemia
CEBPA	TRUE	TSGs	Other	TFs	Other	0.49017	6.91489	murine myeloid	30073773	suppression of growth	promotes	overexpression reduces cell proliferation
CEBPA	TRUE	TSGs	Other	TFs	Other	0.49017	6.91489	breast cancer	15867211	role in cancer	TSG	TSG
CEBPA	TRUE	TSGs	Other	TFs	Other	0.49017	6.91489	chronic myeloid leukaemia	28560057	role in cancer	oncogene	oncogene
CEBPA	TRUE	TSGs	Other	TFs	Other	0.49017	6.91489	glioblastoma	29464001	role in cancer	oncogene	oncogene
CEBPA	TRUE	TSGs	Other	TFs	Other	0.49017	6.91489	hepatocellular carcinoma	21038412	role in cancer	TSG	TSG
CEBPA	TRUE	TSGs	Other	TFs	Other	0.49017	6.91489	liver cancer	29159818	role in cancer	oncogene	oncogene
CEBPA	TRUE	TSGs	Other	TFs	Other	0.49017	6.91489	oral squamous cell carcinoma	29281558	role in cancer	oncogene	oncogene
CEBPA	TRUE	TSGs	Other	TFs	Other	0.49017	6.91489	AML	25227715	clinical impact		biallelic mutations convey a favourable prognosis
CEBPA	TRUE	TSGs	Other	TFs	Other	0.49017	6.91489	pediatric AML	19304957	clinical impact		mutations more common in older children with normal karyotypes and convey a favorable prognosis
CEBPA	TRUE	TSGs	Other	TFs	Other	0.49017	6.91489	prostate cancer	3043067	clinical impact		reduced expression in PTEN deleted and TMPRSS2:ERG fusion type tumours is associated with a poor prognosis
CEBPA	TRUE	TSGs	Other	TFs	Other	0.49017	6.91489	AML	18394553	mouse model		homozygous for N-terminal nonsense mutation-containing allele and express only p30 isoform
CEBPA	TRUE	TSGs	Other	TFs	Other	0.49017	6.91489	acute erythroid leukaemia	27389056	types of alteration in cancer		predominantly N-terminal and C-terminal frameshift mutations
CEBPA	TRUE	TSGs	Other	TFs	Other	0.49017	6.91489	AML	20038735	types of alteration in cancer		biallelic mutations in cytogenetically normal AML, an N-terminal frameshift or nonsense mutation in one allele and C-terminal in-frame mutation affecting bZIP domain in second allele
CEBPA	TRUE	TSGs	Other	TFs	Other	0.49017	6.91489	B-cell acute lymphoblastic leukaemia	16873674	types of alteration in cancer		increased expression due to positioning adjacent to IGH enhancer as a result of t(14;19)
CEBPA	TRUE	TSGs	Other	TFs	Other	0.49017	6.91489	breast cancer	15867211	types of alteration in cancer		frequently downregulated
CEBPA	TRUE	TSGs	Other	TFs	Other	0.49017	6.91489	chronic myeloid leukaemia	28560057	types of alteration in cancer		frequently increased expression
CEBPA	TRUE	TSGs	Other	TFs	Other	0.49017	6.91489	glioblastoma	29464001	types of alteration in cancer		typically increased expression
CEBPA	TRUE	TSGs	Other	TFs	Other	0.49017	6.91489	hepatocellular carcinoma	21038412	types of alteration in cancer		typically downregulated
CEBPA	TRUE	TSGs	Other	TFs	Other	0.49017	6.91489	leukaemia	28720765	types of alteration in cancer		downregulated via fusion proteins derived from rearrangements (8;21), t(9;22), inv(16)
CEBPA	TRUE	TSGs	Other	TFs	Other	0.49017	6.91489	non-small cell lung cancer	1180975	types of alteration in cancer		decreased expression in a subset of tumours
CEBPA	TRUE	TSGs	Other	TFs	Other	0.49017	6.91489	oral squamous cell carcinoma	29281558	types of alteration in cancer		frequently increased expression
CEBPA	TRUE	TSGs	Other	TFs	Other	0.49017	6.91489	pediatric acute leukaemia	29947237	types of alteration in cancer		frameshift mutations including c.487 del G identified
CEBPA	TRUE	TSGs	Other	TFs	Other	0.49017	6.91489		19075268	global regulation of gene expression		regulates the expression of many genes involved in haematopoetic cell differentiation
CEBPA	TRUE	TSGs	Other	TFs	Other	0.49017	6.91489	murine myeloid	30073773	differentiation and development		overexpression inhibits cell differentiation
CEBPA	TRUE	TSGs	Other	TFs	Other	0.49017	6.91489		15589173	differentiation and development		KD disrupts myeloid differentiation in mice
CEBPA	TRUE	TSGs	Other	TFs	Other	0.49017	6.91489	B-cell acute lymphoblastic leukaemia	16873674	fusion partner		IGH
CEBPA	TRUE	TSGs	Other	TFs	Other	0.49017	6.91489	AML	31867767	impact of mutation on function		N-terminal frameshift mutations ablate translation of the full-length p42 isoform, leaving sole expression of shorter 2 transactivation element-lacking p30 isoform
CEP89	TRUE	Other	Other	Other	Other	1.62502	8.70445
CHCHD7	TRUE	Other	Other	Other	Other	0.30902	1.96672
CHD2	TRUE	TSGs	Other	TFs	Other	3.38324	14.3725
CHD4	TRUE	Oncogenes	Other	Other	Other	3.94267	23.0769		23624931	differentiation and development		takes part in preventing premature onset of gliogenesis
CHD4	TRUE	Oncogenes	Other	Other	Other	3.94267	23.0769	colon carcinoma	23708667	global regulation of gene expression		takes part in silencing via methylation of TSGs, depletion of CHD4 is synergistic with DNMT inhibition in reducing the viability of cancer cells in correlation with reactivation of TSGs
CHD4	TRUE	Oncogenes	Other	Other	Other	3.94267	23.0769		27727438	types of alteration in cancer		recurrent K73fs, R1162W, R975H, R877Q/W
CHD4	TRUE	Oncogenes	Other	Other	Other	3.94267	23.0769	colon carcinoma	23708667	role in cancer	oncogene	oncogene
CHD4	TRUE	Oncogenes	Other	Other	Other	3.94267	23.0769		23697937	cell division control		regulates cell cycle progression via DDR and p53 deacetylation
CHD4	TRUE	Oncogenes	Other	Other	Other	3.94267	23.0769		26546801	genome instability and mutations	suppresses	CHD4 and p300 ablation leads to impaired DSBs repair and sensitises cells to laser irradiation and etoposide due to HR dysfunction
CHD4	TRUE	Oncogenes	Other	Other	Other	3.94267	23.0769		26546801	function summary		recruited to DSB sites
CHD4	TRUE	Oncogenes	Other	Other	Other	3.94267	23.0769		9804427	function summary		component of the histone deacetylase NuRD complex
CHD4	TRUE	Oncogenes	Other	Other	Other	3.94267	23.0769		23697937	role in cancer	TSG	TSG
CHEK2	TRUE	TSGs	Kinases	Other	Other	1.76355	9.24658		16317088	senescence	promotes	promotes senescence
CHEK2	TRUE	TSGs	Kinases	Other	Other	1.76355	9.24658	intestinal epithelial cells	21834075	escaping programmed cell death	suppresses	promotes anoikis
CHEK2	TRUE	TSGs	Kinases	Other	Other	1.76355	9.24658		15950944	escaping programmed cell death	suppresses	regulates transcription-independent p53-mediated apoptosis in response to DNA damage
CHEK2	TRUE	TSGs	Kinases	Other	Other	1.76355	9.24658		10710310	cell division control		stabilises p53 upon gamma-irradiation-induced DNA damage inducing cell-cycle arrest in the G2 phase
CHEK2	TRUE	TSGs	Kinases	Other	Other	1.76355	9.24658		17101782	genome instability and mutations	suppresses	stimulates the expression of DNA repair genes
CHEK2	TRUE	TSGs	Kinases	Other	Other	1.76355	9.24658		10724175	genome instability and mutations	suppresses	activates BRCA1 after DNA damage
CHEK2	TRUE	TSGs	Kinases	Other	Other	1.76355	9.24658		18317453	genome instability and mutations	suppresses	initiates DNA DSB repair through activation of BRCA2
CHEK2	TRUE	TSGs	Kinases	Other	Other	1.76355	9.24658		25404613	function summary		a serine/threonine kinase, key component of the DNA damage response, upon DNA damage, CHK2 is phosphorylated by ATM or DNA-PKcs, and activates through phosphorylation proteins involved in DNA repair, cell cycle regulation, p53 signalling, and apoptosis
CHEK2	TRUE	TSGs	Kinases	Other	Other	1.76355	9.24658		20719876	role in cancer	TSG	TSG
CHEK2	TRUE	TSGs	Kinases	Other	Other	1.76355	9.24658		27716909	impact of mutation on function		K373E mutation disrupts CHK2 autophosphorylation as well as kinase activity, thus leading to impairment of CHK2 functions in suppressing cell proliferation and promoting cell survival after ionizing radiation
CHIC2	TRUE	Other	Other	Other	Other	0.559433	3.64372
CHST11	TRUE	Oncogenes	Other	Other	Other	1.61436	9.15301
CIC	TRUE	Oncogenes	Other	Other	Other	3.64964	21.6	prostate cancer	26124181	invasion and metastasis	suppresses	CIC overexpression suppresses cell invasion and migration, whereas CIC RNAi exerts the opposite effects
CIC	TRUE	Oncogenes	Other	Other	Other	3.64964	21.6		17398096	differentiation and development		growth repressor inhibited by RTK/Ras signalling in Drosophila imaginal discs, growth of cic mutant cells is undiminished in the complete absence of a Ras signal
CIC	TRUE	Oncogenes	Other	Other	Other	3.64964	21.6	oligodendroglioma	25277207	global regulation of gene expression		R1515H mutation increases level of the oncometabolite - 2-hydroxyglutarate, which is a competitive inhibitor of histone demethylases and the TET family of 5-methlycytosine (5mC) hydroxylases
CIC	TRUE	Oncogenes	Other	Other	Other	3.64964	21.6		27727438	types of alteration in cancer		missense mutations, recurrent G939A, R215W, fusions
CIC	TRUE	Oncogenes	Other	Other	Other	3.64964	21.6	medulloblastoma	21817013	types of alteration in cancer		overexpressed
CIC	TRUE	Oncogenes	Other	Other	Other	3.64964	21.6	oligodendroglioma	15981098	types of alteration in cancer		homozygous LOF mutations
CIC	TRUE	Oncogenes	Other	Other	Other	3.64964	21.6		15981098	function summary		component of the EGFR signalling pathway
CIC	TRUE	Oncogenes	Other	Other	Other	3.64964	21.6	Drosophila	17398096	function summary		growth repressor inhibited by RTK/Ras signalling in imaginal discs
CIC	TRUE	Oncogenes	Other	Other	Other	3.64964	21.6		25277207	function summary		transcriptional corepressor with long - nuclear and short - cytoplasmatic (mitochondrial) isoforms
CIC	TRUE	Oncogenes	Other	Other	Other	3.64964	21.6	Ewing-like sarcoma	16717057	impact of mutation on function		with a C-terminal fragment of DUX4, CIC acquires an enhanced transcriptional activity, upregulating ETV5 and ETV1
CIC	TRUE	Oncogenes	Other	Other	Other	3.64964	21.6	oligodendroglioma	25277207	change of cellular energetics	promotes	interacts with metabolism related mitochondrial proteins, LOF mutations reduce phosphorylation of ACLY, leading to increased levels of 2-hydroxyglutarate
CIC	TRUE	Oncogenes	Other	Other	Other	3.64964	21.6	prostate cancer	26124181	suppression of growth	promotes	CIC overexpression suppresses cell proliferation, whereas KD exerts opposite effect
CIC	TRUE	Oncogenes	Other	Other	Other	3.64964	21.6	Ewing-like sarcoma	16717057	role in cancer	fusion	fusion
CIC	TRUE	Oncogenes	Other	Other	Other	3.64964	21.6	oligodendroglioma	21817013	role in cancer	TSG	TSG
CIITA	TRUE	TSGs	Other	TFs	Other	2.49347	11.0687		21368758	escaping immune response to cancer	suppresses	loss of function leads to downregulation of surface HLA class II expression and overexpression of ligands of the receptor molecule programmed cell death (PD-L1 and PD-L2) and thus negatively affects the tumour cell immunogenicity and the anti-tumour immune response
CIITA	TRUE	TSGs	Other	TFs	Other	2.49347	11.0687		21368758	role in cancer	fusion	fusion
CIITA	TRUE	TSGs	Other	TFs	Other	2.49347	11.0687		16879803	role in cancer	TSG	TSG
CIITA	TRUE	TSGs	Other	TFs	Other	2.49347	11.0687	B-cell lymphoma	21368758	fusion partner		C15orf65, CD274, PDCD1LG2, RALGDS, RMI2
CIITA	TRUE	TSGs	Other	TFs	Other	2.49347	11.0687		16879803	types of alteration in cancer		promoter is frequently hypermethylated in cancers
CIITA	TRUE	TSGs	Other	TFs	Other	2.49347	11.0687		24391648	function summary		transcriptional coactivator that regulates transcription of MHC I and MHC II genes
CLIP1	TRUE	Other	Other	Other	Other	2.34429	9.91903		11940666	function summary		participates in attachment of microtubules to the kinetochore
CLIP1	TRUE	Other	Other	Other	Other	2.34429	9.91903		16230537	differentiation and development		essential for spermatogenesis
CLIP1	TRUE	Other	Other	Other	Other	2.34429	9.91903		21430156	differentiation and development		takes part in neurogenesis where it's induced by mTOR
CLIP1	TRUE	Other	Other	Other	Other	2.34429	9.91903		25602801	role in cancer	fusion	fusion
CLIP1	TRUE	Other	Other	Other	Other	2.34429	9.91903	Spitz tumour	24445538	fusion partner		ROS1
CLIP1	TRUE	Other	Other	Other	Other	2.34429	9.91903	Spitz tumour	25602801	fusion partner		ALK
CLP1	TRUE	Other	Other	Other	Other	0.783206	4.25101
CLTC	TRUE	TSGs	Other	Other	Other	2.44552	10.7287		24142740	role in cancer	fusion	fusion
CLTC	TRUE	TSGs	Other	Other	Other	2.44552	10.7287	congenital blastic plasmacytoid dendritic cell neoplasm	24142740	fusion partner		ALK
CLTC	TRUE	TSGs	Other	Other	Other	2.44552	10.7287		15208656	impact of mutation on function		presents more granular cytoplasmatic distribution of fusion protein when compared to other ALK fusions, cells overexpressing CLTC-ALK have lost the cell contact growth inhibition and show foci consisting of cell multilayers
CLTC	TRUE	TSGs	Other	Other	Other	2.44552	10.7287		15858577	role in cancer	TSG	TSG
CLTC	TRUE	TSGs	Other	Other	Other	2.44552	10.7287		15858577	genome instability and mutations	suppresses	depletion results in prolonged mitosis and destabilisation of kinetochore fibres and misalignment of chromosomes
CLTC	TRUE	TSGs	Other	Other	Other	2.44552	10.7287		15858577	function summary		protein required for function of the mitotic spindle
CLTCL1	TRUE	TSGs	Other	Other	Other	2.5361	11.1336		22496928	role in cancer	TSG	TSG
CLTCL1	TRUE	TSGs	Other	Other	Other	2.5361	11.1336	anaplastic large cell lymphoma	10807789	fusion partner		ALK
CLTCL1	TRUE	TSGs	Other	Other	Other	2.5361	11.1336		9147638	differentiation and development		fusion with a repeated region telomeric to the rDNA cluster on chromosome 21p has been associated with DIGeorge syndrome/velocardiofacial syndrome (DGS/VCFS) (non-cancer-related), translocation disrupts the 3' coding region of the CLTCL1 gene and leads to a truncation of the transcript
CLTCL1	TRUE	TSGs	Other	Other	Other	2.5361	11.1336		22496928	invasion and metastasis	suppresses	suppressor of metastasis, downregulated prior to transformation of breast cancer from in situ to invasive form
CLTCL1	TRUE	TSGs	Other	Other	Other	2.5361	11.1336		10807789	role in cancer	fusion	fusion
CLTCL1	TRUE	TSGs	Other	Other	Other	2.5361	11.1336		19478182	function summary		has a role in the formation of insulin-responsive GLUT4 compartments in human muscle and adipocytes
CLTCL1	TRUE	TSGs	Other	Other	Other	2.5361	11.1336		11687498	function summary		clathrin heavy chain isoform highly expressed in skeletal muscles
CNBD1	TRUE	Other	Other	Other	Other	3.49512	25.6831
CNBP	TRUE	TSGs	Other	Other	Other	0.447546	3.64372		24594223	function summary		transcriptionally down-regulates the expression of heterogeneous ribonucleoprotein K (hnRNP K) through conversion of a G-rich sequence into G-quadruplex in the promoter of hnRNP K
CNBP	TRUE	TSGs	Other	Other	Other	0.447546	3.64372	fibrosarcoma	24594223	escaping programmed cell death	suppresses	overexpression of CNBP increases apoptosis
CNBP	TRUE	TSGs	Other	Other	Other	0.447546	3.64372	fibrosarcoma	24594223	invasion and metastasis	suppresses	overexpression of CNBP reduces cell invasivenes
CNBP	TRUE	TSGs	Other	Other	Other	0.447546	3.64372	aneurysmal bone cyst	15735689	fusion partner		USP6
CNBP	TRUE	TSGs	Other	Other	Other	0.447546	3.64372		24594223	role in cancer	TSG	TSG
CNBP	TRUE	TSGs	Other	Other	Other	0.447546	3.64372		15735689	role in cancer	fusion	fusion
CNOT3	TRUE	TSGs	Other	TFs	Other	1.71027	7.28745	T-cell ALL	23263491	role in cancer	TSG	TSG
CNOT3	TRUE	TSGs	Other	TFs	Other	1.71027	7.28745		22416820	function summary		component of Ccr4-Not complex which regulates transcription, decay of mRNA, translation, and protein degradation
CNOT3	TRUE	TSGs	Other	TFs	Other	1.71027	7.28745	breast cancer	16778766	suppression of growth	promotes	depletion of CNOT3 increases estrogen-dependent expression of c-Myc
CNOT3	TRUE	TSGs	Other	TFs	Other	1.71027	7.28745		26238124	escaping programmed cell death	promotes	essential for early B cell development, regulates their survival by destabilising p53 mRNA and is required for efficient IGH rearrangement
CNOT3	TRUE	TSGs	Other	TFs	Other	1.71027	7.28745		22367759	differentiation and development		highly expressed in ESC and downregulated during differentiation, necessary for the maintenance of human ESCs, and silencing them initiates differentiation
CNOT3	TRUE	TSGs	Other	TFs	Other	1.71027	7.28745		22342980	cell division control		involved in the regulation of the spindle assembly checkpoint through its ability to regulate the stability of MAD1 mRNA
CNTNAP2	TRUE	TSGs	Other	Other	Other	8.06116	31.694
CNTRL	TRUE	Other	Other	Other	Other	2.89307	12.5506
COL1A1	TRUE	Other	Other	Other	Other	3.02094	16.6667
COL2A1	TRUE	Other	Other	Other	Other	3.33529	17.5573		31824186	function summary		major collagen component of cartilage ECM, intervertebral discs, vitreous humour of the eye and the inner ear
COL2A1	TRUE	Other	Other	Other	Other	3.33529	17.5573	chondrosarcoma	23770606	role in cancer	fusion	fusion
COL2A1	TRUE	Other	Other	Other	Other	3.33529	17.5573	breast cancer	28396358	clinical impact		increased expression associated with lower clinical response of HER2+ tumours to neoadjuvant anti-HER2 therapy
COL2A1	TRUE	Other	Other	Other	Other	3.33529	17.5573	high grade serous ovarian cancer	26311224	clinical impact		high expression correlated with increased time to recurrence
COL2A1	TRUE	Other	Other	Other	Other	3.33529	17.5573	chondrosarcoma	23770606	types of alteration in cancer		intragenic rearrangements and truncating indels most frequent
COL2A1	TRUE	Other	Other	Other	Other	3.33529	17.5573	chondrosarcoma	23770606	fusion partner		GMEB1, LINC00513, LOC101927502, PPP1R42, TANC2, TMEM106C
COL2A1	TRUE	Other	Other	Other	Other	3.33529	17.5573	chondrosarcoma	31604924	types of alteration in cancer		indels found most often in tumours characterised by IDH1 mutation, a hypermethylated genome and loss of expression of 14q32 miRNA cluster
COL2A1	TRUE	Other	Other	Other	Other	3.33529	17.5573	dedifferentiated chondrosarcoma	33147331	types of alteration in cancer		truncating and splice site mutations common to chondrosarcoma and non-chondrogenic tumour components
COL2A1	TRUE	Other	Other	Other	Other	3.33529	17.5573	chondrocytes	12917109	differentiation and development		loss of function mutation results in inhibition of chondrocyte differentiation
COL2A1	TRUE	Other	Other	Other	Other	3.33529	17.5573		7655082	differentiation and development		transient, tissue-specific expression of type IIA and type IIB splice forms during human embryo development
COL2A1	TRUE	Other	Other	Other	Other	3.33529	17.5573	chondrosarcoma	25024164	types of alteration in cancer		missense mutations often in collagen triplex helix repeat domain-encoding regions
COL3A1	TRUE	Other	Other	Other	Other	4.88039	27.6081
COX6C	TRUE	Other	Other	Other	Other	0.293036	2.42915
CPEB3	TRUE	TSGs	Other	Other	Other	1.29469	7.48988
CREB1	TRUE	Oncogenes	Other	TFs	Other	0.719271	4.65587
CREB3L1	TRUE	TSGs	Other	TFs	Other	0.969684	5.13699		21536545	role in cancer	fusion	fusion
CREB3L1	TRUE	TSGs	Other	TFs	Other	0.969684	5.13699		24126059	function summary		element of unfolded protein response
CREB3L1	TRUE	TSGs	Other	TFs	Other	0.969684	5.13699		24126059	invasion and metastasis	suppresses	suppressor of metastasis
CREB3L1	TRUE	TSGs	Other	TFs	Other	0.969684	5.13699		24126059	angiogenesis	suppresses	suppressor of angiogenesis
CREB3L1	TRUE	TSGs	Other	TFs	Other	0.969684	5.13699	sarcoma	21536545	fusion partner		FUS
CREB3L1	TRUE	TSGs	Other	TFs	Other	0.969684	5.13699		24126059	role in cancer	TSG	TSG
CREB3L2	TRUE	Oncogenes	Other	TFs	Other	1.49182	7.69231	fibrosarcoma	24441665	fusion partner		EWSR1
CREB3L2	TRUE	Oncogenes	Other	TFs	Other	1.49182	7.69231		17117415	function summary		transcription factor
CREB3L2	TRUE	Oncogenes	Other	TFs	Other	1.49182	7.69231	fibromyxoid sarcoma	12915480	fusion partner		FUS
CREB3L2	TRUE	Oncogenes	Other	TFs	Other	1.49182	7.69231		24332809	differentiation and development		plays crucial role in chondrocyte differentiation
CREB3L2	TRUE	Oncogenes	Other	TFs	Other	1.49182	7.69231		25955804	role in cancer	oncogene	oncogene
CREB3L2	TRUE	Oncogenes	Other	TFs	Other	1.49182	7.69231	thyroid carcinoma	18757431	fusion partner		PPARG
CREB3L2	TRUE	Oncogenes	Other	TFs	Other	1.49182	7.69231		24441665	role in cancer	fusion	fusion
CREBBP	TRUE	Oncogenes	Other	Other	Other	6.13245	27.7397	pancreatic ductal adenocarcinoma	25082960	proliferative signalling	promotes	disruption of interaction of CREBBP with _-catenin results in inhibition of anchorage-dependent and -independent growth primarily through robust induction of G_ cell-cycle arrest
CREBBP	TRUE	Oncogenes	Other	Other	Other	6.13245	27.7397		26628108	function summary		histone acetyltransferase involved in the transcriptional coactivation of many different transcriptional factors by interacting with them and increase the expression of their target genes
CREBBP	TRUE	Oncogenes	Other	Other	Other	6.13245	27.7397	juvenile myelomonocytic leukaemia	27158276	types of alteration in cancer		frequently hypermethylated
CREBBP	TRUE	Oncogenes	Other	Other	Other	6.13245	27.7397		9238046	role in cancer	fusion	fusion
CREBBP	TRUE	Oncogenes	Other	Other	Other	6.13245	27.7397		10887150	role in cancer	oncogene, TSG	oncogene, TSG
CREBBP	TRUE	Oncogenes	Other	Other	Other	6.13245	27.7397	therapy-related AML	9238046	fusion partner		KMT2A
CREBBP	TRUE	Oncogenes	Other	Other	Other	6.13245	27.7397	AML	17296583	fusion partner		KAT6A
CREBBP	TRUE	Oncogenes	Other	Other	Other	6.13245	27.7397	lung cancer	26628108	invasion and metastasis	promotes	silencing of CBP expression or its activity inhibition resulted in the significant suppression of tumor cell migration
CREBBP	TRUE	Oncogenes	Other	Other	Other	6.13245	27.7397	airway epithelial cells	26315281	invasion and metastasis	promotes	disruption of beta-catenin/CBP signaling inhibits EMT
CREBBP	TRUE	Oncogenes	Other	Other	Other	6.13245	27.7397	pancreatic cancer	24419059	escaping programmed cell death	suppresses	CBP-mediated FOXO-1 acetylation initiates apoptosis
CREBBP	TRUE	Oncogenes	Other	Other	Other	6.13245	27.7397	lung cancer	26628108	escaping programmed cell death	promotes	silencing of CBP expression or its activity inhibition resulted in the significant suppression of tumor cell viability by regulation of the Bcl-2 and cytochrome C/caspase pathway
CREBBP	TRUE	Oncogenes	Other	Other	Other	6.13245	27.7397		17272271	cell division control		interacts with ATR and is required for the DNA replication checkpoint
CREBBP	TRUE	Oncogenes	Other	Other	Other	6.13245	27.7397	liver	23285190	genome instability and mutations	suppresses	contributes to homologous recombination by transcriptionally activating the BRCA1 and RAD51
CRLF2	TRUE	Oncogenes	Other	Other	Receptors	0.847142	5.82192	B-cell precursor ALL	19641190	types of alteration in cancer		overexpression is associated with activation of the JAK-STAT pathway in cell lines and transduces primary B-cell progenitors, sustaining their proliferation
CRLF2	TRUE	Oncogenes	Other	Other	Receptors	0.847142	5.82192	Down syndrome-associated ALL	19965641	fusion partner		IGH
CRLF2	TRUE	Oncogenes	Other	Other	Receptors	0.847142	5.82192		22484421	role in cancer	fusion	fusion
CRLF2	TRUE	Oncogenes	Other	Other	Receptors	0.847142	5.82192		20807819	role in cancer	oncogene	oncogene
CRLF2	TRUE	Oncogenes	Other	Other	Receptors	0.847142	5.82192		20807819	function summary		cytokine receptor, with IL7R forms heterodimeric TSLP receptor involved in B-cell precursor proliferation and survival via JAK/STAT pathway
CRLF2	TRUE	Oncogenes	Other	Other	Receptors	0.847142	5.82192	B-cell precursor ALL	22484421	fusion partner		P2RY8
CRNKL1	TRUE	Other	Other	Other	Other	1.65166	7.37913
CRTC1	TRUE	Oncogenes	Other	Other	Other	1.63035	6.2753	salivary gland carcinoma	19827123	fusion partner		MAML2
CRTC1	TRUE	Oncogenes	Other	Other	Other	1.63035	6.2753		19164581	proliferative signalling	promotes	promotes cell proliferation and transformation via AP-1
CRTC1	TRUE	Oncogenes	Other	Other	Other	1.63035	6.2753		19164581	function summary		transcriptional coactivator, modulator of AP-1 function, synergizes with c-Jun to promote cellular growth
CRTC1	TRUE	Oncogenes	Other	Other	Other	1.63035	6.2753	mucoepidermoid carcinoma	19164581	fusion partner		MAML2
CRTC1	TRUE	Oncogenes	Other	Other	Other	1.63035	6.2753		19164581	impact of mutation on function		CRTC1-MAML2 fusion protein activates both c-Jun and c-Fos increasing AP-1 activation
CRTC1	TRUE	Oncogenes	Other	Other	Other	1.63035	6.2753		26300003	types of alteration in cancer		CRTC1 activity is enhanced in colorectal carcinoma due to increased protein stability
CRTC1	TRUE	Oncogenes	Other	Other	Other	1.63035	6.2753		19827123	role in cancer	fusion	fusion
CRTC1	TRUE	Oncogenes	Other	Other	Other	1.63035	6.2753		26300003	role in cancer	oncogene	oncogene
CRTC3	TRUE	Other	Other	Other	Other	1.06559	5.26316
CSF1R	TRUE	Oncogenes	Kinases	Other	Receptors	2.47216	22.2603
CSF3R	TRUE	Oncogenes	Other	Other	Receptors	1.81683	7.53425		27789332	function summary		transmembrane receptor for a hematopoietic cytokine, G-CSF, that stimulates neutrophil production and hematopoietic stem cell mobilization
CSF3R	TRUE	Oncogenes	Other	Other	Receptors	1.81683	7.53425	haematopoietic cells	20471446	invasion and metastasis	promotes	increased ligand-induced signaling upregulates expression of MMPs and promotes migration of haematopoietic cells
CSF3R	TRUE	Oncogenes	Other	Other	Receptors	1.81683	7.53425		26475333	role in cancer	oncogene	oncogene
CSF3R	TRUE	Oncogenes	Other	Other	Receptors	1.81683	7.53425		28031554	role in cancer	oncogene	oncogene
CSF3R	TRUE	Oncogenes	Other	Other	Receptors	1.81683	7.53425	AML	27034432	clinical impact		most frequently co-mutated gene in patients with biallelic CEBPA mutation and hypersensitivity to JAK kinase inhibitors
CSF3R	TRUE	Oncogenes	Other	Other	Receptors	1.81683	7.53425	rectal cancer	24574781	clinical impact		expression associated with poor radiotherapy response
CSF3R	TRUE	Oncogenes	Other	Other	Receptors	1.81683	7.53425	neuroblastoma	23687340	clinical impact		expression identifies side population of highly tumorigenic cells with stem cell characteristics
CSF3R	TRUE	Oncogenes	Other	Other	Receptors	1.81683	7.53425	chronic neutrophilic leukemia	29440636	clinical impact		presence of mutations is a key diagnostic component
CSF3R	TRUE	Oncogenes	Other	Other	Receptors	1.81683	7.53425	chronic neutrophilic leukemia primary patient cells	23656643	clinical impact		the presence of S783fs mutation is linked to improved response to dasatinib in mouse bone marrow cells, while the presence ot T618I mutation with higher sensitivity to ruxolitinib in chronic neutrophilic leukemia primary patient cells
CSF3R	TRUE	Oncogenes	Other	Other	Receptors	1.81683	7.53425	chronic neutrophilic leukemia	28031554	mouse model		membrane proximal mutations induce leukaemogenesis, dependent on enhanced MAPK signaling
CSF3R	TRUE	Oncogenes	Other	Other	Receptors	1.81683	7.53425		30371878	types of alteration in cancer		recurrent T618I missense mutations and truncating mutations at the 3' end
CSMD3	TRUE	TSGs	Other	Other	Other	17.1986	76.7123
CTCF	TRUE	TSGs	Other	TFs	Other	2.67462	26.9231		26439501	global regulation of gene expression		responsible for the maintenance of chromatin loops
CTCF	TRUE	TSGs	Other	TFs	Other	2.67462	26.9231		26053496	types of alteration in cancer		CTCF/cohesin binding sites are a major mutational hotspot in cancer genome
CTCF	TRUE	TSGs	Other	TFs	Other	2.67462	26.9231		24794443	global regulation of gene expression		inactivating mutations change methylation patterns in mouse cells
CTCF	TRUE	TSGs	Other	TFs	Other	2.67462	26.9231		24390350	types of alteration in cancer		one of the most frequently mutated genes in endometrial, breast and head and neck cancers
CTCF	TRUE	TSGs	Other	TFs	Other	2.67462	26.9231		19008940	genome instability and mutations	suppresses	regulates trinucleotide repeat instability in an epigenetic manner
CTCF	TRUE	TSGs	Other	TFs	Other	2.67462	26.9231	mouse	24794443	mouse model		mice KO [+/-] are predisposed to spontaneous, ionizing radiation, and chemically induced tumours of epithelial, mesenchymal, and hematopoietic origin
CTCF	TRUE	TSGs	Other	TFs	Other	2.67462	26.9231	endometrial cancer	26330387	role in cancer	TSG	TSG
CTCF	TRUE	TSGs	Other	TFs	Other	2.67462	26.9231	mouse	24794443	role in cancer	TSG	TSG
CTCF	TRUE	TSGs	Other	TFs	Other	2.67462	26.9231		26439501	function summary		involved in transcriptional regulation by binding to chromatin insulators and preventing interaction between promoter and nearby enhancers and silencers
CTCF	TRUE	TSGs	Other	TFs	Other	2.67462	26.9231		19568426	function summary		acts as transcriptional repressor binding to promoters of MYC
CTCF	TRUE	TSGs	Other	TFs	Other	2.67462	26.9231	endometrial cancer	26330387	types of alteration in cancer		recurrent T204fs mutations
CTNNA2	TRUE	Oncogenes	Other	Other	Other	7.11279	32.2404
CTNNB1	TRUE	Oncogenes	Other	TFs	Other	4.62997	36.747	mouse pituitary adenoma	25646597	invasion and metastasis	promotes	KD decreases cell decreases cell invasiveness
CTNNB1	TRUE	Oncogenes	Other	TFs	Other	4.62997	36.747	multiple myeloma	15067127	proliferative signalling	promotes	promotes cell proliferation
CTNNB1	TRUE	Oncogenes	Other	TFs	Other	4.62997	36.747	prostate cancer	28209613	cell replicative immortality	promotes	crucial for high-TERT-expression-mediated Cancer Stem Cell traits
CTNNB1	TRUE	Oncogenes	Other	TFs	Other	4.62997	36.747		30683662	differentiation and development		essential for differentiation of primary myoblasts
CTNNB1	TRUE	Oncogenes	Other	TFs	Other	4.62997	36.747		30150300	differentiation and development		drives the differentiation of bone marrow stromal cells into osteoblasts
CTNNB1	TRUE	Oncogenes	Other	TFs	Other	4.62997	36.747		30085028	differentiation and development		regulates the formation of the POU1F1 lineage of pituitary cell types
CTNNB1	TRUE	Oncogenes	Other	TFs	Other	4.62997	36.747		30837277	escaping immune response to cancer	promotes	GOF alterations restrain T-cell rectruitment and generate non-inflamed tumors
CTNNB1	TRUE	Oncogenes	Other	TFs	Other	4.62997	36.747	colorectal cancer	30004146	escaping immune response to cancer	promotes	inhibits RIG-I-like receptor (RLR)-mediated IFN-beta signalling
CTNNB1	TRUE	Oncogenes	Other	TFs	Other	4.62997	36.747		28430641	function summary		transcriptional co-regulator and an adaptor protein for intracellular adhesion, playing a central role in physiological homeostasis, a key mediator of the Wnt signal
CTNNB1	TRUE	Oncogenes	Other	TFs	Other	4.62997	36.747		12569130	differentiation and development		conditional KO in mouse limb ectoderm results in severe limb defects
CTNNB1	TRUE	Oncogenes	Other	TFs	Other	4.62997	36.747		26713771	genome instability and mutations	suppresses	required for activation of the Ku70/Ku80 DNA repair machinery upon irradiation
CTNNB1	TRUE	Oncogenes	Other	TFs	Other	4.62997	36.747	hepatoblastoma	10398436	role in cancer	oncogene	oncogene
CTNNB1	TRUE	Oncogenes	Other	TFs	Other	4.62997	36.747	pleomorphic adenoma of the salivary gland	21394649	fusion partner		PLAG1
CTNNB1	TRUE	Oncogenes	Other	TFs	Other	4.62997	36.747	pleomorphic adenoma of the salivary gland	21394649	role in cancer	fusion	fusion
CTNNB1	TRUE	Oncogenes	Other	TFs	Other	4.62997	36.747	aldosterone producing adenomas	26815163	role in cancer	oncogene	oncogene
CTNNB1	TRUE	Oncogenes	Other	TFs	Other	4.62997	36.747		18086858	cell division control		a key regulator of mitotic centrosome separation
CTNNB1	TRUE	Oncogenes	Other	TFs	Other	4.62997	36.747		14744872	cell division control		KD leads to the failure of centrosomes to fully separate
CTNNB1	TRUE	Oncogenes	Other	TFs	Other	4.62997	36.747		18957423	escaping programmed cell death	promotes	blocks anoikis and promotes anchorage-independent growth by down-regulating death-associated protein kinase-2 (DAPk-2)
CTNNB1	TRUE	Oncogenes	Other	TFs	Other	4.62997	36.747		28430641	function summary		binds to LEF-1/TCF4 and other co-regulators to promote the transcription of multiple target genes such as Jun, c-Myc and CyclinD-1 in a tissue specific manner
CTNNB1	TRUE	Oncogenes	Other	TFs	Other	4.62997	36.747	hepatocellular carcinoma	19101982	angiogenesis	promotes	activating mutations are associated with increased macro- and microvascular invasion
CTNNB1	TRUE	Oncogenes	Other	TFs	Other	4.62997	36.747	melanoma	22172720	invasion and metastasis	promotes	promotes metastasis
CTNNB1	TRUE	Oncogenes	Other	TFs	Other	4.62997	36.747	mouse pituitary adenoma	25646597	proliferative signalling	promotes	KD decreases cell proliferation
CTNNB1	TRUE	Oncogenes	Other	TFs	Other	4.62997	36.747	sensory dorsal root ganglia	25885041	differentiation and development		required for proper formation and growth
CTNNB1	TRUE	Oncogenes	Other	TFs	Other	4.62997	36.747		8582267	mouse model		loss of beta-catenin induces embryonic lethality in mice due to defect in the embryonic ectoderm cell layer at day 6.5-7.5 p.c.
CTNNB1	TRUE	Oncogenes	Other	TFs	Other	4.62997	36.747		11983872	mouse model		transgenic mice in which stabilized beta-catenin is expressed in mesenchymal cells under control of a tetracycline-regulated promoter develop aggressive fibromatoses and hyperplastic gastrointestinal polyps after 3 months of transgene induction
CTNNB1	TRUE	Oncogenes	Other	TFs	Other	4.62997	36.747	mouse fibroblasts	11983872	proliferative signalling	promotes	induced expression of stabilized beta-catenin results in exhibited increased proliferation
CTNNB1	TRUE	Oncogenes	Other	TFs	Other	4.62997	36.747	melanoma	25970248	escaping immune response to cancer	promotes	tumour-intrinsic active beta-catenin signalling results in T-cell exclusion and resistance to anti-PD-L1/anti-CTLA-4 monoclonal antibody therapy
CTNNB1	TRUE	Oncogenes	Other	TFs	Other	4.62997	36.747	melanoma	19144919	suppression of growth	promotes	elevated levels of nuclear beta-catenin in both primary tumors and metastases correlate with reduced expression of a marker of proliferation and with improved survival
CTNNB1	TRUE	Oncogenes	Other	TFs	Other	4.62997	36.747	hepatocellular carcinoma	20460486	invasion and metastasis	promotes	activated by hypoxia contributes to enhanced metastatic potential
CTNNB1	TRUE	Oncogenes	Other	TFs	Other	4.62997	36.747	breast cancer	17072303	invasion and metastasis	promotes	promotes EMT
CTNND1	TRUE	TSGs	Other	Other	Other	2.17913	12.753
CTNND2	TRUE	Oncogenes	Other	Other	Other	6.45213	20.9924
CUL3	TRUE	TSGs	Other	Other	Other	1.98199	10.1215
CUX1	TRUE	Oncogenes	Other	TFs	Other	4.20907	15.587		25190083	function summary		homeobox gene which is implicated in both tumour suppression and progression. One of the isoforms participates in base excision repair, other isoforms act as transcriptional coactivators or corepressors
CUX1	TRUE	Oncogenes	Other	TFs	Other	4.20907	15.587	breast cancer	21245318	genome instability and mutations	promotes	causes chromosomal instability by activating a transcriptional program that prevents multipolar divisions and enables the survival of tetraploid cells that evolve to become genetically unstable and tumourigenic
CUX1	TRUE	Oncogenes	Other	TFs	Other	4.20907	15.587		25190083	genome instability and mutations	suppresses	participates in base excision repair
CUX1	TRUE	Oncogenes	Other	TFs	Other	4.20907	15.587	pancreatic neuroendocrine tumours	25248790	angiogenesis	promotes	proangiogenic
CUX1	TRUE	Oncogenes	Other	TFs	Other	4.20907	15.587		25190083	escaping programmed cell death	promotes	induces resistance to apoptosis
CUX1	TRUE	Oncogenes	Other	TFs	Other	4.20907	15.587	pancreatic neuroendocrine tumours	25248790	proliferative signalling	promotes	overexpression increases cell proliferation
CUX1	TRUE	Oncogenes	Other	TFs	Other	4.20907	15.587		24316979	impact of mutation on function		CUX1 inactivating mutations activate phosphoinositide 3-kinase (PI3K) signalling through direct transcriptional downregulation of the PI3K inhibitor PIK3IP1 (phosphoinositide-3-kinase interacting protein 1), leading to increased tumour growth and susceptibility to PI3K-AKT inhibition
CUX1	TRUE	Oncogenes	Other	TFs	Other	4.20907	15.587	pancreatic neuroendocrine tumours	25248790	invasion and metastasis	promotes	high expression is associated with increased metastasis
CUX1	TRUE	Oncogenes	Other	TFs	Other	4.20907	15.587		25190083	suppression of growth	promotes	responsible for the repression of the PI3K-AKT pathway
CUX1	TRUE	Oncogenes	Other	TFs	Other	4.20907	15.587	pancreatic ductal adenocarcinoma	24336331	escaping immune response to cancer	promotes	modulates polarisation of tumour-associated macrophages by antagonising NF-kB signalling which antagonises T-cell attraction
CUX1	TRUE	Oncogenes	Other	TFs	Other	4.20907	15.587		25190083	role in cancer	TSG,oncogene	TSG, oncogene
CUX1	TRUE	Oncogenes	Other	TFs	Other	4.20907	15.587		27727438	types of alteration in cancer		missense, nonsense and frameshift mutations, deletion, overexpression
CUX1	TRUE	Oncogenes	Other	TFs	Other	4.20907	15.587		25190083	cell division control		accelerates S-phase entry, promotes bipolar mitosis after cytokinesis failure
CUX1	TRUE	Oncogenes	Other	TFs	Other	4.20907	15.587		25190083	invasion and metastasis	promotes	stimulates cell migration and invasion
CXCR4	TRUE	Oncogenes	Other	Other	Receptors	1.04428	5.26316		25961926	function summary		G protein-coupled chemokine receptor, it takes part in the shaping of the tumour microenvironment
CXCR4	TRUE	Oncogenes	Other	Other	Receptors	1.04428	5.26316		25961926	proliferative signalling	promotes	overexpression strongly promotes proliferation
CXCR4	TRUE	Oncogenes	Other	Other	Receptors	1.04428	5.26316	breast cancer	26083776	proliferative signalling	promotes	decreased expression of CXCR4 in metastatic tumour cells is associated with their dormancy
CXCR4	TRUE	Oncogenes	Other	Other	Receptors	1.04428	5.26316	Waldenstrom macroglobulinaemia	24366360	impact of mutation on function		mutations result in GOF due to impairment of receptor internalisation and thereby prolonging G-protein and beta-arrestin signalling
CXCR4	TRUE	Oncogenes	Other	Other	Receptors	1.04428	5.26316		25961926	invasion and metastasis	promotes	overexpression strongly promotes cell migration and invasion
CXCR4	TRUE	Oncogenes	Other	Other	Receptors	1.04428	5.26316	T-ALL	26058076	invasion and metastasis	promotes	essential to the migratory properties of the Leukaemia Initiating Cells
CXCR4	TRUE	Oncogenes	Other	Other	Receptors	1.04428	5.26316	Waldenstrom macroglobulinaemia	24366360	role in cancer	oncogene	oncogene
CXCR4	TRUE	Oncogenes	Other	Other	Receptors	1.04428	5.26316		9689100	differentiation and development		involved in embryonic haematopoiesis and brain development
CXCR4	TRUE	Oncogenes	Other	Other	Receptors	1.04428	5.26316	glioblastoma	25326893	invasion and metastasis	promotes	promotes EMT
CYLD	TRUE	TSGs	Other	Other	Other	2.08322	13.3562		23861985	function summary		a constitutive inhibitor of NF-kB
CYLD	TRUE	TSGs	Other	Other	Other	2.08322	13.3562		24469800	cell division control		promotes spindle orientation by stabilizing astral microtubules and deubiquitinating the cortical polarity protein dishevelled
CYLD	TRUE	TSGs	Other	Other	Other	2.08322	13.3562	bladder cancer	27448305	invasion and metastasis	suppresses	decreases migratory and invasive potential
CYLD	TRUE	TSGs	Other	Other	Other	2.08322	13.3562	GBM	25071012	tumour promoting inflammation	suppresses	down-regulation is crucial for hypoxia-mediated inflammation
CYLD	TRUE	TSGs	Other	Other	Other	2.08322	13.3562		21478324	mouse model		catalytically deficient CYLD truncated mutant sensitizes mice to chemically-induced skin tumour development
CYLD	TRUE	TSGs	Other	Other	Other	2.08322	13.3562		18636086	interaction with pathogen		negatively regulates the DDX58-mediated antiviral response
CYLD	TRUE	TSGs	Other	Other	Other	2.08322	13.3562		20347313	function summary		deubiquitylating enzyme that removes lysine 63-linked polyubiquitin chains from several specific substrates
CYLD	TRUE	TSGs	Other	Other	Other	2.08322	13.3562	cylindroma	10835629	role in cancer	TSG	TSG
CYLD	TRUE	TSGs	Other	Other	Other	2.08322	13.3562		17072331	role in cancer	TSG	TSG
CYLD	TRUE	TSGs	Other	Other	Other	2.08322	13.3562	multiple myeloma	26282654	types of alteration in cancer		frequently deleted
CYLD	TRUE	TSGs	Other	Other	Other	2.08322	13.3562	hepatocellular carcinoma	16774947	types of alteration in cancer		Decreased expression
CYLD	TRUE	TSGs	Other	Other	Other	2.08322	13.3562		27727438	types of alteration in cancer		truncating mutations affecting mostly the C-terminal ubiquitin hydrolase domain
CYLD	TRUE	TSGs	Other	Other	Other	2.08322	13.3562	mouse model of colitis-associated cancer	17053834	tumour promoting inflammation	suppresses	KO increases colonic inflammation and tumour formation at the site of inflammation
CYLD	TRUE	TSGs	Other	Other	Other	2.08322	13.3562	colon cancer	16774947	types of alteration in cancer		Decreased expression
CYLD	TRUE	TSGs	Other	Other	Other	2.08322	13.3562		25342597	function summary		regulator of multiple pathways
CYLD	TRUE	TSGs	Other	Other	Other	2.08322	13.3562		20194890	angiogenesis	promotes	positively regulates angiogenesis by mediating vascular endothelial cell migration
CYLD	TRUE	TSGs	Other	Other	Other	2.08322	13.3562	mouse B-cells	17923499	escaping programmed cell death	suppresses	overexpression of splice variant lacking the TRAF2 and NEMO binding sites promotes B cell accummulation in all peripheral lymphoid organs, increases survival and expression of anti-apoptotic BCL2
CYLD	TRUE	TSGs	Other	Other	Other	2.08322	13.3562	mice	22698400	tumour promoting inflammation		liver-specific expression of deubiquitinase deficient CYLD promotes inflammatory cell expansion and TNF-alpha production
CYLD	TRUE	TSGs	Other	Other	Other	2.08322	13.3562	chemically-induced mouse skin tumours	16713561	suppression of growth	promotes	KO leads to increased proliferation, with increased cyclin D1 expression and increased nuclear activity of Bcl-3-associated NF-kB p50 and p52
CYLD	TRUE	TSGs	Other	Other	Other	2.08322	13.3562	mouse B-cells	17392286	suppression of growth	promotes	KO of both alleles results in extensive proliferation upon LPS or anti-IgM stimulation
CYLD	TRUE	TSGs	Other	Other	Other	2.08322	13.3562	cylindroma	10835629	types of alteration in cancer		germline truncating mutations, common LOH or somatic mutation of other allele
CYLD	TRUE	TSGs	Other	Other	Other	2.08322	13.3562		20593489	cell division control		negatively regulates the mitotic Aurora-B kinase in deubiquitinase-independent manner
CYLD	TRUE	TSGs	Other	Other	Other	2.08322	13.3562		28572092	function summary		regulates the magnitude of ubiquitination of several major effectors of the EGFR pathway by assisting the recruitment of the ubiquitin ligase Cbl-b to the activated EGFR complex
CYLD	TRUE	TSGs	Other	Other	Other	2.08322	13.3562	mice	27561390	escaping programmed cell death	suppresses	epithelial-specific inhibtion of CYLD catalytic activity reduces DNA damage-induced cell death and decreases p53 protein stability
CYLD	TRUE	TSGs	Other	Other	Other	2.08322	13.3562	glioblastoma	28901464	suppression of growth	promotes	inhibits cell proliferation
CYLD	TRUE	TSGs	Other	Other	Other	2.08322	13.3562	multiple myeloma	27775078	clinical impact		lower CYLD expression is associated with worse overall and progression free survival
CYLD	TRUE	TSGs	Other	Other	Other	2.08322	13.3562	melanoma	19124656	types of alteration in cancer		Decreased expression
CYLD	TRUE	TSGs	Other	Other	Other	2.08322	13.3562		16501569	differentiation and development		regulates T cell development through interaction and deubiquitination of Lck, null mice have fewer CD4+ and CD8+ T cells and slightly larger B-cell compartment
CYLD	TRUE	TSGs	Other	Other	Other	2.08322	13.3562		17925880	interaction with pathogen		negatively regulates the NF-kB-dependent inflammation in response to bacterial infection
CYLD	TRUE	TSGs	Other	Other	Other	2.08322	13.3562	mouse model of lung cancer	22057290	tumour promoting inflammation	suppresses	KO increases expression of pro-inflammatory cytokines by tumour-associated macrophages
CYLD	TRUE	TSGs	Other	Other	Other	2.08322	13.3562	mice	22698400	suppression of growth	promotes	liver-specific expression of deubiquitinase deficient CYLD promotes cell proliferation leading to late-onset development of hepatocellular carcinoma
CYLD	TRUE	TSGs	Other	Other	Other	2.08322	13.3562	T-ALL	20832754	types of alteration in cancer		Decreased expression
CYLD	TRUE	TSGs	Other	Other	Other	2.08322	13.3562		21900959	differentiation and development		promotes epidermal differentiation through the inhibitory effect on the JNK signaling pathway
CYLD	TRUE	TSGs	Other	Other	Other	2.08322	13.3562		19893491	cell division control		negatively regulates cell-cycle progression by inactivating HDAC6 and increasing the levels of acetylated tubulin
CYLD	TRUE	TSGs	Other	Other	Other	2.08322	13.3562	melanoma	22832488	suppression of growth	promotes	ectopic expression of CYLD but not its catalytically deficient mutant inhibits cell proliferation and migration in vitro and subcutaneous tumor growth in vivo
CYP2C8	TRUE	Other	Other	Other	Other	1.64633	14.8855
CYSLTR2	TRUE	Oncogenes	Other	Other	Other	0.9537	5.82192
DAXX	TRUE	Oncogenes	Other	Other	Other	1.63568	13.3562		9215629	function summary		proapoptotic protein, binds specifically to the Fas death domain, activates the Jun N-terminal kinase (JNK) pathway
DAXX	TRUE	Oncogenes	Other	Other	Other	1.63568	13.3562		25190083	cell division control		accelerates S-phase entry, promotes bipolar mitosis
DAXX	TRUE	Oncogenes	Other	Other	Other	1.63568	13.3562	prostate cancer	23239745	genome instability and mutations	promotes	represses APC, promoting chromosome instability
DAXX	TRUE	Oncogenes	Other	Other	Other	1.63568	13.3562		23542781	genome instability and mutations	suppresses	DAXX silencing suppresses mouse ovarian surface epithelial cell growth by inducing DNA damage
DAXX	TRUE	Oncogenes	Other	Other	Other	1.63568	13.3562		26340527	genome instability and mutations	suppresses	safeguards the genome by silencing repetitive elements via H3K9 trimethylation when DNA methylation levels are low
DAXX	TRUE	Oncogenes	Other	Other	Other	1.63568	13.3562		9215629	escaping programmed cell death	suppresses	proapoptotic
DAXX	TRUE	Oncogenes	Other	Other	Other	1.63568	13.3562		25903140	escaping programmed cell death	promotes	suppresses autophagy by repressing DAPK1 and DAPK3
DAXX	TRUE	Oncogenes	Other	Other	Other	1.63568	13.3562	ovarian cancer	23539629	proliferative signalling	promotes	overexpression induces proliferation, whereas Daxx depletion by RNAi has the opposite effect
DAXX	TRUE	Oncogenes	Other	Other	Other	1.63568	13.3562	ovarian cancer	23539629	invasion and metastasis	promotes	overexpression induces colony formation, and migration, whereas Daxx depletion by RNAi has the opposite effects
DAXX	TRUE	Oncogenes	Other	Other	Other	1.63568	13.3562		23542781	senescence	suppresses	DAXX silencing suppresses mouse ovarian surface epithelial cell growth by inducing senescence
DAXX	TRUE	Oncogenes	Other	Other	Other	1.63568	13.3562	pancreatic neuroendocrine tumours	21719641	role in cancer	TSG	TSG
DAXX	TRUE	Oncogenes	Other	Other	Other	1.63568	13.3562	prostate cancer	25903140	role in cancer	oncogene	oncogene
DAXX	TRUE	Oncogenes	Other	Other	Other	1.63568	13.3562	pancreatic neuroendocrine tumours	21719641	types of alteration in cancer		frequently inactivated
DAXX	TRUE	Oncogenes	Other	Other	Other	1.63568	13.3562	mouse ovarian surface epithelial tumours	23542781	types of alteration in cancer		highly expressed
DAXX	TRUE	Oncogenes	Other	Other	Other	1.63568	13.3562		21719641	genome instability and mutations	suppresses	crucial for telomere maintenance
DCAF12L2	TRUE	Other	Other	Other	Other	2.94635	10.274
DCC	TRUE	TSGs	Other	Other	Receptors	7.59763	41.0959
DCTN1	TRUE	Other	Other	Other	Other	2.15249	10.1215		24698967	role in cancer	fusion	fusion
DCTN1	TRUE	Other	Other	Other	Other	2.15249	10.1215		20101786	clinical impact		mutations associated with multiple neurodegenerative diseases
DCTN1	TRUE	Other	Other	Other	Other	2.15249	10.1215		25185702	function summary		essential cofactor for most cellular functions of the microtubule motor, cytoplasmic dynein
DCTN1	TRUE	Other	Other	Other	Other	2.15249	10.1215	lung cancer	25813404	fusion partner		ALK
DCTN1	TRUE	Other	Other	Other	Other	2.15249	10.1215	Spitz tumours	24698967	fusion partner		ALK
DDB2	TRUE	Oncogenes	Other	Other	Other	0.863125	4.04858		19541625	escaping programmed cell death	suppresses	plays a central role in defining the response (apoptosis or arrest) to DNA damage, DDB2-deficient cells are resistant to apoptosis
DDB2	TRUE	Oncogenes	Other	Other	Other	0.863125	4.04858		14560002	escaping programmed cell death	suppresses	upregulates TP53 upon UV radiation and promotes UV-induced apoptosis
DDB2	TRUE	Oncogenes	Other	Other	Other	0.863125	4.04858		19109893	genome instability and mutations	suppresses	takes part in detection of UV-DNA lesions
DDB2	TRUE	Oncogenes	Other	Other	Other	0.863125	4.04858		26879405	function summary		DNA binding protein, involved in DNA repair, induces the transcription of IkB alpha, modulates the properties of the cytoskeleton
DDB2	TRUE	Oncogenes	Other	Other	Other	0.863125	4.04858		14560002	role in cancer	TSG	TSG
DDIT3	TRUE	Oncogenes	Other	TFs	Other	0.356972	2.02429	hepatocellular carcinoma	24367269	role in cancer	oncogene	oncogene
DDIT3	TRUE	Oncogenes	Other	TFs	Other	0.356972	2.02429	myxoid liposarcoma	26865464	fusion partner		FUS
DDIT3	TRUE	Oncogenes	Other	TFs	Other	0.356972	2.02429	hepatocellular carcinoma	24367269	types of alteration in cancer		overexpressed
DDIT3	TRUE	Oncogenes	Other	TFs	Other	0.356972	2.02429	myxoid liposarcoma	26865464	role in cancer	fusion	fusion
DDIT3	TRUE	Oncogenes	Other	TFs	Other	0.356972	2.02429	hepatocellular carcinoma	24367269	tumour promoting inflammation	promotes	promotes hepatic inflammatory gene expression and fibrosis
DDIT3	TRUE	Oncogenes	Other	TFs	Other	0.356972	2.02429		15601821	escaping programmed cell death	suppresses	induces cell death in reaction to ER stress
DDIT3	TRUE	Oncogenes	Other	TFs	Other	0.356972	2.02429		24367269	function summary		stress-regulated transcription factor
DDR2	TRUE	Oncogenes	Kinases	Other	Receptors	2.50413	18.1507		20734453	function summary		receptor tyrosine kinase, cell surface receptor for fibrillar collagen, regulates cell adhesion
DDR2	TRUE	Oncogenes	Kinases	Other	Receptors	2.50413	18.1507	HNSCC	24556606	invasion and metastasis	promotes	overexpression promotes cell invasion and migration
DDR2	TRUE	Oncogenes	Kinases	Other	Receptors	2.50413	18.1507	NSCLC	26826182	impact of mutation on function		E655K mutant causes low cellular level of ddr2 due to increased proteosomal degradation, which results in decreased inhibitory effect of collagen on proliferation, suggesting TSG role, however BRAF was mutated in the same sample
DDR2	TRUE	Oncogenes	Kinases	Other	Receptors	2.50413	18.1507		20734453	differentiation and development		regulates osteoblast differentiation and chondrocyte maturation via RUNX2
DDR2	TRUE	Oncogenes	Kinases	Other	Receptors	2.50413	18.1507		26826182	role in cancer	oncogene	oncogene
DDR2	TRUE	Oncogenes	Kinases	Other	Receptors	2.50413	18.1507	hepatocellular carcinoma	26362312	invasion and metastasis	promotes	facilitates invasion and metastasis via activating ERK signalling and stabilising SNAIL1
DDX10	TRUE	TSGs	Other	Other	Other	1.83281	9.10931	AML	23522748	fusion partner		NUP98
DDX10	TRUE	TSGs	Other	Other	Other	1.83281	9.10931	ovarian cancer	26713367	role in cancer	TSG	TSG
DDX10	TRUE	TSGs	Other	Other	Other	1.83281	9.10931	ovarian cancer	26713367	types of alteration in cancer		silenced by miR-155-5p
DDX10	TRUE	TSGs	Other	Other	Other	1.83281	9.10931	AML	23522748	role in cancer	fusion	fusion
DDX10	TRUE	TSGs	Other	Other	Other	1.83281	9.10931	ovarian cancer	26713367	suppression of growth	promotes	downregulated expression of DDX10 promotes proliferation through Akt/NF-kappaB pathway
DDX10	TRUE	TSGs	Other	Other	Other	1.83281	9.10931		8660968	function summary		DEAD-box RNA-helicase
DDX3X	TRUE	TSGs	Other	Other	Other	1.9447	13.1579	breast cancer	23696831	change of cellular energetics	promotes	expression of DDX3 is positively correlated with overexpression of HIF-1 alpha and many other hypoxia related proteins
DDX3X	TRUE	TSGs	Other	Other	Other	1.9447	13.1579		25043297	invasion and metastasis	promotes	KD reduces the levels of both Rac1 and beta-catenin and causes increased cell-cell adhesion but decreased cell-extracellular matrix adhesion, suppresses cell motility and impairs directional migration
DDX3X	TRUE	TSGs	Other	Other	Other	1.9447	13.1579		27058758	impact of mutation on function		medulloblastoma-related DDX3 catalytically-impaired R534H mutant is defective for silencing chromatin associated genes upon stress
DDX3X	TRUE	TSGs	Other	Other	Other	1.9447	13.1579	mouse fibroblasts	16301996	invasion and metastasis	suppresses	knockdown of DDX3 enhances ras-induced anchorage-independent growth
DDX3X	TRUE	TSGs	Other	Other	Other	1.9447	13.1579		27058758	function summary		RNA helicase gene, interacts with RNA and ribosomal machinery through direct binding to 5'UTRs of nearly all coding RNAs, specific sites on the 18S rRNA, and multiple components of the translation initiation complex to help remodel the translation landscape in response to stress.
DDX3X	TRUE	TSGs	Other	Other	Other	1.9447	13.1579		16301996	role in cancer	TSG	TSG
DDX5	TRUE	Oncogenes	Other	Other	Other	1.19346	5.46559	T-ALL	23108395	escaping programmed cell death	promotes	knock-down of DDX5 results in increased apoptosis
DDX5	TRUE	Oncogenes	Other	Other	Other	1.19346	5.46559	colon carcinoma	25745998	function summary		transcriptional coactivator of AKT and beta-catenin, induces nuclear exclusion and degradation of tumour suppressor FOXO3a
DDX5	TRUE	Oncogenes	Other	Other	Other	1.19346	5.46559		22476084	function summary		coactivator of steroid hormone receptors
DDX5	TRUE	Oncogenes	Other	Other	Other	1.19346	5.46559		18698352	function summary		DEAD-box RNA-helicase, regulates alternative splicing of H-Ras
DDX5	TRUE	Oncogenes	Other	Other	Other	1.19346	5.46559		22750847	cell division control		important for G1-S progression, directly regulates DNA replication factor expression by promoting the recruitment of RNA polymerase II to E2F-regulated gene promoters
DDX5	TRUE	Oncogenes	Other	Other	Other	1.19346	5.46559	basal breast cancer	22086602	global regulation of gene expression		regulates expression of miRNA responsible for organisation of the cytoskeleton
DDX5	TRUE	Oncogenes	Other	Other	Other	1.19346	5.46559	NSCLC	26212035	role in cancer	oncogene	oncogene
DDX5	TRUE	Oncogenes	Other	Other	Other	1.19346	5.46559	T-ALL	23108395	role in cancer	oncogene	oncogene
DDX5	TRUE	Oncogenes	Other	Other	Other	1.19346	5.46559		23322042	invasion and metastasis	promotes	in the presence of Ca-calmodulin can function as a microtubule motor enhancing cell migration
DDX5	TRUE	Oncogenes	Other	Other	Other	1.19346	5.46559	glioma	22810421	proliferative signalling	promotes	promotes cell proliferation via direct regulation of the NF-kB transcription factor p50
DDX5	TRUE	Oncogenes	Other	Other	Other	1.19346	5.46559	T-ALL	23108395	proliferative signalling	promotes	knock-down of DDX5 results in decreased expression of Notch target genes, reduced cell proliferation
DDX5	TRUE	Oncogenes	Other	Other	Other	1.19346	5.46559	NSCLC	26212035	proliferative signalling	promotes	activates beta catenin pathway promoting proliferation
DDX6	TRUE	Oncogenes	Other	Other	Other	0.932389	7.28745		8816452	function summary		involved in alternative splicing
DDX6	TRUE	Oncogenes	Other	Other	Other	0.932389	7.28745		23293030	function summary		DEAD-box RNA-helicase
DDX6	TRUE	Oncogenes	Other	Other	Other	0.932389	7.28745	colorectal cancer	18769115	escaping programmed cell death	promotes	knockdown by RNAi increases apoptosis
DDX6	TRUE	Oncogenes	Other	Other	Other	0.932389	7.28745	colorectal cancer	18769115	proliferative signalling	promotes	knockdown by RNAi inhibits proliferation
DDX6	TRUE	Oncogenes	Other	Other	Other	0.932389	7.28745	nodal marginal zone lymphoma	22965301	role in cancer	fusion	fusion
DDX6	TRUE	Oncogenes	Other	Other	Other	0.932389	7.28745		10360675	types of alteration in cancer		overexpressed in colorectal tumours
DDX6	TRUE	Oncogenes	Other	Other	Other	0.932389	7.28745		25035296	global regulation of gene expression		mutations in DDX6 that disrupt the DDX6-CNOT1 interaction impair miRISC-mediated gene silencing in human cells
DDX6	TRUE	Oncogenes	Other	Other	Other	0.932389	7.28745		26412305	differentiation and development		DDX6 loss results in premature differentiation and decreased proliferation of epidermal progenitor cells
DDX6	TRUE	Oncogenes	Other	Other	Other	0.932389	7.28745	nodal marginal zone lymphoma	22965301	fusion partner		IGH
DDX6	TRUE	Oncogenes	Other	Other	Other	0.932389	7.28745	nodal marginal zone lymphoma	22965301	impact of mutation on function		fusion protein interferes with the expression of BCL6 and BCL2 in an NF-kB independent manner
DEK	TRUE	Oncogenes	Other	Other	Other	0.857797	5.46559
DGCR8	TRUE	Oncogenes	Other	Other	Other	1.59305	8.09717
DICER1	TRUE	TSGs	Other	Other	Other	3.24471	14.9798	endometrial carcinoma	28381177	cell replicative immortality	suppresses	dysfunction promotes cell stemness
DICER1	TRUE	TSGs	Other	Other	Other	3.24471	14.9798		19903759	role in cancer	TSG	TSG
DICER1	TRUE	TSGs	Other	Other	Other	3.24471	14.9798	clear cell renal cell carcinoma	27732931	angiogenesis	suppresses	inhibits angiogenesis through suppressing VEGFA expression
DICER1	TRUE	TSGs	Other	Other	Other	3.24471	14.9798	clear cell renal cell carcinoma	27732931	invasion and metastasis	suppresses	decreases the cell capabilities of migration and invasion through suppressing MMP-2 expression
DICER1	TRUE	TSGs	Other	Other	Other	3.24471	14.9798	MDS and AML	29102598	global regulation of gene expression		downregulation of DICER1 gene results in abnormal miRNA and gene expression profile which dysregulates proliferative and differentiation potential of cells
DICER1	TRUE	TSGs	Other	Other	Other	3.24471	14.9798	ovarian cancer	28650464	invasion and metastasis	suppresses	downregulation by beta-catenin promotes metastasis
DICER1	TRUE	TSGs	Other	Other	Other	3.24471	14.9798		28642363	genome instability and mutations	suppresses	Dicer depletion causes endogenous DNA damage and delays the DDR by impaired recruitment of repair factors MDC1 and 53BP1
DICER1	TRUE	TSGs	Other	Other	Other	3.24471	14.9798		28402505	genome instability and mutations	suppresses	contributes to chromatin decondensation during nucleotide excision repair
DICER1	TRUE	TSGs	Other	Other	Other	3.24471	14.9798		28473628	function summary		a riboendonuclease in the small RNA pathway, a critical regulator of the biogenesis of microRNA and small interfering RNA, and other small RNAs, plays a role in antiviral response
DICER1	TRUE	TSGs	Other	Other	Other	3.24471	14.9798		20223951	escaping programmed cell death	suppresses	functions in fragmenting chromosomal DNA during apoptosis
DICER1	TRUE	TSGs	Other	Other	Other	3.24471	14.9798	NSCLC	26156018	types of alteration in cancer		frequently amplified
DICER1	TRUE	TSGs	Other	Other	Other	3.24471	14.9798	ovarian cancer	26408257	global regulation of gene expression		somatic hotspot mutations in RNase IIIb domain of DICER1 cause loss of IIIb cleavage activity of DICER1 in vitro and fail to produce 5p-derived miRNAs, resulting in deregulation of genes controlling cell proliferation and the cell fate
DICER1	TRUE	TSGs	Other	Other	Other	3.24471	14.9798	prostate cancer	25135428	role in cancer	oncogene	oncogene
DICER1	TRUE	TSGs	Other	Other	Other	3.24471	14.9798	laryngeal squamous cell carcinoma	25123850	clinical impact		overexpression is associated with worse prognosis
DICER1	TRUE	TSGs	Other	Other	Other	3.24471	14.9798		15247924	function summary		essential for formation of the heterochromatin structure in vertebrate cells
DICER1	TRUE	TSGs	Other	Other	Other	3.24471	14.9798	colon cancer	24096488	cell replicative immortality	suppresses	impaired Dicer function causes upregulation of stem cell markers
DICER1	TRUE	TSGs	Other	Other	Other	3.24471	14.9798	colon cancer	24096488	invasion and metastasis	suppresses	impaired Dicer function promotes metastasis
DICER1	TRUE	TSGs	Other	Other	Other	3.24471	14.9798	endometrial carcinoma	28381177	invasion and metastasis	suppresses	dysfunction promotes invasion
DNAJB1	TRUE	TSGs	Other	Other	Other	0.575417	4.45344
DNM2	TRUE	TSGs	Other	Other	Other	2.37626	8.70445		27118408	function summary		takes part in control of surface receptors exposition
DNM2	TRUE	TSGs	Other	Other	Other	2.37626	8.70445		21599493	function summary		GTPase involved in clathrin-mediated endocytosis
DNM2	TRUE	TSGs	Other	Other	Other	2.37626	8.70445	pancreatic ductal adenocarcinoma	21841817	types of alteration in cancer		frequently overexpressed
DNM2	TRUE	TSGs	Other	Other	Other	2.37626	8.70445		27118408	role in cancer	TSG	TSG
DNM2	TRUE	TSGs	Other	Other	Other	2.37626	8.70445	T-ALL	27118408	impact of mutation on function		LOF mutations at GTPase domain impair clathrin-mediated endocytosis of the interleukin (IL)-7 receptor, resulting in increased receptor density on the surface of leukemic stem cells
DNM2	TRUE	TSGs	Other	Other	Other	2.37626	8.70445	glioblastoma	21996738	invasion and metastasis	promotes	stimulates cell migration and survival in vitro and tumour growth and invasion in the brains of mice as an effector downstream of the PDGFR alpha-PI3K/SHP-2 signaling
DNM2	TRUE	TSGs	Other	Other	Other	2.37626	8.70445	pancreatic cancer	23537630	invasion and metastasis	promotes	overexpression potentiates invasive migration of cells through stabilisation of Vav1
DNM2	TRUE	TSGs	Other	Other	Other	2.37626	8.70445		24598168	angiogenesis	promotes	crucial for developmental agiogenesis - the constitutive or inducible loss of Dnm2 in endothelium impairs branching morphogenesis and promotes the accumulation of beta 1 integrin at sites of failed angiogenic sprouting
DNM2	TRUE	TSGs	Other	Other	Other	2.37626	8.70445		25088422	function summary		shares genomic locus with miR-638, which downregulates TP53, PTEN and BRCA1
DNM2	TRUE	TSGs	Other	Other	Other	2.37626	8.70445	glioblastoma	21996738	proliferative signalling	promotes	stimulates tumour growth
DNMT3A	TRUE	TSGs	Other	Other	Other	3.1861	28.7234	MDS	29619119	clinical impact		patients with mutations have a higher incidence of leukaemia transformation and shorter overall survival
DNMT3A	TRUE	TSGs	Other	Other	Other	3.1861	28.7234	AML	27149454	clinical impact		R882 mutations associated with poor prognosis
DNMT3A	TRUE	TSGs	Other	Other	Other	3.1861	28.7234	lung adenocarcinoma	27237029	clinical impact		expression is associated with the histologically non-invasive type and lepidic subtype, and a favorable prognosis
DNMT3A	TRUE	TSGs	Other	Other	Other	3.1861	28.7234		22138693	mouse model		in conditional mouse KOs, many genes associated with HSC self-renewal increase in expression, and some fail to be appropriately repressed during differentiatiation
DNMT3A	TRUE	TSGs	Other	Other	Other	3.1861	28.7234	haematological malignancies	28003281	types of alteration in cancer		most mutations in haematopoietic disorders occur within the methyltransferase domain, with significant enrichment for mutations at codon R882
DNMT3A	TRUE	TSGs	Other	Other	Other	3.1861	28.7234		24656771	impact of mutation on function		R882H mutation inhibits formation of DNMT3A tetramers in a dominant-negative fashion, leading to a change of cellular methylation patterns
DNMT3A	TRUE	TSGs	Other	Other	Other	3.1861	28.7234	pheochromocytoma	29740169	global regulation of gene expression		germline GOF mutations, K299I and R318W, cause significant hypermethylation of homeobox-containing genes
DNMT3A	TRUE	TSGs	Other	Other	Other	3.1861	28.7234	hematopoietic stem cells	27010239	differentiation and development		R882H mutation inhibits hematopoietic stem cell differentiation via a methylation independent mechanismim involving interaction with PRC1
DNMT3A	TRUE	TSGs	Other	Other	Other	3.1861	28.7234	mice	9662389	differentiation and development		expressed abundantly in ES cells, but at very low levels in differentiated embryoid bodies or adult tissues
DNMT3A	TRUE	TSGs	Other	Other	Other	3.1861	28.7234	mouse HSC	22138693	differentiation and development		deletion shiftsh the self-renewal over differentiation balance, resulting in increased clonal expansion of KO mutant cells
DNMT3A	TRUE	TSGs	Other	Other	Other	3.1861	28.7234		28286768	function summary		DNA methyltransferase responsible for methylation of de novo (new) genomic sequence, it has two known splice isoforms DNMT3A1, expressed ubiquitously in all tissues at low levels , and DNMT3A2, predominantly expressed in embryonic stem cell found in the ovaries and testes
DNMT3A	TRUE	TSGs	Other	Other	Other	3.1861	28.7234	mesenchymal stem cells	26850336	angiogenesis	suppresses	KD promotes angiogenesis via demethylation of arterial specific transcription factors and marker genes
DNMT3A	TRUE	TSGs	Other	Other	Other	3.1861	28.7234		24292811	role in cancer	TSG	TSG
DNMT3A	TRUE	TSGs	Other	Other	Other	3.1861	28.7234		28872462	role in cancer	TSG	TSG
DNMT3A	TRUE	TSGs	Other	Other	Other	3.1861	28.7234	myeloid-derived suppressor cells	28978469	escaping immune response to cancer	promotes	downregulation erases Myeloid-derived suppressor cells (MDSC)-specific DNA hypermethylation, abolishing their immunosuppressive capacity
DROSHA	TRUE	TSGs	Other	TFs	Other	2.73856	10.9312		15531879	function summary		catalytic subunit of the microprocessor complex responsible for miRNA maturation
DROSHA	TRUE	TSGs	Other	TFs	Other	2.73856	10.9312		24786770	function summary		promotes splicing of a pre-microRNA-like alternative exon
DROSHA	TRUE	TSGs	Other	TFs	Other	2.73856	10.9312	Wilms tumour	25190313	role in cancer	TSG	TSG
DROSHA	TRUE	TSGs	Other	TFs	Other	2.73856	10.9312	bladder carcinoma	25656609	types of alteration in cancer		frequent amplification correlated with decreased survival rate
DROSHA	TRUE	TSGs	Other	TFs	Other	2.73856	10.9312		26147304	types of alteration in cancer		3'-UTR polymorphisms is associated with higher risk of colorectal cancer in Korean population
DROSHA	TRUE	TSGs	Other	TFs	Other	2.73856	10.9312		25670083	global regulation of gene expression		regulates cellular miRNAs
DROSHA	TRUE	TSGs	Other	TFs	Other	2.73856	10.9312	gastric carcinoma	26694172	types of alteration in cancer		gradual loss of cytoplasmic Drosha is accompanied by tumour progression in both cancer tissues and cell lines
DROSHA	TRUE	TSGs	Other	TFs	Other	2.73856	10.9312	Wilms tumour	24909261	impact of mutation on function		recurrent mutation (E1147K) affects the metal-binding residue of the RNase IIIb domain in 81% of the DROSHA -mutated tumours, this variant leads to a predominant downregulation of a subset of miRNAs and downregulation occurs exclusively in mature miRNAs and not in primary miRNA transcripts
DROSHA	TRUE	TSGs	Other	TFs	Other	2.73856	10.9312	Wilms tumour	25190313	impact of mutation on function		DROSHA RNase IIIB mutations globally inhibit miRNA biogenesis through a dominant-negative mechanism
DROSHA	TRUE	TSGs	Other	TFs	Other	2.73856	10.9312		25670083	impact of mutation on function		DROSHA mutatants strongly altered miRNA expression patterns in tumours
DROSHA	TRUE	TSGs	Other	TFs	Other	2.73856	10.9312	NSCLC	26156018	types of alteration in cancer		frequent amplification correlated with decreased survival rate
DUX4L1	FALSE	Other	Other	Other	Other	0	0
EBF1	TRUE	TSGs	Other	TFs	Other	3.14348	13.388		26982363	function summary		transcription factor, takes part in B-cell programing by regulating chromatin landscape and DNA methylation
EBF1	TRUE	TSGs	Other	TFs	Other	3.14348	13.388	BCP-ALL	26872634	fusion partner		PDGFRB
EBF1	TRUE	TSGs	Other	TFs	Other	3.14348	13.388	lipoma	16276091	fusion partner		HMGA2
EBF1	TRUE	TSGs	Other	TFs	Other	3.14348	13.388		28555080	role in cancer	TSG	TSG
EBF1	TRUE	TSGs	Other	TFs	Other	3.14348	13.388		28555080	suppression of growth	promotes	oss of EBF1 function results in activation of STAT5 signaling and gain of interleukin-7 (IL-7)-independent cell proliferation
EBF1	TRUE	TSGs	Other	TFs	Other	3.14348	13.388		26872634	role in cancer	fusion	fusion
EBF1	TRUE	TSGs	Other	TFs	Other	3.14348	13.388		28555080	impact of mutation on function		EBF1-PDGFRB fusion results in loss of EBF1 function, multimerisation and autophosphorylation of the fusion protein, activation of signal transducer and activator of transcription 5 (STAT5) signaling and gain of interleukin-7 (IL-7)-independent cell proliferation
ECT2L	TRUE	Other	Other	Other	Other	1.99265	10.6164
EED	TRUE	TSGs	Other	TFs	Other	1.06559	6.2753
EGFR	TRUE	Oncogenes	Kinases	Other	Receptors	5.96196	24.9267		27727438	types of alteration in cancer		recurrent L858R, E746delELREA, T790M, G719A, G719S, S768I
EGFR	TRUE	Oncogenes	Kinases	Other	Receptors	5.96196	24.9267	NSCLC	26216352	change of cellular energetics	promotes	EGFR inhibitors reverse Warburg effect and reactivate oxidative phosphorylation of cancer cells
EGFR	TRUE	Oncogenes	Kinases	Other	Receptors	5.96196	24.9267		16152621	angiogenesis	promotes	activation of the EGFR pathway is involved in tumour associated angiogenesis
EGFR	TRUE	Oncogenes	Kinases	Other	Receptors	5.96196	24.9267		17314037	differentiation and development		takes part in morphogenesis of epithelial organs including mammary glands
EGFR	TRUE	Oncogenes	Kinases	Other	Receptors	5.96196	24.9267		12517767	escaping programmed cell death	promotes	activation of EGFR protects against anoikis
EGFR	TRUE	Oncogenes	Kinases	Other	Receptors	5.96196	24.9267	NSCLC	15142631	types of alteration in cancer		frequently overexpressed
EGFR	TRUE	Oncogenes	Kinases	Other	Receptors	5.96196	24.9267		15142631	proliferative signalling	promotes	promotes cell proliferation
EGFR	TRUE	Oncogenes	Kinases	Other	Receptors	5.96196	24.9267		27461822	function summary		receptor tyrosine kinase
EGFR	TRUE	Oncogenes	Kinases	Other	Receptors	5.96196	24.9267		26996308	function summary		requires dimerisation for activity and downstream signalling
EGFR	TRUE	Oncogenes	Kinases	Other	Receptors	5.96196	24.9267		25979928	role in cancer	oncogene	oncogene
EGFR	TRUE	Oncogenes	Kinases	Other	Receptors	5.96196	24.9267		26338423	invasion and metastasis	promotes	EGFR-L858R mutant enhances lung adenocarcinoma cell invasive ability and promotes malignant pleural effusion formation through activation of the CXCL12-CXCR4 pathway
EGFR	TRUE	Oncogenes	Kinases	Other	Receptors	5.96196	24.9267		26759242	change of cellular energetics	promotes	EGFR signalling enhances aerobic glycolysis in Triple-Negative Breast Cancer cells to promote tumour growth and immune escape
EGFR	TRUE	Oncogenes	Kinases	Other	Receptors	5.96196	24.9267		26134491	proliferative signalling	promotes	miR-133a inhibits cervical cancer growth by targeting EGFR
EGFR	TRUE	Oncogenes	Kinases	Other	Receptors	5.96196	24.9267		25658629	escaping immune response to cancer	promotes	EGFR activation by exon-19 deletions and L858R mutation in NSCLC induces PD-L1 expression through p-ERK1/2/p-c-Jun, which may induce the apoptosis of T cells through the PD-L1/PD-1 axis and thus enable immune escape
EGFR	TRUE	Oncogenes	Kinases	Other	Receptors	5.96196	24.9267	lung adenocarcinoma	26000960	invasion and metastasis	promotes	upregulation of EGFR and c-Met is associated with epithelial mesenchymal transition in response to increased matrix rigidity
EGFR	TRUE	Oncogenes	Kinases	Other	Receptors	5.96196	24.9267	NSCLC	15118073	impact of mutation on function		mutations clustered within tyrosine kinase domain increase activity and delay inactivation of EGFR
EGFR	TRUE	Oncogenes	Kinases	Other	Receptors	5.96196	24.9267	glioblastoma	9790506	types of alteration in cancer		frequently amplified, missense mutations and in frame deletions clustered within the extracellular domain result in constantly activated protein
EGFR	TRUE	Oncogenes	Kinases	Other	Receptors	5.96196	24.9267		15284455	escaping programmed cell death	promotes	activating mutations within the tyrosine kinase domain activate anti-apoptotic pathways
EGFR	TRUE	Oncogenes	Kinases	Other	Receptors	5.96196	24.9267		26996308	impact of mutation on function		deletions in exon 19 cause truncation of the beta3-alphaC loop and restrain alphaC in an active "in" conformation, imparting resistance to inhibitors like vemurafenib that bind the alphaC "out" conformation
EGFR	TRUE	Oncogenes	Kinases	Other	Receptors	5.96196	24.9267	NSCLC	26497368	change of cellular energetics	promotes	stimulates mitochondrial fission and redistribution in the lamellipodia, upregulates cellular ATP production, and enhances motility in vitro and in vivo
EGFR	TRUE	Oncogenes	Kinases	Other	Receptors	5.96196	24.9267	NSCLC	26497368	invasion and metastasis	promotes	promotes metastasis by altering mitochondria dynamics
EGFR	TRUE	Oncogenes	Kinases	Other	Receptors	5.96196	24.9267		22579287	impact of mutation on function		L858R causes abnormally high activity, primarily by promoting EGFR dimerisation through suppressing the disorder in the alphaC-helix region
EIF1AX	TRUE	Other	Other	Other	Other	0.676648	6.47773
EIF3E	TRUE	Oncogenes	Other	Other	Other	1.49182	8.87978		22532700	function summary		translation initiation factor necessary for eficient histone mRNA translation
EIF3E	TRUE	Oncogenes	Other	Other	Other	1.49182	8.87978		8688078	function summary		target of human T cell leukaemia virus type I Tax oncoprotein, which upon binding relocates EIF3E from the nucleus
EIF3E	TRUE	Oncogenes	Other	Other	Other	1.49182	8.87978	glioblastoma	24481065	proliferative signalling	promotes	silencing of EIF3E decrease expression of HIF factors and cell proliferation
EIF3E	TRUE	Oncogenes	Other	Other	Other	1.49182	8.87978	glioblastoma	24481065	escaping programmed cell death	promotes	silencing of EIF3E induces cell cycle arrest and apoptosis
EIF3E	TRUE	Oncogenes	Other	Other	Other	1.49182	8.87978	neuronal cells	22960363	angiogenesis	suppresses	KD increases stability of HIF2A and induces agiogenesis
EIF3E	TRUE	Oncogenes	Other	Other	Other	1.49182	8.87978		22907435	invasion and metastasis	suppresses	decreased expression initiates ETM in breast epithelial cells
EIF3E	TRUE	Oncogenes	Other	Other	Other	1.49182	8.87978	colon cancer	22895193	fusion partner		RSPO2
EIF3E	TRUE	Oncogenes	Other	Other	Other	1.49182	8.87978		22895193	role in cancer	fusion	fusion
EIF3E	TRUE	Oncogenes	Other	Other	Other	1.49182	8.87978		22457825	role in cancer	TSG, fusion	TSG, fusion
EIF4A2	TRUE	Other	Other	Other	Other	1.42789	8.50202		23559250	function summary		takes part in repression of translation of mRNA prior to its miRNA-mediated degradation
EIF4A2	TRUE	Other	Other	Other	Other	1.42789	8.50202	DLBCL	10637510	fusion partner		BCL6
EIF4A2	TRUE	Other	Other	Other	Other	1.42789	8.50202	NSCLC	23867391	clinical impact		low expression is associated with poor prognosis
EIF4A2	TRUE	Other	Other	Other	Other	1.42789	8.50202		10637510	impact of mutation on function		fusion transcript contains of BCL6 gene expressed under the control of EIF4A2 promoter
EIF4A2	TRUE	Other	Other	Other	Other	1.42789	8.50202		10637510	role in cancer	fusion	fusion
ELF3	TRUE	TSGs	Other	TFs	Other	1.7742	11.1111
ELF4	TRUE	Oncogenes	Other	TFs	Other	1.48117	7.89474		22307523	function summary		transcription factor
ELF4	TRUE	Oncogenes	Other	TFs	Other	1.48117	7.89474		16303180	role in cancer	fusion	fusion
ELF4	TRUE	Oncogenes	Other	TFs	Other	1.48117	7.89474		22307523	differentiation and development		stimulates adipogenic differentiation
ELF4	TRUE	Oncogenes	Other	TFs	Other	1.48117	7.89474	glioma	23217424	cell replicative immortality	promotes	promotes stemness
ELF4	TRUE	Oncogenes	Other	TFs	Other	1.48117	7.89474	AML	16303180	fusion partner		ERG
ELF4	TRUE	Oncogenes	Other	TFs	Other	1.48117	7.89474		21616937	escaping programmed cell death	suppresses	contributes to the persistence of gamma H2AX foci and promoter DDR leading to apoptosis, ATM phosphorylates ELF4, leading to its degradation and promoting DNA DSB repair
ELF4	TRUE	Oncogenes	Other	TFs	Other	1.48117	7.89474		19380490	function summary		activates MDM2 and blocks oncogene-induced activation of p16 in mouse embryonic fibroblasts
ELF4	TRUE	Oncogenes	Other	TFs	Other	1.48117	7.89474	endothelial cells	21350194	cell division control		promotes cell-cycle entry by activating CDK4
ELF4	TRUE	Oncogenes	Other	TFs	Other	1.48117	7.89474		12387738	mouse model		KO mice have a profound reduction in the number of NK-T and NK cells
ELF4	TRUE	Oncogenes	Other	TFs	Other	1.48117	7.89474		26921333	suppression of growth	promotes	supresses cell proliferation via the induction of DLX3, an inhibitor of cell growth
ELF4	TRUE	Oncogenes	Other	TFs	Other	1.48117	7.89474		26921333	escaping programmed cell death	suppresses	induces HRK, an activator of apoptosis
ELF4	TRUE	Oncogenes	Other	TFs	Other	1.48117	7.89474		17213815	role in cancer	oncogene	oncogene
ELF4	TRUE	Oncogenes	Other	TFs	Other	1.48117	7.89474		26921333	role in cancer	TSG	TSG
ELF4	TRUE	Oncogenes	Other	TFs	Other	1.48117	7.89474		26921333	impact of mutation on function		L211M reduces growth inhibitory properties of the protein
ELK4	TRUE	Oncogenes	Other	TFs	Other	0.77255	4.25101	prostate cancer	19136943	fusion partner		SLC45A3
ELK4	TRUE	Oncogenes	Other	TFs	Other	0.77255	4.25101	prostate cancer	28716526	impact of mutation on function		the SLC45A3-ELK4 fusion RNA level is less than 1% of wild type ELK4; when the fusion RNA is silenced, cell proliferation is inhibited in both androgen-dependent and castration-resistant cells; this growth arrest can be rescued by exogenous expression of either the fusion and a mutant designed to prevent translation of the ELK4 protein, indicating that SLC45A3-ELK4 regulates cancer cell proliferat…
ELK4	TRUE	Oncogenes	Other	TFs	Other	0.77255	4.25101		22719019	types of alteration in cancer		SLC45A3-ELK4 fusion transcript occurs without genomic rearrangement but is formed by cis-splicing of adjacent genes/read-through
ELK4	TRUE	Oncogenes	Other	TFs	Other	0.77255	4.25101		26028036	role in cancer	oncogene	oncogene
ELK4	TRUE	Oncogenes	Other	TFs	Other	0.77255	4.25101		19136943	role in cancer	fusion	fusion
ELK4	TRUE	Oncogenes	Other	TFs	Other	0.77255	4.25101	hepatocellular carcinoma	21499249	fusion partner		BCORL1
ELK4	TRUE	Oncogenes	Other	TFs	Other	0.77255	4.25101	AML	16303180	fusion partner		ERG
ELK4	TRUE	Oncogenes	Other	TFs	Other	0.77255	4.25101	glioblastoma	21846680	escaping programmed cell death	promotes	ELK4 downregulation reduced tumour formation in xenograft models via downregulation of antiapoptotic protein Mcl-1
ELK4	TRUE	Oncogenes	Other	TFs	Other	0.77255	4.25101	melanoma	26028036	proliferative signalling	promotes	KD significantly attenuated the proliferation and inhibited the anchorage-independent cell growth
ELK4	TRUE	Oncogenes	Other	TFs	Other	0.77255	4.25101	melanoma	26028036	types of alteration in cancer		overexpressed in melanoma
ELL	TRUE	Oncogenes	Other	Other	Other	1.16682	6.68016		19447890	angiogenesis	suppresses	inhibits zebrafish vasculogenesis, at least in part, through up-regulating TSP-1
ELL	TRUE	Oncogenes	Other	Other	Other	1.16682	6.68016		20166137	suppression of growth	promotes	inhibits cell growth and colony formation under normoxia via downregulation of HIF1A, the growth inhibition is alleviated under hypoxia
ELL	TRUE	Oncogenes	Other	Other	Other	1.16682	6.68016		11090074	cell replicative immortality	promotes	KMT2A-ELL chimeric protein is capable of immortalizing clonogenic myeloid progenitors, C-terminal domain of ELL is required and sufficient for this process
ELL	TRUE	Oncogenes	Other	Other	Other	1.16682	6.68016	AML	11090074	fusion partner		KMT2A
ELL	TRUE	Oncogenes	Other	Other	Other	1.16682	6.68016		8596958	function summary		elongation factor that can increase the catalytic rate of RNA polymerase II transcription by suppressing transient pausing by polymerase at multiple sites along the DNA
ELL	TRUE	Oncogenes	Other	Other	Other	1.16682	6.68016		11090074	role in cancer	fusion	fusion
ELL	TRUE	Oncogenes	Other	Other	Other	1.16682	6.68016		24127601	function summary		involved in transcription restart after DNA repair
ELL	TRUE	Oncogenes	Other	Other	Other	1.16682	6.68016		11238904	role in cancer	TSG	TSG
ELN	TRUE	Other	Other	Other	Other	2.11519	10.687
EML4	TRUE	Oncogenes	Other	Other	Other	1.89142	9.31174		25789526	cell division control		required for the organisation of the mitotic spindle and for the proper attachment of kinetochores to microtubules through loading of NUDC onto the mitotic spindle
EML4	TRUE	Oncogenes	Other	Other	Other	1.89142	9.31174	lung cancer	26755435	fusion partner		ALK
EML4	TRUE	Oncogenes	Other	Other	Other	1.89142	9.31174		17196341	function summary		microtubule stabilizing protein
EML4	TRUE	Oncogenes	Other	Other	Other	1.89142	9.31174		26755435	role in cancer	fusion	fusion
EP300	TRUE	TSGs	Other	TFs	Other	5.06687	28.0822		15313412	function summary		transcriptional coactivator, histone acetyltransferase
EP300	TRUE	TSGs	Other	TFs	Other	5.06687	28.0822		15156177	function summary		acetylates p53, p73, Rb, E2F, myb, myoD, HMG(I)Y, GATA1 and alpha-importin
EP300	TRUE	TSGs	Other	TFs	Other	5.06687	28.0822	AML	10824998	fusion partner		KAT6A
EP300	TRUE	TSGs	Other	TFs	Other	5.06687	28.0822	AML	20980053	fusion partner		KMT2A
EP300	TRUE	TSGs	Other	TFs	Other	5.06687	28.0822	SCLC	22941188	types of alteration in cancer		recurrent somatic mutations
EP300	TRUE	TSGs	Other	TFs	Other	5.06687	28.0822		9613201	role in cancer	fusion	fusion
EP300	TRUE	TSGs	Other	TFs	Other	5.06687	28.0822		21041953	types of alteration in cancer		inactivating mutations occur naturally in human DLBCL patients and may confer resistance to BCL6 inhibitors
EP300	TRUE	TSGs	Other	TFs	Other	5.06687	28.0822		12237408	suppression of growth	promotes	truncating mutations increase cell proliferation through disruption of TGF-beta response
EP300	TRUE	TSGs	Other	TFs	Other	5.06687	28.0822		10523850	escaping programmed cell death	suppresses	KD inhibits apoptosis
EP300	TRUE	TSGs	Other	TFs	Other	5.06687	28.0822		12237408	role in cancer	TSG	TSG
EP300	TRUE	TSGs	Other	TFs	Other	5.06687	28.0822		26354606	differentiation and development		involved in development of skeletal musceles
EPAS1	TRUE	Oncogenes	Other	Other	Other	1.93404	10.7287		16510872	differentiation and development		upregulates Oct-4, a transcription factor essential for maintaining stem cell pluripotency
EPAS1	TRUE	Oncogenes	Other	Other	Other	1.93404	10.7287	hemangioblastoma	26514359	impact of mutation on function		stop mutations affect prolyl hydroxylation resulting in reduced ubiquitination but intact transcriptional activity, which has activating effect
EPAS1	TRUE	Oncogenes	Other	Other	Other	1.93404	10.7287		26837714	types of alteration in cancer		most human soft-tissue sarcomas have lower levels of EPAS1, epigenetic re-expression suppresses soft tissue sarcoma growth
EPAS1	TRUE	Oncogenes	Other	Other	Other	1.93404	10.7287	NSCLC	25831463	types of alteration in cancer		binds to T790M EGFR but not WT EGFR and increases MET levels
EPAS1	TRUE	Oncogenes	Other	Other	Other	1.93404	10.7287	gastric cancer	25730079	types of alteration in cancer		transcript level and protein expression are significantly higher
EPAS1	TRUE	Oncogenes	Other	Other	Other	1.93404	10.7287		23090011	types of alteration in cancer		F374Y (germline) decreases VHL protein binding and ubiquitination, increasing the stability of EPAS1
EPAS1	TRUE	Oncogenes	Other	Other	Other	1.93404	10.7287	mice	23860500	tumour promoting inflammation	promotes	activates mediators of inflammation and promotes the development of colitis
EPAS1	TRUE	Oncogenes	Other	Other	Other	1.93404	10.7287		15192019	angiogenesis	promotes	promotes angiogenesis through the transactivation of VEGF and FLT1
EPAS1	TRUE	Oncogenes	Other	Other	Other	1.93404	10.7287		22169972	function summary		transcription factor involved in the induction of oxygen regulated genes
EPAS1	TRUE	Oncogenes	Other	Other	Other	1.93404	10.7287	mouse model of RCC	26439684	proliferative signalling	promotes	knockdown abrogates CXCR4 expression and abolishes tumour growth
EPAS1	TRUE	Oncogenes	Other	Other	Other	1.93404	10.7287	sarcomas	26837714	suppression of growth	promotes	loss of EPAS1 promotes proliferation
EPAS1	TRUE	Oncogenes	Other	Other	Other	1.93404	10.7287	pheochromocytoma	24741025	role in cancer	oncogene	oncogene
EPAS1	TRUE	Oncogenes	Other	Other	Other	1.93404	10.7287	sarcomas	26837714	role in cancer	TSG	TSG
EPHA3	TRUE	TSGs	Kinases	Other	Receptors	5.90868	49.3151
EPHA7	TRUE	Other	Other	Other	Receptors	4.75785	41.7808
EPS15	TRUE	Oncogenes	Other	Other	Other	1.75289	7.08502		28215104	role in cancer	TSG	TSG
EPS15	TRUE	Oncogenes	Other	Other	Other	1.75289	7.08502		8134107	role in cancer	fusion	fusion
EPS15	TRUE	Oncogenes	Other	Other	Other	1.75289	7.08502	AML	8134107	fusion partner		KMT2A
EPS15	TRUE	Oncogenes	Other	Other	Other	1.75289	7.08502		21832070	function summary		distinct forms of Eps15 direct EGFR either for degradation (Eps15) or to the recycling endosome for transit back to the cell surface (Eps15S)
EPS15	TRUE	Oncogenes	Other	Other	Other	1.75289	7.08502		8910509	function summary		component of clathrin-coated pits
ERBB2	TRUE	Oncogenes	Kinases	Other	Receptors	3.56439	15.7534		21555369	function summary		positive regulator of rRNA synthesis and cellular translation
ERBB2	TRUE	Oncogenes	Kinases	Other	Receptors	3.56439	15.7534		20719876	role in cancer	oncogene, fusion	oncogene, fusion
ERBB2	TRUE	Oncogenes	Kinases	Other	Receptors	3.56439	15.7534		15254961	function summary		membrane tyrosine kinase
ERBB2	TRUE	Oncogenes	Kinases	Other	Receptors	3.56439	15.7534	breast cancer	21204711	escaping programmed cell death	promotes	controller of antiapoptotic signalling
ERBB2	TRUE	Oncogenes	Kinases	Other	Receptors	3.56439	15.7534	breast cancer	21204711	proliferative signalling	promotes	major driver of tumour cell proliferation
ERBB2	TRUE	Oncogenes	Kinases	Other	Receptors	3.56439	15.7534		15542430	invasion and metastasis	promotes	promotes metastasis via upregulation of CXCR4
ERBB2	TRUE	Oncogenes	Kinases	Other	Receptors	3.56439	15.7534		15609325	escaping programmed cell death	promotes	overexpression suppresses the transcription of antiangiogenic factors and induces expression of angiogenic factors
ERBB2	TRUE	Oncogenes	Kinases	Other	Receptors	3.56439	15.7534		15173068	function summary		promotes the nucleus-to-cytoplasm relocalisation of estrogen receptor
ERBB2	TRUE	Oncogenes	Kinases	Other	Receptors	3.56439	15.7534		25189649	escaping programmed cell death	promotes	inhibits apoptosis through downregulation of CASP-3 and CASP-8
ERBB2	TRUE	Oncogenes	Kinases	Other	Receptors	3.56439	15.7534		23232401	change of cellular energetics	promotes	ErbB2 translocates into mitochondria, where it negatively regulates mitochondrial respiratory functions
ERBB2	TRUE	Oncogenes	Kinases	Other	Receptors	3.56439	15.7534	gastric cancer	25889497	fusion partner		ZNF207, MDK, NOS2
ERBB2	TRUE	Oncogenes	Kinases	Other	Receptors	3.56439	15.7534	micropapillary urothelial carcinoma	24192927	fusion partner		GRB7
ERBB2	TRUE	Oncogenes	Kinases	Other	Receptors	3.56439	15.7534		15254961	differentiation and development		crucial for embryonic, cardiac and periperial nervous system development
ERBB3	TRUE	Oncogenes	Kinases	Other	Receptors	3.61234	20.5479		22261253	proliferative signalling	promotes	promotes cell proliferation
ERBB3	TRUE	Oncogenes	Kinases	Other	Receptors	3.61234	20.5479		15254961	differentiation and development		crucial for embryonic, cardiac and periperial nervous system development
ERBB3	TRUE	Oncogenes	Kinases	Other	Receptors	3.61234	20.5479		15254961	function summary		member of the receptor tyrosine kinase family with impaired tyrosine kinase activity, binds to the p85 adaptator subunit of PI-3K
ERBB3	TRUE	Oncogenes	Kinases	Other	Receptors	3.61234	20.5479	prostate cancer	17638862	invasion and metastasis	promotes	secreted isoform enhances invasiveness of tumour cells
ERBB3	TRUE	Oncogenes	Kinases	Other	Receptors	3.61234	20.5479		20719876	role in cancer	oncogene	oncogene
ERBB4	TRUE	Oncogenes	Kinases	Other	Receptors	7.23533	43.8356		16912174	function summary		receptor Y-protein kinase, Member of EGFR family, surface receptor for neuregulins, regulator of differentiation, coactivator of ER in breast cancer
ERBB4	TRUE	Oncogenes	Kinases	Other	Receptors	7.23533	43.8356	NSCLC	26050618	impact of mutation on function		Y285C, D595V, D931Y and K935I activating mutations enhance ErbB4 dimerisation and increase the transactivation in ErbB4 homodimers and ErbB4-ErbB2 heterodimers
ERBB4	TRUE	Oncogenes	Kinases	Other	Receptors	7.23533	43.8356		18454307	escaping programmed cell death	suppresses	activation is associated with apoptosis in vitro
ERBB4	TRUE	Oncogenes	Kinases	Other	Receptors	7.23533	43.8356	NSCLC	26050618	escaping programmed cell death	promotes	increases cell survival in serum depleted conditions
ERBB4	TRUE	Oncogenes	Kinases	Other	Receptors	7.23533	43.8356	breast cancer	16251361	proliferative signalling	promotes	tumour-associated ErbB4 isoform promotes ligand-independent cancer cell growth
ERBB4	TRUE	Oncogenes	Kinases	Other	Receptors	7.23533	43.8356	melanoma	22661227	proliferative signalling	promotes	silencing ERBB4 has minimal effect on the proliferation of cells expressing WT receptor but substantially reduces the growth of lines carrying mutant ERBB4
ERBB4	TRUE	Oncogenes	Kinases	Other	Receptors	7.23533	43.8356	breast cancer	11390655	suppression of growth	promotes	mediates ligand-dependent antiproliferative and differentiation responses
ERBB4	TRUE	Oncogenes	Kinases	Other	Receptors	7.23533	43.8356	breast cancer	11390655	role in cancer	TSG	TSG
ERBB4	TRUE	Oncogenes	Kinases	Other	Receptors	7.23533	43.8356	breast cancer	16251361	role in cancer	oncogene	oncogene
ERBB4	TRUE	Oncogenes	Kinases	Other	Receptors	7.23533	43.8356	NSCLC	26050618	role in cancer	oncogene	oncogene
ERBB4	TRUE	Oncogenes	Kinases	Other	Receptors	7.23533	43.8356	mouse	24670412	mouse model		deletion of ErbB4 accelerates polycystic kidney disease progression
ERBB4	TRUE	Oncogenes	Kinases	Other	Receptors	7.23533	43.8356	oral cancer	24353162	types of alteration in cancer		frequent copy number loss
ERBB4	TRUE	Oncogenes	Kinases	Other	Receptors	7.23533	43.8356	breast cancer	18454307	cell division control		activation is associated with cell cycle arrest in vitro
ERBB4	TRUE	Oncogenes	Kinases	Other	Receptors	7.23533	43.8356		18454307	differentiation and development		activation is associated with differentiation in vitro
ERBB4	TRUE	Oncogenes	Kinases	Other	Receptors	7.23533	43.8356		27727438	types of alteration in cancer		recurrent T19A, R711C
ERBB4	TRUE	Oncogenes	Kinases	Other	Receptors	7.23533	43.8356	breast cancer	16251361	escaping programmed cell death	promotes	tumour-associated ErbB4 isoform promotes ligand-independent survival
ERC1	TRUE	Other	Other	Other	Other	2.2697	9.31174		15218148	function summary		essential regulatory subunit of the IKK complex, induces the expression of NF-kappaB target genes
ERC1	TRUE	Other	Other	Other	Other	2.2697	9.31174	thyroid papillary carcinoma	10337992	fusion partner		RET
ERC1	TRUE	Other	Other	Other	Other	2.2697	9.31174	AML	17690697	fusion partner		PDGFRB
ERC1	TRUE	Other	Other	Other	Other	2.2697	9.31174		12203787	impact of mutation on function		oligomerisation of ERC1-RET chimeric proteins through the coiled-coil domain of ERC1 dimerizes the RET kinase domains leading to constitutive autophosphorylation of RET
ERC1	TRUE	Other	Other	Other	Other	2.2697	9.31174		12203787	role in cancer	fusion	fusion
ERCC2	TRUE	TSGs	Other	Other	Other	2.0033	9.52381		25969448	genome instability and mutations	suppresses	protects the mitochondrial genome from oxidative DNA damage
ERCC2	TRUE	TSGs	Other	Other	Other	2.0033	9.52381		10673506	function summary		a subunit of basal transcription factor TFIIH
ERCC2	TRUE	TSGs	Other	Other	Other	2.0033	9.52381		8413672	function summary		single-stranded DNA-dependent ATPase and DNA helicase, involved in NER
ERCC2	TRUE	TSGs	Other	Other	Other	2.0033	9.52381		8675009	escaping programmed cell death	suppresses	component of p53-mediated apoptosis pathway
ERCC2	TRUE	TSGs	Other	Other	Other	2.0033	9.52381	hepatocellular carcinoma	21264535	escaping programmed cell death	suppresses	may play role in apoptosis by enhancing expression of p53 and suppressing c-myc and cdk2
ERCC2	TRUE	TSGs	Other	Other	Other	2.0033	9.52381		26031757	role in cancer	TSG	TSG
ERCC3	TRUE	TSGs	Other	Other	Other	1.42789	7.08502		2167179	function summary		DNA helicase, involved in NER
ERCC3	TRUE	TSGs	Other	Other	Other	1.42789	7.08502		10673506	function summary		subunit of basal transcription factor TFIIH
ERCC3	TRUE	TSGs	Other	Other	Other	1.42789	7.08502		15549133	genome instability and mutations	suppresses	promotes the incision of the damaged DNA fragment
ERCC3	TRUE	TSGs	Other	Other	Other	1.42789	7.08502		8675009	escaping programmed cell death	suppresses	component of p53-mediated apoptosis pathway
ERCC3	TRUE	TSGs	Other	Other	Other	1.42789	7.08502		2167179	role in cancer	TSG	TSG
ERCC4	TRUE	TSGs	Other	Other	Other	1.72625	10.5263		26074087	function summary		acatalytic subunit of the ERCC1-XPF nuclease involved in NER
ERCC4	TRUE	TSGs	Other	Other	Other	1.72625	10.5263		8887684	genome instability and mutations	suppresses	NER protein involved in removing DNA interstrand cross-linking damage
ERCC4	TRUE	TSGs	Other	Other	Other	1.72625	10.5263		26411687	genome instability and mutations	promotes	required for generation of Helicobacter pylori induced DNA DSB
ERCC4	TRUE	TSGs	Other	Other	Other	1.72625	10.5263	HNSCC	20372803	clinical impact		high expression is associated with resistance to cis-platin
ERCC4	TRUE	TSGs	Other	Other	Other	1.72625	10.5263		23623386	role in cancer	TSG	TSG
ERCC5	TRUE	TSGs	Other	Other	Other	1.19346	5.87045		11266544	role in cancer	TSG	TSG
ERCC5	TRUE	TSGs	Other	Other	Other	1.19346	5.87045		26833090	genome instability and mutations	suppresses	partners with BRCA1 and BRCA2 to maintain genomic stability through homologous recombination, and its loss causes DNA breaks, chromosome aberrations, and replication fork stalling
ERCC5	TRUE	TSGs	Other	Other	Other	1.19346	5.87045		16167068	escaping programmed cell death	promotes	suppresses UV-induced apoptosis
ERCC5	TRUE	TSGs	Other	Other	Other	1.19346	5.87045		12644470	function summary		has cleavage preference for dsDNA with 3' overhang
ERCC5	TRUE	TSGs	Other	Other	Other	1.19346	5.87045		17466625	function summary		forms a stable complex with TFIIH
ERCC5	TRUE	TSGs	Other	Other	Other	1.19346	5.87045		26411687	genome instability and mutations	promotes	required for generation of Helicobacter pylori induced DNA DSB
ERCC5	TRUE	TSGs	Other	Other	Other	1.19346	5.87045		11266544	function summary		endonuclease involved in NER
ERG	TRUE	Oncogenes	Other	TFs	Other	2.28568	8.6514	prostate cancer	20118910	fusion partner		SLC45A3
ERG	TRUE	Oncogenes	Other	TFs	Other	2.28568	8.6514	CML and Ewing sarcoma	15988032	fusion partner		FUS
ERG	TRUE	Oncogenes	Other	TFs	Other	2.28568	8.6514	prostate cancer	20878952	fusion partner		TMPRSS2
ERG	TRUE	Oncogenes	Other	TFs	Other	2.28568	8.6514	AML	16303180	fusion partner		ELF4
ERG	TRUE	Oncogenes	Other	TFs	Other	2.28568	8.6514		26385962	cell replicative immortality	promotes	loss of Erg accelerates HSC differentiation by >20-fold
ERG	TRUE	Oncogenes	Other	TFs	Other	2.28568	8.6514		21673349	cell replicative immortality	promotes	required for self-renewal of hematopoietic stem cells during stress hematopoiesis in mice
ERG	TRUE	Oncogenes	Other	TFs	Other	2.28568	8.6514		25915839	role in cancer	oncogene, fusion	oncogene, fusion
ERG	TRUE	Oncogenes	Other	TFs	Other	2.28568	8.6514		7605748	differentiation and development		plays an important role in the differentiation of cartilage and bone tissue
ERG	TRUE	Oncogenes	Other	TFs	Other	2.28568	8.6514		18500345	differentiation and development		critical for hematopoiesis
ERG	TRUE	Oncogenes	Other	TFs	Other	2.28568	8.6514		18195090	differentiation and development		transcription factor, critical in development of vascular system and endothelial apoptosis
ERG	TRUE	Oncogenes	Other	TFs	Other	2.28568	8.6514		18195090	function summary		transcription factor
ERG	TRUE	Oncogenes	Other	TFs	Other	2.28568	8.6514	prostate cancer	19649210	fusion partner		NDRG1
ERG	TRUE	Oncogenes	Other	TFs	Other	2.28568	8.6514		22932696	differentiation and development		regulator of endocardial-mesenchymal transformation during cardiac valve morphogenesis
ESR1	TRUE	Oncogenes	Other	TFs	Other	3.8521	14.6175		26122181	function summary	1	estrogen receptor, transcription factor
ESR1	TRUE	Oncogenes	Other	TFs	Other	3.8521	14.6175		27727438	types of alteration in cancer		recurrent missense mutations K303R, Y537S, D538G
ESR1	TRUE	Oncogenes	Other	TFs	Other	3.8521	14.6175		25576212	invasion and metastasis	promotes	enhances metastatic capacity
ESR1	TRUE	Oncogenes	Other	TFs	Other	3.8521	14.6175		25728938	invasion and metastasis	promotes	silencing of ESR1 in MCF-7 cell-line induces EMT and expression of specific matrix effectors associated with metastasis
ESR1	TRUE	Oncogenes	Other	TFs	Other	3.8521	14.6175		25375021	function summary		stimulates transcription of mitochondrial genes
ESR1	TRUE	Oncogenes	Other	TFs	Other	3.8521	14.6175		10945602	impact of mutation on function		K303R shows increased sensitivity to estrogen and increased proliferation at subphysiological levels of estrogen
ESR1	TRUE	Oncogenes	Other	TFs	Other	3.8521	14.6175	papillary thyroid cancer	25594859	function summary		induces prosurvival autophagy
ESR1	TRUE	Oncogenes	Other	TFs	Other	3.8521	14.6175	aggressive subset of ER+ breast cancer	25099679	fusion partner		CCDC170
ESR1	TRUE	Oncogenes	Other	TFs	Other	3.8521	14.6175		25534852	function summary		regulates chromosome alignment and spindle dynamics by stabilising microtubules during mitosis
ESR1	TRUE	Oncogenes	Other	TFs	Other	3.8521	14.6175		22240483	interaction with pathogen		protects against HBV-associated hepatocellular carcinoma by repressing transcription of HBV genes
ESR1	TRUE	Oncogenes	Other	TFs	Other	3.8521	14.6175	hepatoma	19027010	suppression of growth	promotes	overexpression of miR-18a decreases ERalpha levels and stimulates cell proliferation
ESR1	TRUE	Oncogenes	Other	TFs	Other	3.8521	14.6175		24475282	escaping immune response to cancer	promotes	immune escape mechanisms in ERalpha breast cancer may be facilitated through an ERalpha suppressive mechanism on IFN-gamma signalling
ESR1	TRUE	Oncogenes	Other	TFs	Other	3.8521	14.6175		24374826	invasion and metastasis	suppresses	ER alpha in cancer-associated fibroblasts suppresses prostate cancer invasion via modulation of thrombospondin 2 and matrix metalloproteinase 3
ESR1	TRUE	Oncogenes	Other	TFs	Other	3.8521	14.6175		26122181	impact of mutation on function		missense mutations clustered in the ligand binding domain (D538G, Y537S) leads to constant, ligand-independent activity of ESR1
ESR1	TRUE	Oncogenes	Other	TFs	Other	3.8521	14.6175		26122181	role in cancer	oncogene	oncogene
ESR1	TRUE	Oncogenes	Other	TFs	Other	3.8521	14.6175		19027010	role in cancer	TSG	TSG
ESR1	TRUE	Oncogenes	Other	TFs	Other	3.8521	14.6175		25099679	role in cancer	fusion	fusion
ESR1	TRUE	Oncogenes	Other	TFs	Other	3.8521	14.6175		26122181	proliferative signalling	promotes	activation promotes cell proliferation and resistance to endocrine signals
ETNK1	TRUE	TSGs	Other	Other	Other	1.13485	8.90688		24201752	role in cancer	TSG	TSG
ETNK1	TRUE	TSGs	Other	Other	Other	1.13485	8.90688		24201752	escaping programmed cell death	suppresses	synthetic phosphoethanolamine has anti-leukaemic effects in an APL model by inducing apoptosis through the mitochondrial pathway
ETNK1	TRUE	TSGs	Other	Other	Other	1.13485	8.90688		13366993	function summary		catalyzes the first step of the de novo phosphatidylethanolamine (PE) biosynthesis pathway, responsible for the phosphorylation of ethanolamine to phosphoethanolamine
ETV1	TRUE	Oncogenes	Other	TFs	Other	2.04593	10.9312
ETV4	TRUE	Oncogenes	Other	TFs	Other	0.735255	4.45344
ETV5	TRUE	Oncogenes	Other	Other	Other	1.36928	6.2753
ETV6	TRUE	Oncogenes	Other	TFs	Other	1.68363	8.56164	T-ALL	9360930	fusion partner		JAK2
ETV6	TRUE	Oncogenes	Other	TFs	Other	1.68363	8.56164	breast cancer	20033038	fusion partner		ITPR2
ETV6	TRUE	Oncogenes	Other	TFs	Other	1.68363	8.56164	AML, myeloproliferative neoplasms and ALL	27229714	fusion partner		ABL1
ETV6	TRUE	Oncogenes	Other	TFs	Other	1.68363	8.56164		25213837	role in cancer	TSG	TSG
ETV6	TRUE	Oncogenes	Other	TFs	Other	1.68363	8.56164	B-cell precursor ALL	23090680	fusion partner		PAX5
ETV6	TRUE	Oncogenes	Other	TFs	Other	1.68363	8.56164		22578774	function summary		transcription factor, member of the E-Twenty-Six (ETS) family, a strong transcriptional repressor
ETV6	TRUE	Oncogenes	Other	TFs	Other	1.68363	8.56164		9694803	differentiation and development		required for hematopoiesis in the bone marrow
ETV6	TRUE	Oncogenes	Other	TFs	Other	1.68363	8.56164		7805037	impact of mutation on function		in fusion with ABL1, it provides the helix-loop-helix motif, which mediates dimerisation and results in constitutive activation of ABL1
ETV6	TRUE	Oncogenes	Other	TFs	Other	1.68363	8.56164		10913166	invasion and metastasis	suppresses	inhibits the invasiveness of Ras-transformed cells in vitro and in vivo
ETV6	TRUE	Oncogenes	Other	TFs	Other	1.68363	8.56164		12960174	escaping programmed cell death	suppresses	induces apoptosis and represses transcription of antiapoptotic Bcl-XL
ETV6	TRUE	Oncogenes	Other	TFs	Other	1.68363	8.56164		16828711	escaping programmed cell death	suppresses	induces apoptosis through activation of p53-dependent pathways
ETV6	TRUE	Oncogenes	Other	TFs	Other	1.68363	8.56164		22578774	role in cancer	fusion	fusion
ETV6	TRUE	Oncogenes	Other	TFs	Other	1.68363	8.56164	B-ALL	8751464	fusion partner		RUNX1
ETV6	TRUE	Oncogenes	Other	TFs	Other	1.68363	8.56164	radiation-associated thyroid cancer	24327398	fusion partner		NTRK3
ETV6	TRUE	Oncogenes	Other	TFs	Other	1.68363	8.56164	triple negative breast cancer	22129193	fusion partner		NTRK3
ETV6	TRUE	Oncogenes	Other	TFs	Other	1.68363	8.56164	AML	24469860	fusion partner		ARNT
EWSR1	TRUE	Oncogenes	Other	Other	Other	1.56108	11.9863		11289149	function summary		transcriptional activator of c-fos, ErbB2, Xvent-2
EWSR1	TRUE	Oncogenes	Other	Other	Other	1.56108	11.9863		17415412	role in cancer	oncogene, fusion	fusion, oncogene
EWSR1	TRUE	Oncogenes	Other	Other	Other	1.56108	11.9863	Ewing sarcoma	25712098	fusion partner		FLI1
EWSR1	TRUE	Oncogenes	Other	Other	Other	1.56108	11.9863	Ewing sarcoma	25712098	impact of mutation on function		fusion partner of FLI1, aberrant cell cycle activation in Ewing sarcoma is due to the de-repression of E2F targets as a consequence of transcriptional induction and physical recruitment of E2F3 by EWSR1-FLI1 replacing E2F4 on their target promoters
EWSR1	TRUE	Oncogenes	Other	Other	Other	1.56108	11.9863		17912356	genome instability and mutations	suppresses	KD in Hela cells resulted in mitotic defects accompanied by apoptotic cell death
EWSR1	TRUE	Oncogenes	Other	Other	Other	1.56108	11.9863		27341063	cell division control		regulates mitosis by dynamically influencing microtubule acetylation
EWSR1	TRUE	Oncogenes	Other	Other	Other	1.56108	11.9863		27341063	genome instability and mutations	suppresses	depletion of EWSR1 results in cell cycle arrest in the mitotic phase, unaligned chromosomes and multipolar spindles
EWSR1	TRUE	Oncogenes	Other	Other	Other	1.56108	11.9863		25483190	genome instability and mutations	suppresses	EWSR1-knockdown cells display a high incidence of defects in the midzone, a midline structure located between segregating chromatids during anaphase, which can lead to the failure of cytokinesis and can result in the induction of aneuploidy
EWSR1	TRUE	Oncogenes	Other	Other	Other	1.56108	11.9863		25737553	impact of mutation on function		EWSR1-FLI1 fusion protein alters the patterns of alternative splicing of multiple proteins that potentially regulate oncogenesis by direct binding to exon-intron boundaries or to splicing factors including DDX5, hnRNP K, and PRPF6
EWSR1	TRUE	Oncogenes	Other	Other	Other	1.56108	11.9863	clear cell sarcoma	10849331	fusion partner		ATF1
EWSR1	TRUE	Oncogenes	Other	Other	Other	1.56108	11.9863	Ewing sarcoma	8040301	fusion partner		ERG
EWSR1	TRUE	Oncogenes	Other	Other	Other	1.56108	11.9863	small round cell sarcoma	8604806	fusion partner		WT1
EWSR1	TRUE	Oncogenes	Other	Other	Other	1.56108	11.9863	myxoid chondrosarcoma	11679947	fusion partner		NR4A3
EWSR1	TRUE	Oncogenes	Other	Other	Other	1.56108	11.9863	aneurysmal fibrous histiocytoma	18094413	fusion partner		CREB1
EWSR1	TRUE	Oncogenes	Other	Other	Other	1.56108	11.9863	myxoid liposarcoma	12169678	fusion partner		DDIT3
EWSR1	TRUE	Oncogenes	Other	Other	Other	1.56108	11.9863	hidradenoma of the skin and mucoepidermoid carcinoma of the salivary glands	18338330	fusion partner		POU5F1
EWSR1	TRUE	Oncogenes	Other	Other	Other	1.56108	11.9863		21816343	function summary		depletion results in alternative splicing changes of genes involved in DNA repair and genotoxic stress signaling, including ABL1, CHEK2, and MAP4K2, which reduces cell viability and proliferation upon UV irradiation
EXT1	TRUE	TSGs	Other	Other	Other	2.22708	9.93151
EXT2	TRUE	TSGs	Other	Other	Other	1.8115	14.3836
EZH2	TRUE	Oncogenes	Other	TFs	Other	1.84879	9.10931		29035360	genome instability and mutations	suppresses	promotes degradation of stalled replication forks in HR-deficient cells via recruitment of MUS81
EZH2	TRUE	Oncogenes	Other	TFs	Other	1.84879	9.10931		27830540	function summary		catalytic component of the polycomb repressive complex PRC2 that methylates histone H3K9 and H3K27 to induce transcriptional repression
EZH2	TRUE	Oncogenes	Other	TFs	Other	1.84879	9.10931	ovarian cancer	20708159	angiogenesis	promotes	promotes angiogenesis by methylating and silencing vasohibin1
EZH2	TRUE	Oncogenes	Other	TFs	Other	1.84879	9.10931	cutaneous anaplastic large cell lymphoma	29248547	escaping programmed cell death	promotes	KD increases apoptosis, mediated by de-repression of thioredoxin-interacting protein and consequent formation of reactive oxygen species
EZH2	TRUE	Oncogenes	Other	TFs	Other	1.84879	9.10931	cutaneous anaplastic T-cell lymphoma	29248547	escaping programmed cell death	promotes	KD induces apoptosis
EZH2	TRUE	Oncogenes	Other	TFs	Other	1.84879	9.10931	head and neck squamous cell carcinoma	26378043	escaping programmed cell death	promotes	KD induces mitochondrial dependent apoptosis in xenografts
EZH2	TRUE	Oncogenes	Other	TFs	Other	1.84879	9.10931	neuroblastoma	29202477	proliferative signalling	promotes	KD inhibits growth in xenografts and in vitro
EZH2	TRUE	Oncogenes	Other	TFs	Other	1.84879	9.10931	cholangiocarcinoma	29530475	proliferative signalling	promotes	KD results in growth inhibition in xenografts and in vitro
EZH2	TRUE	Oncogenes	Other	TFs	Other	1.84879	9.10931	lung adenocarcinoma	28539837	tumour promoting inflammation	suppresses	KD in KRAS mutant mouse model results in increased infiltration of tumour associated macrophages and neutrophils and production of tumour associated cytokines IL-6 and TNF alpha
EZH2	TRUE	Oncogenes	Other	TFs	Other	1.84879	9.10931	lung adenocarcinoma	28539837	suppression of growth	promotes	KD results in accelerated and increased tumour growth in a KRAS mutant mouse model, mediated by increased AKT and ERK activation
EZH2	TRUE	Oncogenes	Other	TFs	Other	1.84879	9.10931	cutaneous anaplastic T-cell lymphoma	29248547	escaping immune response to cancer	promotes	inhibits recruitment of infiltrating CD4+ and CD8+T cells through epigenetic silencing of CXCL10
EZH2	TRUE	Oncogenes	Other	TFs	Other	1.84879	9.10931		27830540	role in cancer	oncogene, TSG	oncogene, TSG
EZH2	TRUE	Oncogenes	Other	TFs	Other	1.84879	9.10931		26845405	role in cancer		oncogene, TSG
EZH2	TRUE	Oncogenes	Other	TFs	Other	1.84879	9.10931	breast cancer	26271144	clinical impact	promotes	high expression associated with poor prognosis
EZH2	TRUE	Oncogenes	Other	TFs	Other	1.84879	9.10931		30371878	types of alteration in cancer		recurrent Y646F and Y646N missense mutations
EZH2	TRUE	Oncogenes	Other	TFs	Other	1.84879	9.10931		27086351	differentiation and development		a critical regulator of normal hematopoiesis
EZH2	TRUE	Oncogenes	Other	TFs	Other	1.84879	9.10931	cutaneous anaplastic large cell lymphoma	29248547	cell division control		KD induces G1 arrest
EZH2	TRUE	Oncogenes	Other	TFs	Other	1.84879	9.10931		29530751	clinical impact		D185H mutation is associated with downregulation of RARA and RARG and with APL phenotype in patients without PML-RARA fusion
EZH2	TRUE	Oncogenes	Other	TFs	Other	1.84879	9.10931	melanoma	25671303	proliferative signalling	promotes	gain of function mutations Y641F, Y641N result in larger tumour growth in xenografts
EZH2	TRUE	Oncogenes	Other	TFs	Other	1.84879	9.10931		21190999	impact of mutation on function		nontyrosine residues at position 641 decrease affinity for unmethylated and monomethylated H3K27 substrates and favor trimethylation
EZH2	TRUE	Oncogenes	Other	TFs	Other	1.84879	9.10931	cutaneous anaplastic T-cell lymphoma	29248547	global regulation of gene expression		upregulates expression of genes involvd in regulation of cell survival and cell-cell communcation
EZH2	TRUE	Oncogenes	Other	TFs	Other	1.84879	9.10931	breast cancer	32009798	clinical impact		high expression is linked to cisplatin resistance
EZH2	TRUE	Oncogenes	Other	TFs	Other	1.84879	9.10931	triple-negatve breast cancer PDXs	31968251	invasion and metastasis	promotes	pharmacological or genetic inhibition of EZH2 catalytic activity decreases invasiveness and impairs distant metastasis
EZH2	TRUE	Oncogenes	Other	TFs	Other	1.84879	9.10931	myeloproliferative diseases	27830540	types of alteration in cancer		deletions, missense, and frameshift mutations that abrogate methyltransferase activity, leading to reduction in H3K27me3 levels, are frequently observed
EZH2	TRUE	Oncogenes	Other	TFs	Other	1.84879	9.10931		26219303	mouse model		hematopoietic-specific deletion of Ezh2 in mice induced heterogeneous hematopoietic malignancies
EZH2	TRUE	Oncogenes	Other	TFs	Other	1.84879	9.10931		29035360	clinical impact		loss of EZH2 activity results in stabilisation of stalled replication forks, causing resistance to PARP inhibitors in BRCA1/2 deficient cells
EZR	TRUE	Other	Other	Other	Other	1.4119	7.19178	lung adenocarcinoma	22327623	fusion partner		ROS1
EZR	TRUE	Other	Other	Other	Other	1.4119	7.19178		19935704	escaping programmed cell death	promotes	negative regulator of death receptor-induced apoptosis in T-cells
EZR	TRUE	Other	Other	Other	Other	1.4119	7.19178	glioblastoma	20156804	proliferative signalling	promotes	overexpression inactivates NF2 tumour suppressor, enhancing cell proliferation and anchorage-independent growth
EZR	TRUE	Other	Other	Other	Other	1.4119	7.19178		24727320	role in cancer	fusion	fusion
EZR	TRUE	Other	Other	Other	Other	1.4119	7.19178	cervical cancer	26933912	invasion and metastasis	promotes	induces EMT, downregulation suppresses tumour progression
EZR	TRUE	Other	Other	Other	Other	1.4119	7.19178	oesophageal SCC	28504189	invasion and metastasis	promotes	enhances filopodia formation, contributing to the regulation of invasion and metastasis
EZR	TRUE	Other	Other	Other	Other	1.4119	7.19178		26983550	function summary		ERM (ezrin-radixin-moesin) family protein taking part in linking the plasma membrane to the cortical actin cytoskeleton
EZR	TRUE	Other	Other	Other	Other	1.4119	7.19178	lung adenocarcinoma	24727320	fusion partner		ERBB4
FAM131B	TRUE	Other	Other	Other	Other	1.23075	6.88259
FAM135B	TRUE	Other	Other	Other	Other	7.71485	31.4587
FAM47C	TRUE	Other	Other	Other	Other	4.36358	17.8117
FANCA	TRUE	TSGs	Other	Other	Other	2.75987	10.1215
FANCC	TRUE	TSGs	Other	Other	Other	1.4119	5.47945
FANCD2	TRUE	TSGs	Other	Other	Other	2.83446	18.1507		26765540	genome instability and mutations	suppresses	protects UV-dependent, replication-coupled DSBs from aberrant processing by non-homologous end joining
FANCD2	TRUE	TSGs	Other	Other	Other	2.83446	18.1507		26083937	genome instability and mutations	suppresses	required for correct recruitment of RPA2 and Rad51 to the sites of clustered DSBs and that is critical for proper processing of clustered DSBs
FANCD2	TRUE	TSGs	Other	Other	Other	2.83446	18.1507		23965832	role in cancer	TSG	TSG
FANCD2	TRUE	TSGs	Other	Other	Other	2.83446	18.1507		27427384	genome instability and mutations	suppresses	limits BLM-dependent telomere instability in the alternative lengthening of telomeres pathway
FANCD2	TRUE	TSGs	Other	Other	Other	2.83446	18.1507		26640811	function summary		nuclear protein involved in the repair of DNA double-strand breaks
FANCD2	TRUE	TSGs	Other	Other	Other	2.83446	18.1507		21995812	senescence		KD preceding DNA damage in fibroblasts, partly prevented the initiation of the senescence-like phenotype, whereas KD in senesced fibroblasts released cells from growth arrest
FANCD2	TRUE	TSGs	Other	Other	Other	2.83446	18.1507		27773819	escaping programmed cell death	promotes	plays a role in the negative regulation of ferroptosis
FANCD2	TRUE	TSGs	Other	Other	Other	2.83446	18.1507		27322732	genome instability and mutations	suppresses	limits replication stress and genome instability in cells lacking BRCA2
FANCD2	TRUE	TSGs	Other	Other	Other	2.83446	18.1507		21912593	tumour promoting inflammation	suppresses	deficiency induces overproduction of TNF-which then sustains prolonged inflammatory responses
FANCD2	TRUE	TSGs	Other	Other	Other	2.83446	18.1507		23965832	invasion and metastasis	suppresses	inactivation of FANCD2 upregulates delta Np63, which promotes metastasis
FANCD2	TRUE	TSGs	Other	Other	Other	2.83446	18.1507		23965832	proliferative signalling	suppresses	inactivation of FANCD2 upregulates delta Np63, which promotes cell proliferation
FANCE	TRUE	TSGs	Other	Other	Other	0.879109	3.84615
FANCF	TRUE	TSGs	Other	Other	Other	0.580745	3.03644
FANCG	TRUE	TSGs	Other	Other	Other	0.916405	3.84615
FAS	TRUE	TSGs	Other	Other	Other	0.895093	6.87023	gastric cancer	25992623	invasion and metastasis	promotes	promotes metastasis through the STAT3/Fascin pathway,
FAS	TRUE	TSGs	Other	Other	Other	0.895093	6.87023	fibroblasts	7538467	proliferative signalling	promotes	promotes proliferation in a TNF receptor-independent way.
FAS	TRUE	TSGs	Other	Other	Other	0.895093	6.87023		10690403	escaping programmed cell death	suppresses	binding of FasL to Fas, or cross-linking of Fas with agonistic antibodies, induces apoptosis in Fas-bearing cells
FAS	TRUE	TSGs	Other	Other	Other	0.895093	6.87023		25366259	cell replicative immortality	promotes	stimulation of FAS on cancer cells increases the number of cancer stem cells
FAS	TRUE	TSGs	Other	Other	Other	0.895093	6.87023		22669972	role in cancer	TSG	TSG
FAS	TRUE	TSGs	Other	Other	Other	0.895093	6.87023		10690403	function summary		apoptosis-signaling cell surface Ag belonging to the TNFR family
FAS	TRUE	TSGs	Other	Other	Other	0.895093	6.87023		20505730	proliferative signalling	promotes	cancer cells, regardless of their CD95 apoptosis sensitivity, depend on constitutive activity of CD95, stimulated by cancer-produced CD95L, for optimal growth
FAS	TRUE	TSGs	Other	Other	Other	0.895093	6.87023		24656822	escaping programmed cell death	promotes	complete elimination of FAS results in a form of cell death that is independent of caspase-8, RIPK1/MLKL, and p53, is not inhibited by Bcl-xL expression, and preferentially affects cancer cells
FAS	TRUE	TSGs	Other	Other	Other	0.895093	6.87023		7533181	escaping programmed cell death	promotes	soluble isoforms are expressed as a result of alternative splicing and have antiapoptocic activity
FAT1	TRUE	TSGs	Other	Other	Receptors	8.07182	24.2915		16682528	function summary		cadherin (calcium-dependent cell adhesion protein)
FAT1	TRUE	TSGs	Other	Other	Receptors	8.07182	24.2915		23354438	impact of mutation on function		inactivated FAT1 is unable to sequester beta-catenin at the cell membrane, and thereby promotes Wnt signalling and tumour growth
FAT1	TRUE	TSGs	Other	Other	Receptors	8.07182	24.2915		26104008	differentiation and development		regulates neuronal differentiation
FAT1	TRUE	TSGs	Other	Other	Receptors	8.07182	24.2915	oral cancer	23076869	types of alteration in cancer		frequently lost due to homozygous deletion or hypermethylation
FAT1	TRUE	TSGs	Other	Other	Receptors	8.07182	24.2915	hepatocellular carcinoma	24590895	role in cancer	oncogene	oncogene
FAT1	TRUE	TSGs	Other	Other	Receptors	8.07182	24.2915		23076869	role in cancer	TSG	TSG
FAT1	TRUE	TSGs	Other	Other	Receptors	8.07182	24.2915	ALL	22116550	role in cancer	oncogene	oncogene
FAT1	TRUE	TSGs	Other	Other	Receptors	8.07182	24.2915		23354438	suppression of growth	promotes	knockdown in GBM cell lines and immortalized astrocytes leads to an increase in cell growth
FAT1	TRUE	TSGs	Other	Other	Receptors	8.07182	24.2915	breast cancer	26721716	invasion and metastasis	suppresses	suppressor of metastasis
FAT1	TRUE	TSGs	Other	Other	Receptors	8.07182	24.2915		24590895	function summary		mediator of hypoxia and growth receptor signalling
FAT1	TRUE	TSGs	Other	Other	Receptors	8.07182	24.2915	glioblastoma	24442637	escaping programmed cell death	promotes	interacts with caspase-8 preventing the association of caspase-8 with the DISC
FAT1	TRUE	TSGs	Other	Other	Receptors	8.07182	24.2915		16682528	invasion and metastasis	promotes	involved in promotion of actin-mediated cell migration
FAT3	TRUE	TSGs	Other	Other	Receptors	11.2419	31.2977
FAT4	TRUE	TSGs	Other	Other	Receptors	10.5973	40.5852	gastric cancer	26633557	suppression of growth	promotes	knockdown promotes proliferation
FAT4	TRUE	TSGs	Other	Other	Receptors	10.5973	40.5852		23076869	suppression of growth	promotes	involved in the maintenance of planar cell polarity and inhibition of cell proliferation
FAT4	TRUE	TSGs	Other	Other	Receptors	10.5973	40.5852	gastric cancer	22484628	suppression of growth	promotes	silencing enhances proliferation
FAT4	TRUE	TSGs	Other	Other	Receptors	10.5973	40.5852	gastric cancer	26633557	invasion and metastasis	suppresses	knockdown promotes invasion through the activation of Wnt/beta-catenin signalling and induces EMT
FAT4	TRUE	TSGs	Other	Other	Receptors	10.5973	40.5852	gastric cancer	26575609	function summary		suppresses phosphorylation and nuclear accumulation of Yap, a protein associated to the promoted proliferation, migration and cell cycle progression
FAT4	TRUE	TSGs	Other	Other	Receptors	10.5973	40.5852		24056717	differentiation and development		necessary for cerebral cortical development
FAT4	TRUE	TSGs	Other	Other	Receptors	10.5973	40.5852		23076869	types of alteration in cancer		recurrently mutated in melanoma, pancreatic cancer, gastric cancer and hepatocellular carcinoma, repressed in breast cancer and lung cancer due to promoter hypermethylation
FAT4	TRUE	TSGs	Other	Other	Receptors	10.5973	40.5852	gastric cancer	26633557	role in cancer	TSG	TSG
FAT4	TRUE	TSGs	Other	Other	Receptors	10.5973	40.5852		23076869	function summary		protein belonging to cadherin (calcium-dependent cell adhesion protein) family
FBLN2	TRUE	TSGs	Other	Other	Other	2.56274	9.31174
FBXO11	TRUE	TSGs	Other	Other	Other	1.56641	6.2753	DLBCL	22113614	role in cancer	TSG	TSG
FBXO11	TRUE	TSGs	Other	Other	Other	1.56641	6.2753	melanoma	25589783	clinical impact		higher expression is associated with lower tumour grade
FBXO11	TRUE	TSGs	Other	Other	Other	1.56641	6.2753	breast cancer	25203322	clinical impact		high expression is associated with longer metastasis-free survival
FBXO11	TRUE	TSGs	Other	Other	Other	1.56641	6.2753	gastric cancer	29278851	clinical impact		high expression associated with shorter overall survival
FBXO11	TRUE	TSGs	Other	Other	Other	1.56641	6.2753	hepatocellular carcinoma	29518611	clinical impact		high expression associated with shorter overall survival
FBXO11	TRUE	TSGs	Other	Other	Other	1.56641	6.2753	lung cancer	25827072	clinical impact		higher expression is associated with increased recurrence free survival
FBXO11	TRUE	TSGs	Other	Other	Other	1.56641	6.2753		25827072	mouse model		KO mice die shortly after birth and display a thickened epidermis, fewer hair follicles and reduced E-cadherin expression
FBXO11	TRUE	TSGs	Other	Other	Other	1.56641	6.2753		27166359	mouse model		KO is associated with lymphoproliferative disease
FBXO11	TRUE	TSGs	Other	Other	Other	1.56641	6.2753	DLBCL	22113614	types of alteration in cancer		frequently deleted or mutated
FBXO11	TRUE	TSGs	Other	Other	Other	1.56641	6.2753	mice	27166359	differentiation and development		KO increases germinal centre B-cell formation
FBXO11	TRUE	TSGs	Other	Other	Other	1.56641	6.2753	mice	25827072	differentiation and development		KO leads to defective epidermal development
FBXO11	TRUE	TSGs	Other	Other	Other	1.56641	6.2753	DLBCL	22113614	impact of mutation on function		mutations alter subcellular localisation and impair BCL6 degradation
FBXO11	TRUE	TSGs	Other	Other	Other	1.56641	6.2753		25827072	impact of mutation on function		E281K, V301F lead to impaired in Snai1 interaction and degradation in vitro
FBXO11	TRUE	TSGs	Other	Other	Other	1.56641	6.2753	breast cancer	30526604	invasion and metastasis	promotes	specifically increasess invasive potential of differentiated non-EMT-like cells by restraining the p53/p21 pathway, while in the related EMT-like clone, FBXO11 operates through the BCL2 pathway with little or no impact on tumorigenesis
FBXO11	TRUE	TSGs	Other	Other	Other	1.56641	6.2753		22113614	function summary		E3 ubiquitin ligase that targets BCL6 for proteasomal degradation
FBXO11	TRUE	TSGs	Other	Other	Other	1.56641	6.2753		17098746	function summary		increases p53 neddylation, suppressing its transcriptional activity
FBXW7	TRUE	TSGs	Other	Other	Other	4.82178	22.4696		17909001	impact of mutation on function		most frequently mutated R465 and R479 are are critical for substrate recognition, moreover, the R465 mutant can abrogate wild-type Fbxw7 function through a dominant negative mechanism
FBXW7	TRUE	TSGs	Other	Other	Other	4.82178	22.4696		14999283	genome instability and mutations	suppresses	inactivation causes chromosomal instability
FBXW7	TRUE	TSGs	Other	Other	Other	4.82178	22.4696		16131838	function summary		mediates the ubiquitin-dependent proteolysis of several key regulatory proteins involved in cell division and cell fate determination, including cyclin E1, c-Myc, c-Jun, Notch, and Aurora-A
FBXW7	TRUE	TSGs	Other	Other	Other	4.82178	22.4696		17909001	role in cancer	TSG	TSG
FCGR2B	TRUE	Oncogenes	Other	Other	Other	0.975012	4.8583		16051361	function summary		inhibitory receptor in phagocytosis
FCGR2B	TRUE	Oncogenes	Other	Other	Other	0.975012	4.8583		8107887	function summary		negatively regulates B cell activation
FCGR2B	TRUE	Oncogenes	Other	Other	Other	0.975012	4.8583		14607277	suppression of growth	promotes	negatively regulates B cell antigen receptor (BCR)-mediated proliferative signalling and activates PTEN
FCGR2B	TRUE	Oncogenes	Other	Other	Other	0.975012	4.8583		11753646	role in cancer	oncogene, fusion	fusion, oncogene
FCGR2B	TRUE	Oncogenes	Other	Other	Other	0.975012	4.8583		22647731	escaping programmed cell death	suppresses	immune complexes co-ligate the BCR and Fc gamma RIIB resulting in apoptosis
FCGR2B	TRUE	Oncogenes	Other	Other	Other	0.975012	4.8583	follicular lymphoma	11753646	types of alteration in cancer		overexpressed as a result of fusion with IGHG2
FCGR2B	TRUE	Oncogenes	Other	Other	Other	0.975012	4.8583	follicular lymphoma	11753646	fusion partner		IGHG2
FCGR2B	TRUE	Oncogenes	Other	Other	Other	0.975012	4.8583		22647731	suppression of growth	promotes	immune complexes co-ligate the BCR and Fc gamma RIIB resulting in growth arrest
FCRL4	TRUE	Oncogenes	Other	Other	Receptors	2.28036	10
FEN1	TRUE	TSGs	Other	Other	Other	0.495498	3.4413
FES	TRUE	Oncogenes	Kinases	Other	Other	1.32133	5.87045		11994747	function summary		cellular homologue of an avian and feline retrovirus oncogene, an Src homology 2 domain-containing cytoplasmic protein-tyrosine kinase which signals downstream of receptors for cytokines, growth factors, and immunoglobulins
FES	TRUE	Oncogenes	Kinases	Other	Other	1.32133	5.87045		16959897	tumour promoting inflammation	suppresses	peritoneal macrophages from mice homozygous for a null allele secrete an increased quantity of the pro-inflammatory cytokine TNF-alpha in response to lipopolysaccharide endotoxin exposure
FES	TRUE	Oncogenes	Kinases	Other	Other	1.32133	5.87045	cutaneous melanoma	28463229	suppression of growth	promotes	overexpression reduces the growth of xenografts
FES	TRUE	Oncogenes	Kinases	Other	Other	1.32133	5.87045		11909942	escaping immune response to cancer	suppresses	male mice homozygous for a null allele show increased mortality following intraperitoneal challenge with lipopolysaccharide endotoxin
FES	TRUE	Oncogenes	Kinases	Other	Other	1.32133	5.87045	colorectal cancer	16455651	role in cancer		TSG
FES	TRUE	Oncogenes	Kinases	Other	Other	1.32133	5.87045	cutaneous melanoma	28463229	role in cancer		TSG
FES	TRUE	Oncogenes	Kinases	Other	Other	1.32133	5.87045	cutaneous melanoma	28463229	clinical impact		low mRNA and protein expression is associated with shorter overall survival
FES	TRUE	Oncogenes	Kinases	Other	Other	1.32133	5.87045	cutaneous melanoma	28463229	mouse model		mice homozygous for a null allele display accelerated BRAFV600E-driven tumour development and reduced overall survival
FES	TRUE	Oncogenes	Kinases	Other	Other	1.32133	5.87045	AML, CML	1984516	types of alteration in cancer		elevated mRNA expression in leukaemia myeloblasts
FES	TRUE	Oncogenes	Kinases	Other	Other	1.32133	5.87045	colorectal cancer	16455651	types of alteration in cancer		reduced protein expression in 67% of tumours
FES	TRUE	Oncogenes	Kinases	Other	Other	1.32133	5.87045	colorectal cancer	19051325	types of alteration in cancer		promoter methylation associated with reduced mRNA expression
FES	TRUE	Oncogenes	Kinases	Other	Other	1.32133	5.87045	cutaneous melanoma	28463229	types of alteration in cancer		low mRNA expression in 41% of tumours inversely correlates with CpG methylation in a region spanning the transcription start site
FES	TRUE	Oncogenes	Kinases	Other	Other	1.32133	5.87045	prostate cancer	21563194	types of alteration in cancer		increased protein expression
FES	TRUE	Oncogenes	Kinases	Other	Other	1.32133	5.87045		12901971	differentiation and development		in combination with Fer, regulates haematopoiesis
FES	TRUE	Oncogenes	Kinases	Other	Other	1.32133	5.87045	murine mammary carcinoma	21159660	angiogenesis	promotes	in mice homozygous for a null allele, reduced vascularity in the microenvironment of an orthotopic breast tumour allograft
FEV	TRUE	Oncogenes	Other	TFs	Other	0.303692	1.88324
FGFR1	TRUE	Oncogenes	Kinases	Other	Receptors	2.2697	9.58904		25501022	fusion partner		SQSTM1
FGFR1	TRUE	Oncogenes	Kinases	Other	Receptors	2.2697	9.58904		21666686	fusion partner		FOXO1
FGFR1	TRUE	Oncogenes	Kinases	Other	Receptors	2.2697	9.58904		21330321	fusion partner		CUX1
FGFR1	TRUE	Oncogenes	Kinases	Other	Receptors	2.2697	9.58904		23558953	fusion partner		BAG4, ERLIN2
FGFR1	TRUE	Oncogenes	Kinases	Other	Receptors	2.2697	9.58904		26936993	cell replicative immortality	promotes	promotes stem cell-like phenotype
FGFR1	TRUE	Oncogenes	Kinases	Other	Receptors	2.2697	9.58904		27727438	types of alteration in cancer		recurrent N546K, K656E, K656M, frequently amplified in breast and lung cancer
FGFR1	TRUE	Oncogenes	Kinases	Other	Receptors	2.2697	9.58904		23880303	role in cancer	oncogene, fusion	oncogene, fusion
FGFR1	TRUE	Oncogenes	Kinases	Other	Receptors	2.2697	9.58904		26936993	function summary		trans-membrane receptor, promotes stem cell-like phenotype
FGFR1	TRUE	Oncogenes	Kinases	Other	Receptors	2.2697	9.58904		12141425	differentiation and development		expression is crucial for mesoderm induction, brain development, somite formation, controls cell migration during embryogenesis
FGFR1	TRUE	Oncogenes	Kinases	Other	Receptors	2.2697	9.58904		12141425	proliferative signalling	promotes	promotes the proliferation of fibroblasts
FGFR1	TRUE	Oncogenes	Kinases	Other	Receptors	2.2697	9.58904		19224897	impact of mutation on function		N546K alters FGFR1 auto-phosphorylation, resulting in increased kinase activity and transforming potential
FGFR1	TRUE	Oncogenes	Kinases	Other	Receptors	2.2697	9.58904		15509736	impact of mutation on function		K656E is a GOF kinase domain mutation resulting in increased transforming potential
FGFR1	TRUE	Oncogenes	Kinases	Other	Receptors	2.2697	9.58904	prostate cancer	18068632	invasion and metastasis	promotes	promotes EMT
FGFR1	TRUE	Oncogenes	Kinases	Other	Receptors	2.2697	9.58904		11739186	fusion partner		BCR
FGFR1	TRUE	Oncogenes	Kinases	Other	Receptors	2.2697	9.58904		10688839	fusion partner		CNTRL
FGFR1	TRUE	Oncogenes	Kinases	Other	Receptors	2.2697	9.58904		18205209	fusion partner		CPSF6
FGFR1	TRUE	Oncogenes	Kinases	Other	Receptors	2.2697	9.58904		9716603	fusion partner		ZMYM2 (ZNF198)
FGFR1	TRUE	Oncogenes	Kinases	Other	Receptors	2.2697	9.58904		15800673	fusion partner		MYO18A
FGFR1	TRUE	Oncogenes	Kinases	Other	Receptors	2.2697	9.58904		27443518	fusion partner		FN1
FGFR1	TRUE	Oncogenes	Kinases	Other	Receptors	2.2697	9.58904		9949182	fusion partner		FGFR1OP
FGFR1	TRUE	Oncogenes	Kinases	Other	Receptors	2.2697	9.58904		15034873	fusion partner		FGFR1OP2
FGFR1	TRUE	Oncogenes	Kinases	Other	Receptors	2.2697	9.58904		26391436	fusion partner		TPR
FGFR1OP	TRUE	Oncogenes	Other	Other	Other	1.03895	6.88259
FGFR2	TRUE	Oncogenes	Kinases	Other	Receptors	3.21274	18.4211	gastric cancer	18381441	escaping programmed cell death	promotes	stimulates survival
FGFR2	TRUE	Oncogenes	Kinases	Other	Receptors	3.21274	18.4211	gastric cancer	18381441	proliferative signalling	promotes	stimulates cell proliferation
FGFR2	TRUE	Oncogenes	Kinases	Other	Receptors	3.21274	18.4211		18636142	invasion and metastasis		splice isoforms b and c, with preference for different ligands, are expressed in epithelial or mesenchymal tissues respectively and a switch between these isoforms is observed during EMT in prostate and bladder cancer
FGFR2	TRUE	Oncogenes	Kinases	Other	Receptors	3.21274	18.4211		17525745	impact of mutation on function		S252W increases the binding affinity of the receptor for multiple FGFs from 2- to 8-fold, in addition to violating the ligand-binding specificities attributed to the alternatively spliced isoforms, N549K activates the kinase by loosening the autoinhibitory molecular brake at the kinase hinge region
FGFR2	TRUE	Oncogenes	Kinases	Other	Receptors	3.21274	18.4211		27727438	types of alteration in cancer		recurrent S252W, N549K
FGFR2	TRUE	Oncogenes	Kinases	Other	Receptors	3.21274	18.4211		23558953	role in cancer	fusion	fusion
FGFR2	TRUE	Oncogenes	Kinases	Other	Receptors	3.21274	18.4211		18636142	role in cancer	oncogene	oncogene
FGFR2	TRUE	Oncogenes	Kinases	Other	Receptors	3.21274	18.4211		23558953	fusion partner		BICC1, AFF3, SLC45A3, CASP7, CCDC6, CCAR2, OFD1
FGFR2	TRUE	Oncogenes	Kinases	Other	Receptors	3.21274	18.4211		18636142	function summary		trans-membrane receptor implicated in embryonic development, wound healing and mucosal repair
FGFR3	TRUE	Oncogenes	Kinases	Other	Receptors	2.63733	45.8904		17384684	impact of mutation on function		S249C is constitutively phosphorylated
FGFR3	TRUE	Oncogenes	Kinases	Other	Receptors	2.63733	45.8904		19749790	impact of mutation on function		S249C and Y373C cause reduced cell-cell adhesion, multilayered appearance, increase proliferation and viability in TERT-NHUC urothelial cells
FGFR3	TRUE	Oncogenes	Kinases	Other	Receptors	2.63733	45.8904		9207791	fusion partner		IGH
FGFR3	TRUE	Oncogenes	Kinases	Other	Receptors	2.63733	45.8904		23558953	fusion partner		fusion partner of TACC3, BAIAP2L1
FGFR3	TRUE	Oncogenes	Kinases	Other	Receptors	2.63733	45.8904		27727438	types of alteration in cancer		recurrent S249C, Y373C, R248C, G370C, S371C, K650E
FGFR3	TRUE	Oncogenes	Kinases	Other	Receptors	2.63733	45.8904		23558953	role in cancer	fusion	fusion
FGFR3	TRUE	Oncogenes	Kinases	Other	Receptors	2.63733	45.8904		11429702	role in cancer	oncogene	oncogene
FGFR3	TRUE	Oncogenes	Kinases	Other	Receptors	2.63733	45.8904		11429702	impact of mutation on function		K650E is an activating mutation in kinase domain
FGFR3	TRUE	Oncogenes	Kinases	Other	Receptors	2.63733	45.8904		24295726	function summary		trans-membrane receptor implicated in skeletal development
FGFR3	TRUE	Oncogenes	Kinases	Other	Receptors	2.63733	45.8904	keratinocytes	20420824	proliferative signalling	promotes	at confluence, FGFR3 mutant keratinocytes have a significantly higher cell count than wildtype
FGFR3	TRUE	Oncogenes	Kinases	Other	Receptors	2.63733	45.8904	keratinocytes	20420824	escaping programmed cell death	promotes	FGFR3 mutant cells show significantly lower levels of apoptosis
FGFR3	TRUE	Oncogenes	Kinases	Other	Receptors	2.63733	45.8904	myeloma	10648414	escaping programmed cell death	promotes	ectopic expression of FGFR3 prevents apoptosis
FGFR3	TRUE	Oncogenes	Kinases	Other	Receptors	2.63733	45.8904	myeloma	10648414	proliferative signalling	promotes	ectopic expression of FGFR3 promotes cell proliferation
FGFR3	TRUE	Oncogenes	Kinases	Other	Receptors	2.63733	45.8904		24295726	differentiation and development		inhibits chondrocyte proliferation and differentiation in developing bones
FGFR4	TRUE	Oncogenes	Kinases	Other	Receptors	1.99798	9.03308		19946327	role in cancer	oncogene	oncogene
FGFR4	TRUE	Oncogenes	Kinases	Other	Receptors	1.99798	9.03308		25031272	invasion and metastasis	promotes	FGFR4 overexpression in non-tumourigenic hepatocarcinoma cells significantly reduces cell-matrix adhesion, enables cells to grow anchorage-independently in soft agar, to disintegrate the lymph-/blood-endothelial barrier for intra-/extravasation of tumour cells and to form tumours in SCID mice
FGFR4	TRUE	Oncogenes	Kinases	Other	Receptors	1.99798	9.03308	prostate cancer	18670643	impact of mutation on function		FGFR-4 G388R polymorphism results in increased receptor stability and sustained receptor activation
FGFR4	TRUE	Oncogenes	Kinases	Other	Receptors	1.99798	9.03308	prostate cancer	18670643	proliferative signalling	promotes	G388R is associated with enhanced proliferation
FGFR4	TRUE	Oncogenes	Kinases	Other	Receptors	1.99798	9.03308		20876804	invasion and metastasis	promotes	FGFR4 R388 variant increases MT1-MMP-dependent collagen invasion, knockdown of FGFR4-R388 or MT1-MMP blocked tumour cell invasion and growth in collagen
FGFR4	TRUE	Oncogenes	Kinases	Other	Receptors	1.99798	9.03308		23696246	function summary		transmembrane growth factor receptor with extracellular ligand-binding domain, and a cytoplasmic tyrosine kinase domain
FGFR4	TRUE	Oncogenes	Kinases	Other	Receptors	1.99798	9.03308		22174695	proliferative signalling	promotes	FGFR4 G388R polymorphism promotes mitochondrial STAT3 serine phosphorylation to facilitate pituitary growth hormone cell tumourigenesis
FGFR4	TRUE	Oncogenes	Kinases	Other	Receptors	1.99798	9.03308	colorectal cancer	23943801	invasion and metastasis	promotes	promotes stroma-induced EMT
FGFR4	TRUE	Oncogenes	Kinases	Other	Receptors	1.99798	9.03308	prostate cancer	18670643	invasion and metastasis	promotes	G388R is associated with anchorage-independent growth in vitro
FGFR4	TRUE	Oncogenes	Kinases	Other	Receptors	1.99798	9.03308	hepatocytes	20018895	proliferative signalling	promotes	activation of FGFR4 stimulates proliferation
FH	TRUE	TSGs	Other	Other	Other	1.09223	5.66802
FHIT	TRUE	TSGs	Other	Other	Other	1.67297	20.3552		25283145	function summary		spans the Common Fragile Site - FRA3B
FHIT	TRUE	TSGs	Other	Other	Other	1.67297	20.3552		25401976	genome instability and mutations	suppresses	loss of Fhit protein activity causes replication stress through reduced Thymidine Kinase 1 expression, increased DNA breaks, and global genome instability in normal and cancer cells, In vitro, silencing Fhit expression elevates APOBEC3B-directed C > T mutations in the TP53 gene
FHIT	TRUE	TSGs	Other	Other	Other	1.67297	20.3552		25340791	invasion and metastasis	suppresses	FHIT suppresses epithelial-mesenchymal transition (EMT) and metastasis in lung cancer through modulation of microRNAs
FHIT	TRUE	TSGs	Other	Other	Other	1.67297	20.3552		8988031	role in cancer	fusion	fusion
FHIT	TRUE	TSGs	Other	Other	Other	1.67297	20.3552		23209436	genome instability and mutations	suppresses	in normal, transformed, and cancer-derived cell lines Fhit-depletion causes replication stress-induced DNA double-strand breaks
FHIT	TRUE	TSGs	Other	Other	Other	1.67297	20.3552	partoid adenoma	8988031	fusion partner		HMGA2
FHIT	TRUE	TSGs	Other	Other	Other	1.67297	20.3552		25283145	role in cancer	TSG	TSG
FHIT	TRUE	TSGs	Other	Other	Other	1.67297	20.3552		23929738	genome instability and mutations	suppresses	Fhit loss also increases the fragility of other CFS
FIP1L1	TRUE	Oncogenes	Other	Other	Other	1.63035	9.42623	idiopathic hypereosinophilic syndrome	23489324	fusion partner		PDGFRA
FIP1L1	TRUE	Oncogenes	Other	Other	Other	1.63035	9.42623	juvenile myelomonocytic leukaemia	17301809	fusion partner		RARA
FIP1L1	TRUE	Oncogenes	Other	Other	Other	1.63035	9.42623		24763514	role in cancer	fusion	fusion
FIP1L1	TRUE	Oncogenes	Other	Other	Other	1.63035	9.42623		14749727	function summary		a subunit of cleavage and polyadenylation specificity factor (CPSF) that binds to U-rich RNA elements and stimulates poly(A) polymerase
FIP1L1	TRUE	Oncogenes	Other	Other	Other	1.63035	9.42623		24763514	impact of mutation on function		FIP1 motif in FIP1L1-RARA plays a pivotal role in its homodimerisation and transcriptional repressor activity, in FIP1L1-PDGFRA, the C-terminal PDGFRA portion possesses the ability of forming a homodimer by itself, making FIP1L1 dispensable for constitutive activation of this kinase
FKBP9	TRUE	Other	Other	Other	Other	1.17747	7.19178
FLCN	TRUE	TSGs	Other	Other	Other	1.34797	7.53425
FLI1	TRUE	Oncogenes	Other	TFs	Other	2.02462	8.90411
FLNA	TRUE	TSGs	Other	Other	Other	4.55006	17.6113
FLT3	TRUE	Oncogenes	Kinases	Other	Receptors	3.37791	31.383		27727438	types of alteration in cancer		internal tandem duplication (ITD) mutations within the juxtamembrane domain
FLT3	TRUE	Oncogenes	Kinases	Other	Receptors	3.37791	31.383		26697989	function summary		class III receptor tyrosine kinase that is involved in the regulation of apoptosis, proliferation, and differentiation of hematopoietic cells
FLT3	TRUE	Oncogenes	Kinases	Other	Receptors	3.37791	31.383	AML	26697989	role in cancer	oncogene	oncogene
FLT3	TRUE	Oncogenes	Kinases	Other	Receptors	3.37791	31.383		22422053	suppression of growth	promotes	has growth-suppressive properties in several human cancer cell lines
FLT3	TRUE	Oncogenes	Kinases	Other	Receptors	3.37791	31.383	AML	11090077	proliferative signalling	promotes	GOF Flt3-ITD mutations induce factor-independent growth and leukemogenesis, mediated by the Ras and STAT5 pathways
FLT3	TRUE	Oncogenes	Kinases	Other	Receptors	3.37791	31.383	AML	11090077	impact of mutation on function		Flt3-ITD mutations exhibited constitutive autophosphorylation of the immature form of the Flt3 receptor resulting in strong factor-independent activation of STAT5
FLT3	TRUE	Oncogenes	Kinases	Other	Receptors	3.37791	31.383	AML	21067588	escaping programmed cell death	promotes	inhibition of FLT3 kinase results in downregulation of mTOR signalling associated with decreased survival of FLT3-mutated AML cells
FLT3	TRUE	Oncogenes	Kinases	Other	Receptors	3.37791	31.383		18490735	escaping programmed cell death	promotes	Flt3 signalling prevents stem and progenitors from spontaneous apoptotic cell death
FLT4	TRUE	Oncogenes	Kinases	Other	Other	3.82013	14.1221		19556880	escaping programmed cell death	promotes	overexpression promotes cell survival and anchorage-independent growth
FLT4	TRUE	Oncogenes	Kinases	Other	Other	3.82013	14.1221		19556880	invasion and metastasis	promotes	overexpression promotes cell motility
FLT4	TRUE	Oncogenes	Kinases	Other	Other	3.82013	14.1221	breast cancer	19556880	proliferative signalling	promotes	overexpression promotes cell proliferation in the absence of ligand expression
FLT4	TRUE	Oncogenes	Kinases	Other	Other	3.82013	14.1221	laryngeal SCC	22502683	invasion and metastasis	promotes	high expression is associated with lymphatic metastasis
FLT4	TRUE	Oncogenes	Kinases	Other	Other	3.82013	14.1221		23591595	invasion and metastasis	promotes	participates in stimulation of lymphangiogenesis during the early events of metastasis
FLT4	TRUE	Oncogenes	Kinases	Other	Other	3.82013	14.1221	angiosarcoma	26735859	types of alteration in cancer		amplified
FLT4	TRUE	Oncogenes	Kinases	Other	Other	3.82013	14.1221		26735859	role in cancer	oncogene	oncogene
FNBP1	TRUE	Other	Other	Other	Other	1.4492	6.88259
FOXA1	TRUE	Oncogenes	Other	TFs	Other	1.81683	8.2996		22115363	function summary		transcription factor involved in organ morphogenesis, ER and AR signalling
FOXA1	TRUE	Oncogenes	Other	TFs	Other	1.81683	8.2996	endometrial cancer	27349269	senescence	promotes	induces cell senescence by positive regulation of p16INK4a expression
FOXA1	TRUE	Oncogenes	Other	TFs	Other	1.81683	8.2996	prostate cancer	23539448	invasion and metastasis	suppresses	inhibits cell motility and EMT through an AR-independent mechanism directly opposing the action of AR signalling
FOXA1	TRUE	Oncogenes	Other	TFs	Other	1.81683	8.2996	prostate cancer	23539448	proliferative signalling	promotes	induces cell growth requiring the AR pathway
FOXA1	TRUE	Oncogenes	Other	TFs	Other	1.81683	8.2996	pancreatic ductal adenocarcinoma	20160041	invasion and metastasis	suppresses	inhibits EMT
FOXA1	TRUE	Oncogenes	Other	TFs	Other	1.81683	8.2996	breast cancer	22391567	invasion and metastasis	suppresses	silencing increases migration and invasion of luminal cancer cells
FOXA1	TRUE	Oncogenes	Other	TFs	Other	1.81683	8.2996	CR prostate cancer	22722839	proliferative signalling	promotes	mutated FOXA1 represses androgen signalling and increases tumour growth
FOXA1	TRUE	Oncogenes	Other	TFs	Other	1.81683	8.2996	CR prostate cancer	22722839	role in cancer	oncogene	oncogene
FOXA1	TRUE	Oncogenes	Other	TFs	Other	1.81683	8.2996		18039470	proliferative signalling	promotes	down-regulation suppresses proliferation of ErbB2-negative and FoxA1-positive breast cancer cell lines
FOXL2	TRUE	Oncogenes	Other	TFs	Other	0.777878	3.42466		26134413	proliferative signalling	promotes	mice homozygous for gene deletion display reduced postnatal growth
FOXL2	TRUE	Oncogenes	Other	TFs	Other	0.777878	3.42466	gastric cancer	29060929	invasion and metastasis	promotes	overexpression promotes migration and invasion
FOXL2	TRUE	Oncogenes	Other	TFs	Other	0.777878	3.42466	chicken ovarian granulosa cells	32645018	suppression of growth	promotes	KD increases the proliferation of pre-ovulatory follicle cells
FOXL2	TRUE	Oncogenes	Other	TFs	Other	0.777878	3.42466	adult ovarian granulosa cell tumour	33215742	role in cancer	TSG	TSG
FOXL2	TRUE	Oncogenes	Other	TFs	Other	0.777878	3.42466	adult ovarian granulosa cell tumour	30371878	types of alteration in cancer		87% of tumours carry at least one copy of c.402C>G (p.C134W) missense mutation
FOXL2	TRUE	Oncogenes	Other	TFs	Other	0.777878	3.42466	adult ovarian granulosa cell tumour	33215742	types of alteration in cancer		number of transcripts containing c.402C>G mutation up to 2.6-fold less than wild-type transcripts in c.402C>G heterozygotes
FOXL2	TRUE	Oncogenes	Other	TFs	Other	0.777878	3.42466	ovarian granulosa tumour cells	17360647	global regulation of gene expression		overexpression modulates the expression of genes involved in processes including cholesterol metabolism, proteolysis, signal transduction and transcriptional regulation
FOXL2	TRUE	Oncogenes	Other	TFs	Other	0.777878	3.42466		26134413	differentiation and development		mice homozygous for gene deletion display prenatal skeletal development delay and defective cartilage maturation
FOXL2	TRUE	Oncogenes	Other	TFs	Other	0.777878	3.42466		27441599	differentiation and development		evolutionarily conserved role in sex determination, ovarian development and oogenesis
FOXL2	TRUE	Oncogenes	Other	TFs	Other	0.777878	3.42466	chicken ovarian granulosa cells	32645018	escaping programmed cell death	suppresses	KD decreases the extent of pre-ovulatory follicle cell apoptosis
FOXL2	TRUE	Oncogenes	Other	TFs	Other	0.777878	3.42466		24049064	function summary		a forkhead type transcription factor involved in gonadal sex determination, and ovarian development and function
FOXL2	TRUE	Oncogenes	Other	TFs	Other	0.777878	3.42466	ovarian granulosa cells	26791928	impact of mutation on function		p.C134W mutation results in increased activin-induced cell proliferation, decreased caspase 8 and BAK-dependent apoptosis, and excess oestrogen production
FOXO1	TRUE	Oncogenes	Other	TFs	Other	1.28403	9.7166
FOXO3	TRUE	Oncogenes	Other	TFs	Other	1.27338	8.90411
FOXO4	TRUE	Oncogenes	Other	TFs	Other	1.15083	11.5385
FOXP1	TRUE	Oncogenes	Other	TFs	Other	2.8611	14.7773
FOXR1	TRUE	Oncogenes	Other	TFs	Other	0.740583	4.45344
FSTL3	TRUE	Oncogenes	Other	Other	Other	0.388939	2.83401
FUBP1	TRUE	Oncogenes	Other	Other	Other	1.82215	9.6		18400844	interaction with pathogen		required for efficient replication of hepatitis C virus
FUBP1	TRUE	Oncogenes	Other	Other	Other	1.82215	9.6		22926519	function summary		DNA-binding protein that regulates c-Myc gene transcription through binding to the far upstream element (FUSE) in the promoter region 1.5 kb upstream of the TSS, regulates mRNA translation or stability of genes, such as GAP43, p27(Kip) and nucleophosmin
FUBP1	TRUE	Oncogenes	Other	Other	Other	1.82215	9.6		22926519	role in cancer	oncogene	oncogene
FUBP1	TRUE	Oncogenes	Other	Other	Other	1.82215	9.6		22926519	invasion and metastasis	promotes	enhances cell migration
FUBP1	TRUE	Oncogenes	Other	Other	Other	1.82215	9.6		22926519	proliferative signalling	promotes	enhances cell proliferation
FUBP1	TRUE	Oncogenes	Other	Other	Other	1.82215	9.6		22926519	escaping programmed cell death	promotes	inhibits apoptosis
FUS	TRUE	Oncogenes	Other	TFs	Other	1.40125	7.53425	myoepithelial tumours	25706482	fusion partner		KLF17
FUS	TRUE	Oncogenes	Other	TFs	Other	1.40125	7.53425		26148230	role in cancer	fusion	fusion
FUS	TRUE	Oncogenes	Other	TFs	Other	1.40125	7.53425	glioblastoma	26081814	invasion and metastasis	suppresses	acts as a tumour suppressor gene by upregulating miR-197 in human glioblastoma, which suppresses migration and invasion of the cells
FUS	TRUE	Oncogenes	Other	TFs	Other	1.40125	7.53425	glioblastoma	26081814	suppression of growth	promotes	acts as a tumour suppressor gene by upregulating miR-197 in human glioblastoma, which suppresses the proliferation
FUS	TRUE	Oncogenes	Other	TFs	Other	1.40125	7.53425		26246474	function summary		tumour suppressor that controls immune response and tumour growth via maintenance of mitochondrial homeostasis
FUS	TRUE	Oncogenes	Other	TFs	Other	1.40125	7.53425	liposarcoma	26865464	fusion partner		DDIT3
FUS	TRUE	Oncogenes	Other	TFs	Other	1.40125	7.53425		26246474	role in cancer	TSG	TSG
FUS	TRUE	Oncogenes	Other	TFs	Other	1.40125	7.53425	AML	26148230	fusion partner		ERG
FUS	TRUE	Oncogenes	Other	TFs	Other	1.40125	7.53425	AML	26148230	impact of mutation on function		oncofusion protein FUS-ERG targets key hematopoietic regulators and modulates the all-trans retinoic acid signaling pathway
GAS7	TRUE	Oncogenes	Other	Other	Other	2.14716	10.3239		26506240	invasion and metastasis	suppresses	low GAS7C activity increases cancer cell motility by promoting N-WASP/FAK/F-actin cytoskeleton dynamics, as well as enhances beta-catenin stability via hnRNP U/beta-TrCP complex formation
GAS7	TRUE	Oncogenes	Other	Other	Other	2.14716	10.3239		10706619	role in cancer	fusion	fusion
GAS7	TRUE	Oncogenes	Other	Other	Other	2.14716	10.3239		21452305	differentiation and development		mediates the differentiation of human bone marrow-derived mesenchymal stem cells into functional osteoblasts
GAS7	TRUE	Oncogenes	Other	Other	Other	2.14716	10.3239		8643452	function summary		alpha-receptor for PDGF, expressed preferentially in serum-deprived cells
GAS7	TRUE	Oncogenes	Other	Other	Other	2.14716	10.3239		12957285	impact of mutation on function		in fusion protein it provides the coiled-coil oligomerisation domains to activate KMT2A
GAS7	TRUE	Oncogenes	Other	Other	Other	2.14716	10.3239	therapy-related AML	10706619	fusion partner		KMT2A
GATA1	TRUE	Oncogenes	Other	TFs	Other	1.14018	11.6438	breast cancer	26848522	clinical impact		higher expression correlates with shorter disease-free and overall survival
GATA1	TRUE	Oncogenes	Other	TFs	Other	1.14018	11.6438	CCRCC	25230694	clinical impact		decreased expression is associated with lymph node and distant metastasis, and an increased risk of recurrence
GATA1	TRUE	Oncogenes	Other	TFs	Other	1.14018	11.6438	colorectal cancer	31069596	clinical impact		patients displaying increased GATA1 expression have shorter disease-free and overall survival
GATA1	TRUE	Oncogenes	Other	TFs	Other	1.14018	11.6438	Down Syndrome AMKL	15895080	mouse model		expresses N-terminal truncated GATA1s as a model of transient myeloproliferative disorder and AMKL in Down Syndrome patients
GATA1	TRUE	Oncogenes	Other	TFs	Other	1.14018	11.6438	AML	30755706	types of alteration in cancer		promoter CpG methylation and decreased expression
GATA1	TRUE	Oncogenes	Other	TFs	Other	1.14018	11.6438	breast cancer	20101202	types of alteration in cancer		protein expressed (undetectable in normal breast tissue)
GATA1	TRUE	Oncogenes	Other	TFs	Other	1.14018	11.6438	CCRCC	25230694	types of alteration in cancer		frequently decreased expression
GATA1	TRUE	Oncogenes	Other	TFs	Other	1.14018	11.6438	cholangiocarcinoma	31456644	types of alteration in cancer		typically increased expression
GATA1	TRUE	Oncogenes	Other	TFs	Other	1.14018	11.6438	colorectal cancer	31069596	types of alteration in cancer		frequently increased expression
GATA1	TRUE	Oncogenes	Other	TFs	Other	1.14018	11.6438	Down Syndrome AMKL	15659348	types of alteration in cancer		insertions, deletions, nonsense, missense and splice mutations in exon 2
GATA1	TRUE	Oncogenes	Other	TFs	Other	1.14018	11.6438	pancreatic cancer	31093285	types of alteration in cancer		protein expression upregulated
GATA1	TRUE	Oncogenes	Other	TFs	Other	1.14018	11.6438	primary myelofibrosis	28240607	types of alteration in cancer		ribosomal deficiency-effected reduced expression in megakaryocytes
GATA1	TRUE	Oncogenes	Other	TFs	Other	1.14018	11.6438		24638828	global regulation of gene expression		regulates expression of erythroid-specific genes and genes involved in haematopoetic cell differentiation
GATA1	TRUE	Oncogenes	Other	TFs	Other	1.14018	11.6438	primary myelofibrosis	28240607	differentiation and development		restoration of expression in CD34+cells induces differentiation of megakaryocytes
GATA1	TRUE	Oncogenes	Other	TFs	Other	1.14018	11.6438		24638828	differentiation and development		regulates expression of genes involved in haematopoetic cell differentiation
GATA1	TRUE	Oncogenes	Other	TFs	Other	1.14018	11.6438	acute basophilic leukaemia	21474671	fusion partner		MYB
GATA1	TRUE	Oncogenes	Other	TFs	Other	1.14018	11.6438	Down Syndrome AMKL	15659348	impact of mutation on function		truncating exon 2 mutations are associated with transient myeloproliferative disorder, a precursor lesion to AMKL in Down Syndrome patients
GATA1	TRUE	Oncogenes	Other	TFs	Other	1.14018	11.6438		15659348	function summary		transcription factor that regulates erythroid cell-specific genes and genes involved in haematopoetic cell differentiation
GATA1	TRUE	Oncogenes	Other	TFs	Other	1.14018	11.6438	AML	7579412	clinical impact		patients expressing GATA1 have a reduced rate of complete remission and a lower probability of survival
GATA1	TRUE	Oncogenes	Other	TFs	Other	1.14018	11.6438	primary myelofibrosis	28240607	role in cancer	TSG	TSG
GATA1	TRUE	Oncogenes	Other	TFs	Other	1.14018	11.6438	pancreatic cancer	31093285	role in cancer	oncogene	oncogene
GATA1	TRUE	Oncogenes	Other	TFs	Other	1.14018	11.6438	Down Syndrome AMKL	21779441	role in cancer	TSG	TSG
GATA1	TRUE	Oncogenes	Other	TFs	Other	1.14018	11.6438	acute basophilic leukaemia	21474671	role in cancer	fusion	fusion
GATA1	TRUE	Oncogenes	Other	TFs	Other	1.14018	11.6438	cholangiocarcinoma	31456644	role in cancer	oncogene	oncogene
GATA1	TRUE	Oncogenes	Other	TFs	Other	1.14018	11.6438	colorectal cancer	31069596	role in cancer	oncogene	oncogene
GATA2	TRUE	Oncogenes	Other	TFs	Other	1.39592	9.58904	umbilical vein endothelial cell	23892628	angiogenesis	promotes	KD causes an NRP2 downregulation-associated 75% reduction in both VEGF-induced cell migration and cellular spheroid sprouting
GATA2	TRUE	Oncogenes	Other	TFs	Other	1.39592	9.58904		25707267	escaping immune response to cancer		heterozygous germline mutations, and some somatic mutations, are associated with a syndrome that includes an impaired innate immune response and autoimmunity
GATA2	TRUE	Oncogenes	Other	TFs	Other	1.39592	9.58904	AML	31434974	role in cancer		oncogene
GATA2	TRUE	Oncogenes	Other	TFs	Other	1.39592	9.58904	AML, CML	24703906	role in cancer		fusion
GATA2	TRUE	Oncogenes	Other	TFs	Other	1.39592	9.58904	hepatocellular carcinoma	24498120	role in cancer		TSG
GATA2	TRUE	Oncogenes	Other	TFs	Other	1.39592	9.58904	paediatric non-Down Syndrome acute megakaryoblastic leukaemia	23153540	role in cancer		fusion
GATA2	TRUE	Oncogenes	Other	TFs	Other	1.39592	9.58904	AML	21904383	clinical impact		elevated mRNA expression is associated with reduced event-free and overall survival
GATA2	TRUE	Oncogenes	Other	TFs	Other	1.39592	9.58904	clear cell renal carcinoma	25230694	clinical impact		decreased mRNA expression is associated with lymph node and distant metastasis
GATA2	TRUE	Oncogenes	Other	TFs	Other	1.39592	9.58904	colorectal cancer	23423786	clinical impact		increased protein expression is associated with a shorter disease-free survival
GATA2	TRUE	Oncogenes	Other	TFs	Other	1.39592	9.58904	AML	30371878	types of alteration in cancer		missense substitutions recurrently affecting codons in the zinc finger domain encoding-regions
GATA2	TRUE	Oncogenes	Other	TFs	Other	1.39592	9.58904	AML	31434974	types of alteration in cancer		increased mRNA expression in blasts and mononuclear cells, with four-fold increased expression in 25% of cases
GATA2	TRUE	Oncogenes	Other	TFs	Other	1.39592	9.58904	AML, CML	31902694	types of alteration in cancer		rare inv(3)(q21q26) or t(3;3), positioning a distal enhancer in close proximity to MECOM triggering its aberrant expression
GATA2	TRUE	Oncogenes	Other	TFs	Other	1.39592	9.58904	hepatocellular carcinoma	24498120	types of alteration in cancer		decreased protein expression
GATA2	TRUE	Oncogenes	Other	TFs	Other	1.39592	9.58904	lung cancer	24807155	types of alteration in cancer		frequent promoter CpG hypermethylation, and decreased mRNA expression
GATA2	TRUE	Oncogenes	Other	TFs	Other	1.39592	9.58904	paediatric non-Down Syndrome acute megakaryoblastic leukaemia	23153540	types of alteration in cancer		rare translocation leading to an in-frame gene fusion and expression of a chimaeric HOXA9 transcript
GATA2	TRUE	Oncogenes	Other	TFs	Other	1.39592	9.58904	prostate cancer	24448395	types of alteration in cancer		higher expression in metastatic lesions than in primary tumours
GATA2	TRUE	Oncogenes	Other	TFs	Other	1.39592	9.58904	AML, CML	24703906	fusion partner		MECOM
GATA2	TRUE	Oncogenes	Other	TFs	Other	1.39592	9.58904	paediatric non-Down Syndrome acute megakaryoblastic leukaemia	23153540	fusion partner		HOXA9
GATA2	TRUE	Oncogenes	Other	TFs	Other	1.39592	9.58904	haematopoietic	20670937	global regulation of gene expression		a master regulator of haematopoesis-associated gene expression
GATA2	TRUE	Oncogenes	Other	TFs	Other	1.39592	9.58904	haematopoietic	27543859	differentiation and development		regulates haematopoietic cell development
GATA2	TRUE	Oncogenes	Other	TFs	Other	1.39592	9.58904		28566565	function summary		a zinc finger domain-containing transcription factor which co-regulates genes involved in the proliferation, maintenance and function of hematopoietic stem and progenitor cells
GATA3	TRUE	Oncogenes	Other	TFs	Other	3.69226	13.7722		19798694	function summary		a zinc finger domain-containing transcription factor involved in the differentiation and development of epithelial and non-epithelial tissues
GATA3	TRUE	Oncogenes	Other	TFs	Other	3.69226	13.7722	luminal breast cancer	21930782	angiogenesis	suppresses	conditional overexpression decreased tumour angiogenesis in a mouse MMTV-PyMT luminal breast cancer model
GATA3	TRUE	Oncogenes	Other	TFs	Other	3.69226	13.7722	neuroblastoma	31831790	escaping programmed cell death	promotes	KD causes increased apoptosis
GATA3	TRUE	Oncogenes	Other	TFs	Other	3.69226	13.7722	luminal breast cancer	18242514	escaping programmed cell death	promotes	targeted homozygous deletion in luminal epithelial cells leads to apoptosis of well differentiated adenoma cells in a mouse MMTV-PyMT luminal breast cancer model
GATA3	TRUE	Oncogenes	Other	TFs	Other	3.69226	13.7722	neuroblastoma	31831790	proliferative signalling	promotes	KD inhibits cell proliferation
GATA3	TRUE	Oncogenes	Other	TFs	Other	3.69226	13.7722	T lymphocyte	21682737	tumour promoting inflammation	promotes	regulates the expression by T helper 2 cells of pro-allergic inflammation cytokines IL-4, IL-5 and IL-13
GATA3	TRUE	Oncogenes	Other	TFs	Other	3.69226	13.7722	haematopoietic	25148023	escaping immune response to cancer	suppresses	regulates the expression of IL-4, IL-5 and IL-13 by T helper 2 and group 2 innate lymphoid cells in the type 2 immune response
GATA3	TRUE	Oncogenes	Other	TFs	Other	3.69226	13.7722	T cell lymphoma	11441075	role in cancer		oncogene
GATA3	TRUE	Oncogenes	Other	TFs	Other	3.69226	13.7722	gastric cancer	29263701	role in cancer		TSG
GATA3	TRUE	Oncogenes	Other	TFs	Other	3.69226	13.7722	peripheral T cell lymphoma	24632715	clinical impact		high mRNA expression in a subset of 'not otherwise specified' tumours is associated with reduced overall survival
GATA3	TRUE	Oncogenes	Other	TFs	Other	3.69226	13.7722	peripheral T cell lymphoma	27589565	clinical impact		high protein expression is associated with reduced overall survival
GATA3	TRUE	Oncogenes	Other	TFs	Other	3.69226	13.7722	breast cancer	19483726	clinical impact		below median expression is associated with a higher probability of lung metastasis
GATA3	TRUE	Oncogenes	Other	TFs	Other	3.69226	13.7722	mammary gland	30061207	mouse model		transgenic mice with mammary gland-specific expression of a p.G335Wfs*18 mutant allele develop mammary glands with a precocious lobuloalveolar phenotype, and do not develop tumours
GATA3	TRUE	Oncogenes	Other	TFs	Other	3.69226	13.7722		11441075	mouse model		overexpression during T cell development in mice leads to the development of thymic CD4+, CD8+/low T cell lymphoma, with metastasis to the periphery
GATA3	TRUE	Oncogenes	Other	TFs	Other	3.69226	13.7722	T cell lymphoblastic leukemia/lymphoma, early T cell precursor lymphoblastic leukemia	28551327	types of alteration in cancer		frequently high level protein expression
GATA3	TRUE	Oncogenes	Other	TFs	Other	3.69226	13.7722	neuroblastoma	31831790	types of alteration in cancer		CpG island hypomethylation that correlates with increased sense and antisense transcript expression
GATA3	TRUE	Oncogenes	Other	TFs	Other	3.69226	13.7722	gastric cancer	29263701	types of alteration in cancer		decreased expression
GATA3	TRUE	Oncogenes	Other	TFs	Other	3.69226	13.7722	early T cell precursor acute lymphoblastic leukaemia	22237106	types of alteration in cancer		largely zinc finger domain-affecting missense substitutions (particularly p.R276Q) in 9% of cases
GATA3	TRUE	Oncogenes	Other	TFs	Other	3.69226	13.7722	breast cancer	16357129	types of alteration in cancer		low expression in histological and immunohistochemically-defined subtypes that have a propensity for invasive growth and are associated with a poor prognosis
GATA3	TRUE	Oncogenes	Other	TFs	Other	3.69226	13.7722	breast cancer	30371878	types of alteration in cancer		predominantly frameshift mutations in exons encoding the second zinc finger domain and the carboxy terminus in 11% of tumours (all subtypes)
GATA3	TRUE	Oncogenes	Other	TFs	Other	3.69226	13.7722	adult T cell leukaemia/lymphoma	26437031	types of alteration in cancer		predominantly frameshift-indels and a recurrent splice site truncating-effecting mutation in 15% of cases
GATA3	TRUE	Oncogenes	Other	TFs	Other	3.69226	13.7722	T lymphocyte	21867929	global regulation of gene expression		cell type-dependent positive or negative regulation of genes in T cell lineages
GATA3	TRUE	Oncogenes	Other	TFs	Other	3.69226	13.7722	T lymphocyte	19934022	differentiation and development		required for the development of embryo and adult early thymic T cell progenitors
GATA3	TRUE	Oncogenes	Other	TFs	Other	3.69226	13.7722	mammary gland	17187062	differentiation and development		regulates mammary gland development and luminal cell lineage differentiation
GATA3	TRUE	Oncogenes	Other	TFs	Other	3.69226	13.7722	neuroblastoma	31831790	cell division control		KD leads to an increased proportion of cells in G2-M
GATA3	TRUE	Oncogenes	Other	TFs	Other	3.69226	13.7722	T lymphocyte	30792500	interaction with pathogen		regulates the differentiation of naive precursor T helper cells to T helper 2 cells, and T helper 2 cytokine secretion, in the type 2 immune response to large parasites
GLI1	TRUE	Oncogenes	Other	TFs	Other	2.67462	10.3239
GMPS	TRUE	Other	Other	Other	Other	1.4492	7.28745
GNA11	TRUE	Oncogenes	Other	Other	Other	1.02296	4.10959	uveal melanoma	21083380	types of alteration in cancer		frequently mutated
GNA11	TRUE	Oncogenes	Other	Other	Other	1.02296	4.10959		23802516	function summary		RAS family G-protein taking part in signal transduction to regulate intracellular calcium levels
GNA11	TRUE	Oncogenes	Other	Other	Other	1.02296	4.10959		21083380	role in cancer	oncogene	oncogene
GNA11	TRUE	Oncogenes	Other	Other	Other	1.02296	4.10959		12759536	function summary		involved in signalling of gonadotropin-releasing hormone receptor, which negatively regulates cell growth
GNA11	TRUE	Oncogenes	Other	Other	Other	1.02296	4.10959	uveal melanoma	21083380	types of alteration in cancer		GOF recurrent mutations
GNA11	TRUE	Oncogenes	Other	Other	Other	1.02296	4.10959	melanocytes	24141786	proliferative signalling	promotes	GOF mutations activate PKC and MAPK signalling, stimulating cell proliferation
GNA11	TRUE	Oncogenes	Other	Other	Other	1.02296	4.10959	uveal melanoma	27727438	types of alteration in cancer		highly recurrent Q209L
GNAQ	TRUE	Oncogenes	Other	Other	Other	1.24674	6.14754		23802516	function summary		RAS family G-protein taking part in signal transduction to regulate intracellular calcium levels
GNAQ	TRUE	Oncogenes	Other	Other	Other	1.24674	6.14754		21083380	role in cancer	oncogene	oncogene
GNAQ	TRUE	Oncogenes	Other	Other	Other	1.24674	6.14754		15322542	proliferative signalling	promotes	GOF mutation in codon 209 stimulates proliferation of melanocytes in mice
GNAQ	TRUE	Oncogenes	Other	Other	Other	1.24674	6.14754		18719078	impact of mutation on function		most recurrently mutated codon 209 maps to the catalytic domain of GNAQ, which is involved in GTPase activity, mutation of this codon inactivates the catalytic domain, preventing hydrolysis of GTP and locking GNAQ in its active, GTP-bound state
GNAQ	TRUE	Oncogenes	Other	Other	Other	1.24674	6.14754	uveal melanoma	21083380	types of alteration in cancer		GOF recurrent mutations
GNAQ	TRUE	Oncogenes	Other	Other	Other	1.24674	6.14754	uveal melanoma	21083380	types of alteration in cancer		frequently mutated
GNAQ	TRUE	Oncogenes	Other	Other	Other	1.24674	6.14754	uveal melanoma	27727438	types of alteration in cancer		highly recurrent Q209L
GNAQ	TRUE	Oncogenes	Other	Other	Other	1.24674	6.14754	melanocytes	24141786	proliferative signalling	promotes	GOF mutations activate PKC and MAPK signalling, stimulating cell proliferation
GNAS	TRUE	Oncogenes	Other	Other	Other	3.6816	19.5205	mouse models	20531296	proliferative signalling	promotes	GNAS R201C expression was associated with elevated expression of Wnt and extracellular signal-regulated kinase 1/2 mitogen-activated protein kinase (ERK1/2 MAPK) pathway target genes, increased phosphorylation of ERK1/2 MAPK and increased immunostaining for the proliferation marker Ki67
GNAS	TRUE	Oncogenes	Other	Other	Other	3.6816	19.5205	pituitary adenoma	2549426	proliferative signalling	promotes	activation of adenylyl cyclase bypasses the cells' normal requirement for trophic hormone
GNAS	TRUE	Oncogenes	Other	Other	Other	3.6816	19.5205	pituitary adenoma	2549426	role in cancer	oncogene	oncogene
GNAS	TRUE	Oncogenes	Other	Other	Other	3.6816	19.5205	pituitary adenoma	27727438	types of alteration in cancer		highly recurrent R201C
GNAS	TRUE	Oncogenes	Other	Other	Other	3.6816	19.5205		25851935	function summary		G protein mediating the actions of many hormones, neurotransmitters, and paracrine/autocrine factors via generation of the second messenger cAMP
GNAS	TRUE	Oncogenes	Other	Other	Other	3.6816	19.5205		20531296	impact of mutation on function		R201C mutation results in the constitutive activation of GNAS and adenylate cyclase and leads to the autonomous synthesis of cyclic adenosine monophosphate (cAMP)
GNAS	TRUE	Oncogenes	Other	Other	Other	3.6816	19.5205	RCC	28051330	proliferative signalling	promotes	promotes cell proliferation
GNAS	TRUE	Oncogenes	Other	Other	Other	3.6816	19.5205	Shh-driven medulloblastoma	25150496	suppression of growth	promotes	suppresses Shh signalling-dependent cell proliferation by regulating both the cAMP-dependent pathway and ciliary trafficking of Hedgehog pathway components
GNAS	TRUE	Oncogenes	Other	Other	Other	3.6816	19.5205	Shh-driven medulloblastoma	25150496	role in cancer	TSG	TSG
GNAS	TRUE	Oncogenes	Other	Other	Other	3.6816	19.5205	pancreatic neoplasia	27727438	types of alteration in cancer		highly recurrent R201C
GOLGA5	TRUE	Other	Other	Other	Other	1.32666	7.89474
GOPC	TRUE	Oncogenes	Other	Other	Other	0.911077	6.68016
GPC3	TRUE	Oncogenes	Other	Other	Receptors	1.57174	9.31174	hepatocellular carcinoma	25572615	invasion and metastasis	promotes	promotes epithelial-mesenchymal transition through ERK signaling pathway
GPC3	TRUE	Oncogenes	Other	Other	Receptors	1.57174	9.31174		11286501	types of alteration in cancer		inactivating mutations are associated with Simpson-Golabi-Behmel overgrowth syndrome, which symptoms include increased risk of embryonal cancers
GPC3	TRUE	Oncogenes	Other	Other	Receptors	1.57174	9.31174	ovarian cancer	25967456	invasion and metastasis	promotes	downregulation of glypican-3 expression increases migration, invasion, and tumourigenicity
GPC3	TRUE	Oncogenes	Other	Other	Receptors	1.57174	9.31174		12816733	role in cancer	TSG	TSG
GPC3	TRUE	Oncogenes	Other	Other	Receptors	1.57174	9.31174		24496449	function summary		activator of Wnt pathway
GPC3	TRUE	Oncogenes	Other	Other	Receptors	1.57174	9.31174		28476031	role in cancer	oncogene	oncogene
GPC5	TRUE	TSGs	Other	Other	Receptors	3.948	23.7705
GPHN	TRUE	Other	Other	Other	Other	2.39224	11.612
GRIN2A	TRUE	TSGs	Other	Other	Other	7.2087	55.8219		20716669	function summary		subunit of the N-methyl-d-aspartate receptor which, upon ligand binding, facilitates influx of calcium into cells, leading to the activation of signalling cascades
GRIN2A	TRUE	TSGs	Other	Other	Other	7.2087	55.8219	bladder cancer	24469795	role in cancer	Oncogene	Oncogene
GRIN2A	TRUE	TSGs	Other	Other	Other	7.2087	55.8219		27727438	types of alteration in cancer		recurrent E962K, D114N, S1341fs*56
GRIN2A	TRUE	TSGs	Other	Other	Other	7.2087	55.8219	melanoma	21499247	types of alteration in cancer		frequently mutated
GRIN2A	TRUE	TSGs	Other	Other	Other	7.2087	55.8219	lung adenocarcinoma	22080568	types of alteration in cancer		frequently overexpressed In ALK-positive tumours
GRIN2A	TRUE	TSGs	Other	Other	Other	7.2087	55.8219	colorectal cancer	17922030	types of alteration in cancer		frequent promoter hypermethylation
GRIN2A	TRUE	TSGs	Other	Other	Other	7.2087	55.8219	bladder cancer	24469795	types of alteration in cancer		frequent amplification in high-grade superficial and muscle invasive samples
GRIN2A	TRUE	TSGs	Other	Other	Other	7.2087	55.8219	melanoma	24739903	role in cancer	TSG	TSG
GRM3	TRUE	Oncogenes	Other	Other	Receptors	4.65661	23.2824
H3F3A	TRUE	Oncogenes	Other	Other	Other	0.468858	3.84615	GBM	23414300	impact of mutation on function		EZH2 mediated trimethylation of H3K27 is inhibited by K28M mutations
H3F3A	TRUE	Oncogenes	Other	Other	Other	0.468858	3.84615		23539183	impact of mutation on function		K28M GOF mutant inhibits the enzymatic activity of the Polycomb repressive complex 2 through interaction with the EZH2 subunit
H3F3A	TRUE	Oncogenes	Other	Other	Other	0.468858	3.84615		23539183	role in cancer	oncogene	oncogene
H3F3A	TRUE	Oncogenes	Other	Other	Other	0.468858	3.84615	GBM	27727438	types of alteration in cancer		highly recurrent K28M, G35R
H3F3A	TRUE	Oncogenes	Other	Other	Other	0.468858	3.84615		24229707	function summary		a variant of H3 histone deposited into transcriptionally active regions to replace displaced nucleosomes throughout the cell cycle
H3F3A	TRUE	Oncogenes	Other	Other	Other	0.468858	3.84615	bone giant cell tumour	27727438	types of alteration in cancer		recurrent G35W
H3F3A	TRUE	Oncogenes	Other	Other	Other	0.468858	3.84615		24229707	global regulation of gene expression		post-translational modifications of H3.3 have impact on transcriptional activity of multiple genes
H3F3B	TRUE	Oncogenes	Other	Other	Other	0.602057	3.03644		23570311	mouse model		KO mice exhibit a semilethal phenotype with defective cell division, chromosome segregation, and infertility
H3F3B	TRUE	Oncogenes	Other	Other	Other	0.602057	3.03644		27864305	role in cancer	Oncogene	Oncogene
H3F3B	TRUE	Oncogenes	Other	Other	Other	0.602057	3.03644	chondroblastoma	27229140	impact of mutation on function		K37M mutation leads to reduced H3K36 methylation resulting in increased ability to form colonies, resistance to apoptosis, and defects in differentiation
H3F3B	TRUE	Oncogenes	Other	Other	Other	0.602057	3.03644	ovarian cancer	30485824	types of alteration in cancer		amplified
H3F3B	TRUE	Oncogenes	Other	Other	Other	0.602057	3.03644		21263457	function summary		one of two genes encoding histone 3.3, displays constitutive expression and enables histone deposition/exchange through a DNA synthesis-independent pathway
H3F3B	TRUE	Oncogenes	Other	Other	Other	0.602057	3.03644	chondroblastoma	27727438	types of alteration in cancer		recurrent K37M
H3F3B	TRUE	Oncogenes	Other	Other	Other	0.602057	3.03644		24229707	global regulation of gene expression		post-translational modifications of H3.3 have impact on transcriptional activity of multiple genes
HERPUD1	TRUE	Other	Other	Other	Other	0.697959	3.64372
HEY1	TRUE	Oncogenes	Other	TFs	Other	0.570089	3.4413		25985737	cell replicative immortality	promotes	involved in the maintenance of liver cancer stem cells self-reneval, silencing reduced xenograft tumour growth and tumour-initiating capacity
HEY1	TRUE	Oncogenes	Other	TFs	Other	0.570089	3.4413		18363832	proliferative signalling	promotes	ectopic expression of HEY1 induces cell proliferation in neural stem cells, while depletion of HEY1 by RNA interference reduces proliferation of glioblastoma cells in tissue culture
HEY1	TRUE	Oncogenes	Other	TFs	Other	0.570089	3.4413		19802006	impact of mutation on function		L94M gene polymorphism converts HEY1 from an androgen receptor corepressor to an androgen receptor co-activator, and also abolishes HEY1-mediated activation of p53
HEY1	TRUE	Oncogenes	Other	TFs	Other	0.570089	3.4413	mesenchymal chondrosarcoma	22034177	impact of mutation on function		HEY1-NCOA2 fusion replaces the C-terminal portion of HEY1 by the NCOA2 AD1/CID and AD2 domains, while retaining the HEY1 bHLH DNA-binding/dimerisation domain
HEY1	TRUE	Oncogenes	Other	TFs	Other	0.570089	3.4413	mesenchymal chondrosarcoma	22034177	fusion partner		NCOA2
HEY1	TRUE	Oncogenes	Other	TFs	Other	0.570089	3.4413		18363832	role in cancer	oncogene	oncogene
HEY1	TRUE	Oncogenes	Other	TFs	Other	0.570089	3.4413		22034177	role in cancer	fusion	fusion
HEY1	TRUE	Oncogenes	Other	TFs	Other	0.570089	3.4413		11095750	function summary		E-box binding transcriptional repressor, downstream target for transcriptional activation by Notch signaling
HIF1A	TRUE	Oncogenes	Other	TFs	Other	1.49182	11.1336		23999440	role in cancer	oncogene	oncogene
HIF1A	TRUE	Oncogenes	Other	TFs	Other	1.49182	11.1336		24984035	senescence	suppresses	suppresses senescence through negative regulation of p53 and CDKN1A
HIF1A	TRUE	Oncogenes	Other	TFs	Other	1.49182	11.1336	glioblastoma	18772890	types of alteration in cancer		recurrent K213Q, D238N
HIF1A	TRUE	Oncogenes	Other	TFs	Other	1.49182	11.1336	renal cell carcinoma	12019178	types of alteration in cancer		frequently upregulated
HIF1A	TRUE	Oncogenes	Other	TFs	Other	1.49182	11.1336	prostate cancer	11454426	types of alteration in cancer		frequently amplified
HIF1A	TRUE	Oncogenes	Other	TFs	Other	1.49182	11.1336	lung cancer	23033341	fusion partner		SNAPC
HIF1A	TRUE	Oncogenes	Other	TFs	Other	1.49182	11.1336		25589622	escaping immune response to cancer	promotes	promotes resistance to lysis in tumour cells by tumour-specific cytotoxic T lymphocytes
HIF1A	TRUE	Oncogenes	Other	TFs	Other	1.49182	11.1336		11943784	change of cellular energetics	promotes	upregulation induces the Warburg effect in cancer cells
HIF1A	TRUE	Oncogenes	Other	TFs	Other	1.49182	11.1336	lung cancer	17335808	invasion and metastasis	promotes	overexpression enhances cell invasion
HIF1A	TRUE	Oncogenes	Other	TFs	Other	1.49182	11.1336	melanoma	25587028	escaping programmed cell death	promotes	ectopic expression of K213Q mutant supresses menadione-dependent ferroxitosis
HIF1A	TRUE	Oncogenes	Other	TFs	Other	1.49182	11.1336		15071503	cell division control		induces cell cycle arrest by functionally counteracting Myc
HIF1A	TRUE	Oncogenes	Other	TFs	Other	1.49182	11.1336		15656883	angiogenesis	promotes	stimulates angiogenesis
HIF1A	TRUE	Oncogenes	Other	TFs	Other	1.49182	11.1336		23999440	function summary		transcription factor, master regulator of the adaptive response to hypoxia
HIF1A	TRUE	Oncogenes	Other	TFs	Other	1.49182	11.1336		25587028	impact of mutation on function		K213Q mutant has increased ability to impede mitochondrial respiration
HIF1A	TRUE	Oncogenes	Other	TFs	Other	1.49182	11.1336	ovarian cancer	15832512	escaping programmed cell death	promotes	downregulation of HIF1A promotes the induction of cell death
HIP1	TRUE	Oncogenes	Other	Other	Other	2.13117	7.41301		12781365	role in cancer	oncogene	oncogene
HIP1	TRUE	Oncogenes	Other	Other	Other	2.13117	7.41301		12781365	function summary		HIP1 overexpression promotes tumour formation and is associated with a general alteration in receptor trafficking
HIP1	TRUE	Oncogenes	Other	Other	Other	2.13117	7.41301		12163454	escaping programmed cell death	promotes	overexpressed in prostate and colon cancer and its antiapoptotic activity is critical for cellular survival
HIP1	TRUE	Oncogenes	Other	Other	Other	2.13117	7.41301	lung adenocarcinoma	24518094	fusion partner		ALK
HIP1	TRUE	Oncogenes	Other	Other	Other	2.13117	7.41301		10428802	impact of mutation on function		HIP1-PDGFRB fusion protein requires its HIP1 component to drive IL-3-independent growth of hematopoietic cells
HIP1	TRUE	Oncogenes	Other	Other	Other	2.13117	7.41301		9616134	impact of mutation on function		HIP1-PDGFRB fusion protein is constitutively tyrosine phosphorylated
HIP1	TRUE	Oncogenes	Other	Other	Other	2.13117	7.41301	CML	9616134	fusion partner		PDGFRB
HIP1	TRUE	Oncogenes	Other	Other	Other	2.13117	7.41301		15059611	function summary		endocytic protein that partially co-localizes, co-sediments and co-purifies with clathrin-coated vesicles
HIP1	TRUE	Oncogenes	Other	Other	Other	2.13117	7.41301		9616134	role in cancer	fusion	fusion
HIST1H3B	TRUE	Oncogenes	Other	Other	Other	1.09223	5.47945	diffuse intrinsic porcine glioma	23539183	role in cancer		oncogene
HIST1H3B	TRUE	Oncogenes	Other	Other	Other	1.09223	5.47945	dermal fibroblast	29760279	impact of mutation on function		ectopic expression of H3.1K28M mutant leads to an increase in exome indels and CNVs, and reduces the X ray-induced formation of DNA non-homologous end joining-associated nuclear TP53BP1 foci
HIST1H3B	TRUE	Oncogenes	Other	Other	Other	1.09223	5.47945		25675407	differentiation and development		mice heterozygous for a null allele display reduced postnatal growth and male sterility, and null allele homozygotes die at birth
HIST1H3B	TRUE	Oncogenes	Other	Other	Other	1.09223	5.47945		16267050	global regulation of gene expression		H3.1 post-translational modifications are associated with both transcriptionally active euchromatin and temporospatially silenced facultative heterochromatin
HIST1H3B	TRUE	Oncogenes	Other	Other	Other	1.09223	5.47945	diffuse intrinsic pontine glioma	30371878	types of alteration in cancer		p.K28M missense substitution (in 5 - 30% of tumours)
HIST1H3B	TRUE	Oncogenes	Other	Other	Other	1.09223	5.47945	diffuse intrinsic porcine glioma	23539183	impact of mutation on function		p.K28M mutation correlates with a global decrease in wild-type histone H3 lysine 28 tri-methylation and an increase in wild-type histone H3 28 lysine acetylation
HIST1H3B	TRUE	Oncogenes	Other	Other	Other	1.09223	5.47945		24696452	function summary		canonical histone H3.1, a core component of the nucleosome, and responsible for the packaging of newly synthesised DNA
HIST1H3B	TRUE	Oncogenes	Other	Other	Other	1.09223	5.47945	diffuse intrinsic porcine glioma	26399631	clinical impact		H3.1 p.K28M is associated with a better response to radiotherapy and longer overall survival than p.K28M in H3-3A encoded H3.3
HIST1H3B	TRUE	Oncogenes	Other	Other	Other	1.09223	5.47945	murine diffuse intrinsic porcine glioma	30833574	mouse model		expression of p.K28M mutant gene, in conjunction with an ACVR1 p.R206H mutant, increases the incidence of TP53 deletion and PDGFRA expression-associated tumours, and decreases survival time
HIST1H4I	TRUE	Other	Other	Other	Other	0.394267	3.4413
HLF	TRUE	Oncogenes	Other	TFs	Other	1.15083	8.50202
HMGA1	TRUE	Oncogenes	Other	Other	Other	0.30902	3.23887
HMGA2	TRUE	Oncogenes	Other	Other	Other	1.17747	7.28745
HMGN2P46	TRUE	Other	Other	Other	Other	0.186478	1.69492
HNF1A	TRUE	TSGs	Other	Other	Other	1.93937	13.3562		10966642	function summary		transcription factor, important regulator of genes in liver, kidney, stomach and pancreatic islet cells
HNF1A	TRUE	TSGs	Other	Other	Other	1.93937	13.3562	pancreatic cancer	25793983	suppression of growth	promotes	KD results in a 2-fold higher rate of cell proliferation, 20% increased S phase and G2 phase cells
HNF1A	TRUE	TSGs	Other	Other	Other	1.93937	13.3562	pancreatic cancer	25793983	escaping programmed cell death	suppresses	KD results in a 30-40% reduced apoptosis in pancreatic cancer cell lines
HNF1A	TRUE	TSGs	Other	Other	Other	1.93937	13.3562	hepatocellular carcinoma	21975049	invasion and metastasis	suppresses	inhibition triggers epithelial-mesenchymal transition
HNF1A	TRUE	TSGs	Other	Other	Other	1.93937	13.3562	pancreatic cancer	25233928	role in cancer	TSG	TSG
HNRNPA2B1	TRUE	Oncogenes	Other	Other	Other	1.20944	7.69231	prostate cancer	20693979	fusion partner		ETV1
HNRNPA2B1	TRUE	Oncogenes	Other	Other	Other	1.20944	7.69231	NSCLC	26774881	tumour promoting inflammation	promotes	activates cyclooxygenase-2 and promotes tumour growth in human lung cancers
HNRNPA2B1	TRUE	Oncogenes	Other	Other	Other	1.20944	7.69231		25586062	escaping programmed cell death	promotes	KD induced apoptosis and reactive oxygen species (ROS) generation in glioma U251 and SHG44 cells
HNRNPA2B1	TRUE	Oncogenes	Other	Other	Other	1.20944	7.69231		24356509	function summary		controls the sorting of miRNAs into exosomes through binding to specific motifs
HNRNPA2B1	TRUE	Oncogenes	Other	Other	Other	1.20944	7.69231		24675500	escaping programmed cell death	promotes	by regulating DNA-PK activity, can affect p53-mediated cell cycle progression and apoptosis, resulting in greater cell survival and subsequent proliferation
HNRNPA2B1	TRUE	Oncogenes	Other	Other	Other	1.20944	7.69231		21642356	escaping programmed cell death	promotes	downregulation results in the increased formation of the pro-apoptotic Bcl-x(s) and promotes apoptosis of BxPc3 cells
HNRNPA2B1	TRUE	Oncogenes	Other	Other	Other	1.20944	7.69231		21175803	differentiation and development		hnRNP-A2/B1 affected tumour cell differentiation through interaction with oncogenes and tumour-suppressor genes, and it was overexpressed in human gastric cancer
HNRNPA2B1	TRUE	Oncogenes	Other	Other	Other	1.20944	7.69231		20693979	role in cancer	fusion	fusion
HNRNPA2B1	TRUE	Oncogenes	Other	Other	Other	1.20944	7.69231		28351333	role in cancer	oncogene	oncogene
HOOK3	TRUE	Other	Other	Other	Other	1.4492	7.48988
HOXA11	TRUE	Oncogenes	Other	TFs	Other	0.729927	5.46559		24996520	function summary		master regulatory transcription factor participating in embryogenesis and development
HOXA11	TRUE	Oncogenes	Other	TFs	Other	0.729927	5.46559		12050232	differentiation and development		essential regulator of embryonic uterine development and the cyclic development of the adult uterine endometrium
HOXA11	TRUE	Oncogenes	Other	TFs	Other	0.729927	5.46559		22916278	differentiation and development		regulates chondrocyte differentiation
HOXA11	TRUE	Oncogenes	Other	TFs	Other	0.729927	5.46559		15674412	role in cancer	fusion	fusion
HOXA11	TRUE	Oncogenes	Other	TFs	Other	0.729927	5.46559		25590359	role in cancer	TSG	TSG
HOXA11	TRUE	Oncogenes	Other	TFs	Other	0.729927	5.46559	uterosacral ligaments	19372592	proliferative signalling	promotes	promotes fibroblast proliferation and represses expression of p53
HOXA11	TRUE	Oncogenes	Other	TFs	Other	0.729927	5.46559	ALL	15674412	fusion partner		TRC
HOXA11	TRUE	Oncogenes	Other	TFs	Other	0.729927	5.46559	gastric cancer	25590359	invasion and metastasis	suppresses	epigenetic silencing of HOXA11 promotes migration and invasion through activation of Wnt signaling, restoration of HOXA11 expression reduced invasion and cell migration
HOXA11	TRUE	Oncogenes	Other	TFs	Other	0.729927	5.46559	gastric cancer	25590359	escaping programmed cell death	suppresses	restoration of HOXA11 expression induced apoptosis and G2/M phase arrest
HOXA11	TRUE	Oncogenes	Other	TFs	Other	0.729927	5.46559	gastric cancer	25590359	suppression of growth	promotes	epigenetic silencing of HOXA11 promotes proliferation through activation of Wnt signaling, restoration of HOXA11 expression reduced cell proliferation
HOXA11	TRUE	Oncogenes	Other	TFs	Other	0.729927	5.46559		24996520	role in cancer	oncogene	oncogene
HOXA13	TRUE	Oncogenes	Other	TFs	Other	0.681976	6.88259
HOXA9	TRUE	Oncogenes	Other	TFs	Other	0.820502	6.07287
HOXC11	TRUE	Oncogenes	Other	TFs	Other	0.767223	4.04858
HOXC13	TRUE	Oncogenes	Other	TFs	Other	0.900421	3.4413
HOXD11	TRUE	Oncogenes	Other	TFs	Other	0.586073	3.20151
HOXD13	TRUE	Oncogenes	Other	TFs	Other	0.943044	5.26316
HRAS	TRUE	Oncogenes	Other	Other	Other	1.36395	16.0377	breast cancer	21524920	invasion and metastasis	promotes	H-Ras-specific upregulation of granulocyte colony-stimulating factor promotes invasion via matrix metalloproteinase-2
HRAS	TRUE	Oncogenes	Other	Other	Other	1.36395	16.0377		20392691	escaping programmed cell death	promotes	expression of the apoptosis repressor ARC is upregulated by H-Ras in a MEK/ERK-dependent manner, Ras also stabilises ARC protein by suppressing its polyubiquitination and subsequent proteasomal degradation
HRAS	TRUE	Oncogenes	Other	Other	Other	1.36395	16.0377		9184223	escaping programmed cell death	promotes	G12V is associated with suppression of anoikis
HRAS	TRUE	Oncogenes	Other	Other	Other	1.36395	16.0377		9705357	tumour promoting inflammation	promotes	activation of Hcox2 by GOF Ras mutant results in increased prostaglandin E2 production
HRAS	TRUE	Oncogenes	Other	Other	Other	1.36395	16.0377		2654132	invasion and metastasis	promotes	stimulates the expression of urokinase plasminogen activator
HRAS	TRUE	Oncogenes	Other	Other	Other	1.36395	16.0377		7553632	angiogenesis	promotes	stimulates expression of VEGFA
HRAS	TRUE	Oncogenes	Other	Other	Other	1.36395	16.0377		26985062	role in cancer	oncogene	oncogene
HRAS	TRUE	Oncogenes	Other	Other	Other	1.36395	16.0377	renal cell carcinoma	21808062	escaping programmed cell death	promotes	H-Ras-ERK-induced and HO-1-mediated pathway promotes the survival of cancer cells by inhibiting cellular apoptosis
HRAS	TRUE	Oncogenes	Other	Other	Other	1.36395	16.0377		21841825	genome instability and mutations	promotes	H-Ras G12V promotes hydrogen peroxide (H2O2) generation via NADPH oxidase NOX4, resulting in increased DNA DSBs
HRAS	TRUE	Oncogenes	Other	Other	Other	1.36395	16.0377	mouse keratinocytes	11309506	senescence	promotes	oncogenic H-Ras induces a senescence-like permanent growth arrest
HRAS	TRUE	Oncogenes	Other	Other	Other	1.36395	16.0377		22573884	proliferative signalling	promotes	H-Ras G12V induces the internalisation of PDGFR beta by macropinocytosis, enhancing its signalling activity and increasing anchorage-independent proliferation
HRAS	TRUE	Oncogenes	Other	Other	Other	1.36395	16.0377		23028055	escaping immune response to cancer	suppresses	G12V mutant can be transferred from melanoma cells to tumour infiltrating T-cells, where it stimulates production of IFN-gamma and cytotoxic activity of TILs
HRAS	TRUE	Oncogenes	Other	Other	Other	1.36395	16.0377		23548900	angiogenesis	promotes	KD of H-Ras blocked VEGF-induced PI3K-dependent Akt (Ser-473) and eNOS (Ser-1177) phosphorylation and nitric oxide-dependent cell migration of endothelial cells
HRAS	TRUE	Oncogenes	Other	Other	Other	1.36395	16.0377		25026275	escaping programmed cell death	promotes	H-Ras upregulation is associated with a surface deficiency of TRAIL death receptor
HRAS	TRUE	Oncogenes	Other	Other	Other	1.36395	16.0377		27727438	types of alteration in cancer		recurrent missense mutations at Q61, G12 and G13
HRAS	TRUE	Oncogenes	Other	Other	Other	1.36395	16.0377		17384584	proliferative signalling	promotes	activating mutations cause hypersensitivity to external growth-stimulating factors
HRAS	TRUE	Oncogenes	Other	Other	Other	1.36395	16.0377		17384584	function summary	1	a small GTPase that cycles between inactive GDP-bound and active GTP-bound conformations, regulates cellular responses to many extracellular stimuli, including soluble growth factors, the protein is farnesylated at a terminal CAAX motif and additionally modified by palmitic acid residues just upstream of the CAAX motif to anchor the protein in the membrane
HRAS	TRUE	Oncogenes	Other	Other	Other	1.36395	16.0377		26544625	escaping programmed cell death	promotes	suppresses apoptosis through downregulation of TDG
HRAS	TRUE	Oncogenes	Other	Other	Other	1.36395	16.0377		2547513	impact of mutation on function		activating mutations at G12, G13 or Q61 cause Ras to accumulate in the active GTP bound state by impairing intrinsic GTPase activity and conferring resistance to GTPase activating proteins
HSP90AA1	TRUE	Other	Other	Other	Other	1.59305	5.26316
HSP90AB1	TRUE	Other	Other	Other	Other	1.49182	10.5263
ID3	TRUE	TSGs	Other	Other	Other	0.3623	2.42915
IDH1	TRUE	Oncogenes	Other	Other	Other	3.8148	78.8		28711227	role in cancer	oncogene	oncogene
IDH1	TRUE	Oncogenes	Other	Other	Other	3.8148	78.8		29805076	function summary		cytosolic Krebs cycle enzyme, catalysing the formation of alpha-ketoglutarate from isocitrate
IDH1	TRUE	Oncogenes	Other	Other	Other	3.8148	78.8		19935646	impact of mutation on function		missense mutation R132H causes a shift in the active site resulting in decreased binding affinity of the enzyme for isocitrate and increased affinity for NADPH promoting NADPH-dependent reduction of alpha-ketoglutarate to 2-hydroxyglutarate
IDH1	TRUE	Oncogenes	Other	Other	Other	3.8148	78.8		22343889	global regulation of gene expression		the activity of R132H mutant alters specific histone marks, induces extensive DNA hypermethylation, and reshapes the methylome in a fashion that mirrors the changes observed in G-CIMP-positive lower-grade gliomas
IDH2	TRUE	Oncogenes	Other	Other	Other	1.13485	11.1702		29805076	function summary		mitochondrial Krebs cycle enzyme, catalysing the formation of alpha-ketoglutarate from isocitrate
IDH2	TRUE	Oncogenes	Other	Other	Other	1.13485	11.1702		28588020	impact of mutation on function		mutations within the conserved enzymatic active sites of IDH2, R140 and R172 IDH2, produce neomorphic activity synthesizing 2-hydroxyglutarate
IDH2	TRUE	Oncogenes	Other	Other	Other	1.13485	11.1702	AML	28588020	global regulation of gene expression		elevated levels of 2-hydroxyglutarate result in DNA and histone hypermethylation, which leads to blocked cellular differentiation
IDH2	TRUE	Oncogenes	Other	Other	Other	1.13485	11.1702		28711227	role in cancer	oncogene	oncogene
IGF2BP2	TRUE	TSGs	Other	Other	Other	1.72092	10.7287
IGH	FALSE	Other	Other	Other	Other	0	0		24638926	function summary		the IGH translocations were found to drive expression levels of the partner genes to significantly higher levels (spikes) than copy-number variations in multiple myeloma
IGH	FALSE	Other	Other	Other	Other	0	0	B-CLL	15273723	fusion partner		CHST11
IGH	FALSE	Other	Other	Other	Other	0	0		24638926	role in cancer	fusion	fusion
IGH	FALSE	Other	Other	Other	Other	0	0	B-CLL	15273723	impact of mutation on function		in fusion with CHST11 causes a disturbance of the cellular distribution of CHST11 leading to deregulation of a chondroitin-sulfate-dependent pathway specific to the hematopoietic lineage
IGK	FALSE	Other	Other	Other	Other	0	0
IGL	FALSE	Other	Other	Other	Other	0	0
IKBKB	TRUE	Oncogenes	Kinases	Other	Other	1.91806	15.411	prostate cancer	21036922	role in cancer		fusion
IKBKB	TRUE	Oncogenes	Kinases	Other	Other	1.91806	15.411	breast cancer	17157792	clinical impact		amongst 23 genes located at 8p11-12, the high level gain or loss of which is associated with reduced survival
IKBKB	TRUE	Oncogenes	Kinases	Other	Other	1.91806	15.411	breast cancer	26993770	clinical impact		elevated expression associated with advanced tumour stages and lymph node metastasis
IKBKB	TRUE	Oncogenes	Kinases	Other	Other	1.91806	15.411	clear cell renal carcinoma	33322675	clinical impact		elevated expression is associated with reduced overall survival
IKBKB	TRUE	Oncogenes	Kinases	Other	Other	1.91806	15.411	murine intestinal epithelial	21701067	mouse model		intestinal epithelial cell-specific expression of two copies of a p.S177E plus p.S181E mutation-effected constitutively active allele leads to the development of large and small intestinal tumours in 1 year old mice
[truncated: 1,879 more rows]
